# Supplementary material for: Repeated head trauma causes neuron loss and inflammation in young athletes
Source: Nature. 2025 Sep 17;647(8088):228–37. doi: 10.1038/s41586-025-09534-6 (PMC12589125; doi:10.1038/s41586-025-09534-6)
Supplement: Supplementary file 3 — Supplementary Tables 1–19 [file 41586_2025_9534_MOESM3_ESM.xlsx]

## Sheet: Table of Contents
Table of contents
Supplementary Table 1. Demographics Summary of SnRNAseq Samples
Supplementary Table 2. Demographics table of SnRNAseq and in situ hybridization samples
Supplementary Table 3. Demographics table of histology samples
Supplementary Table 4. List of Antibodies
Supplementary Table 5. List of In Situ probes
Supplementary Table 6. DEGs of All Cells in snRNAseq Dataset
Supplementary Table 7. DEGs of Excitatory and Inhibitory Neurons in snRNAseq Dataset
Supplementary Table 8. DEGs of Vascular Cells in snRNAseq Dataset
Supplementary Table 9. DEGs of Microglia in snRNAseq Dataset
Supplementary Table 10. DEGs of Astrocytes in snRNAseq Dataset
Supplementary Table 11. DEGs of Endothelial Cells in snRNAseq Dataset
Supplementary Table 12. DEGs of Oligodendrocytes in snRNAseq Dataset
Supplementary Table 13. DEGs of Oligodendrocyte Precursor Cells in snRNAseq Dataset
Supplementary Table 14. DEGs of T Cells in snRNAseq Dataset
Supplementary Table 15. DEGs of Excitatory Neurons in snRNAseq Dataset
Supplementary Table 16. DEGs of Inhibitory Neurons in snRNAseq Dataset
Supplementary Table 17. Microglia Modules
Supplementary Table 18. Endothelial Cell Modules
Supplementary Table 19. Astrocyte Modules

## Sheet: Supplementary Table 1
Supplementary Table 1. Single Nucleus RNA Sequencing Group Demographics.
Table showing a summary of the demographic information for the snRNAseq samples. Data expressed as mean ± standard deviation. Age at death and years of exposure analyzed with one-way ANOVA.
		Control	RHI	CTE	Total/Mean
n		8	9	11	28
Age at death (years)		43.5 ± 7.8	40.7 ± 7.3	39.0 ± 7.7	40.8 ± 7.8	p = 0.49
Contact sports exposure (years)		0	12.7 ±3.6	13.6 ± 5.3		p < 0.001
CTE stage		-	-	1.36 ± 0.48
Data expressed as mean ± standard deviation.
Age at death and years of exposure analyzed with one-way ANOVA.

## Sheet: Supplementary Table 2
Supplementary Table 2. Demographics table of SnRNAseq and in situ hybridization samples
a. Table showing demographic information from samples included in snRNAseq dataset. b. Demographics of cases used for fluorescent in situ hybridization experiments. We have also noted which samples were used across different experiments. Some samples were not used across all experiments due to limited availability of tissue or exhaustion of sample tissue block. PMI = post-mortem interval.
a
Sample ID Seq	Group	Age	CTE stage	Sequencing Batch	Total Years of RHI exposure	Years of Football Play	PMI (h)	RHI Exposure Source	Level of Football Play
1	Control	42	0	1	0	0		None
2	Control	47	0	1	0	0		None
3	Control	51	0	1	0	0	29	None
4	Control	45	0	1	0	0	41.5	None
5	Control	48	0	2	0	0		None
6	Control	50	0	2	0	0		None
7	Control	25	0	2	0	0		None
8	Control	40	0	2	0	0	31	None
9	RHI	35	0	1	8	8	79	Football	High School
10	RHI	35	0	1	11	8	86	Football, military	High School
11	RHI	47	0	1	13	13	52	Football	College
12	RHI	49	0	1	15	9	37	Football, boxing	College
13	RHI	50	0	2	13	0	17.5	Soccer
14	RHI	38	0	2	15	15	68.5	Football	Professional
15	RHI	39	0	2	11	11	14.5	Football	High School
16	RHI	46	0	2	11	11	55.5	Football	College
17	RHI	27	0	2	20	4	49.5	Football, lacrosse
18	CTE	46	1	1	9	9	24	Football	Professional
19	CTE	46	2	1	17	17	43	Football	Professional
20	CTE	46	2	1	12	12	69.5	Football
21	CTE	46	1	1	14	14	54	Football	College
22	CTE	34	1	1	7	7	30	Football
23	CTE	25	2	1	15	15	27	Football	College
24	CTE	43	2	2	14	14	59.5	Football	College
25	CTE	34	1	2	23	8	48	Football, military
26	CTE	44	1	2	10	10	36	Football	College
27	CTE	27	1	2	10	9	24	Football, wrestling	High School
28	CTE	40	1	2	16	13	45.5	Football, soccer	Professional
b
Sample ID Seq	Group	Age	CTE stage	Total Years of RHI exposure	Years of Football Play	Age of first exposure	Level of Football Play	PMI (h)	P2RY12/SPP1/HIF1A in situ	TGFB1/ITGAV/TGFRB2/P2RY12 in situ	CUX2/LAMP5 in situ
1	1	39	0	3	3	34	High School/Amateur	50	Yes	Yes	Yes
2	0	21	0	5	0	15	No Football	77			Yes
3	1	46	1	10	9	14	Professional	24	Yes		Yes
4	2	46	2	17	17	14	Professional	43	Yes		Yes
5	1	35	0	8	8	7	High School/Amateur	79	Yes	Yes	Yes
6	1	46	2	12	12	10		69.5	Yes	Yes	Yes
7	1	46	1	14	14	7	College	54	Yes	Yes
8	2	38	0	15	15	13	Professional	68.5	Yes	Yes	Yes
9	0	27	0	20	4	10		49.5	Yes	Yes	Yes
10	2	49	0	25	25	7		45.5	Yes	Yes	Yes
11	1	25	1	13	8	5	College	84.5	Yes	Yes	Yes
12	1	23	0	13	12	10		52	Yes	Yes	Yes
13	1	30	1	15	13	5	College	39.5	Yes	Yes	Yes
14	1	27	1	10	9	8	High School/Amateur	24	Yes	Yes	Yes
15	1	47	0	13	13	9	College	52			Yes
16	1	21	0	10	8	6		50	Yes		Yes
17	0	40	0	22	2	4	High School/Amateur	24	Yes	Yes	Yes
18	2	49	0	15	15	8		54.5	Yes	Yes	Yes
19	1	33	0	17	6	6	College	54.5	Yes	Yes	Yes
20	1	41	0	11	11	12	College	11	Yes	Yes	Yes
21	1	45	0	15	13	8	College		Yes	Yes	Yes
22	1	30	0	12	12	5	High School/Amateur	36.5	Yes	Yes	Yes
23	1	28	0	14	14	5	High School/Amateur	61	Yes	Yes	Yes
24	0	37	0	4	4	13	High School/Amateur	54	Yes	Yes	Yes

## Sheet: Supplementary Table 3
Supplementary Table 3. Demographics table of histology samples
Table showing demographic information from samples included for antibody-based histology and Nissl staining experiments. PMI = post-mortem interval.
Sample Name	Age at Death	PMI (h)	Years of Football Play	Binned Exposure	Highest Level Football	CTE stage	P2RY12/Iba1 IHC	Nissl IHC	Nissl Staining Batch
1	46	32	0	0	0	0		Yes	2
2	34	8	0	0	0	0		Yes	2
3	41	67	0	0	0	0	Yes	Yes	1
4	36	14	0	0	0	0		Yes	2
5	28	17	0	0	0	0		Yes	2
6	42		0	0	0	0	Yes	Yes	1
7	22	247	2	1	1	0		Yes	1
8	39	50	3	1	2	0		Yes	1
9	27	49.5	4	1		0	Yes	Yes	1
10	34	10	2	1	2	0		Yes	1
11	40	24	2	1	2	0	Yes	Yes	1
12	37	54	4	1	2	0	Yes	Yes	1
13	38	57	1	1	2	0	Yes	Yes	1
14	29	76	1	1	1	0	Yes	Yes	1
15	34		1	1	1	0	Yes	Yes	1
16	49	39	4	1	3	0		Yes	1
17	36	57	1	1		0	Yes	Yes	1
18	39	12	1	1	1	0		Yes	1
19	48	64	2	1	2	0		Yes	2
20	45	24	1	1	1	1		Yes	1
21	30	59	1	1	1	1		Yes	1
22	26		3	1	1	2		Yes	1
23	18	50	8	2	2	0		Yes	2
24	46	70	12	2	5	2	Yes	Yes	1
25	33	27	6	2	3	0	Yes	Yes	1
26	26		14	2	3	1		Yes	1
27	22	64	6	2	2	0		Yes	2
28	31	23.5	5	2		0		Yes	2
29	31	40.5	9	2	2	0		Yes	2
30	25	19.5	7	2	2	0		Yes	2
31	24	36	13	2	2	0		Yes	1
32	45	32	13	2	3	0	Yes	Yes	1
33	22	20.5	11	2	4	0		Yes	2
34	31	73	11	2	3	0		Yes	2
35	21	50	8	2	2	0		Yes	2
36	20	63.5	8	2	2	0		Yes	2
37	44	36	10	2	3	1	Yes	Yes	1
38	45	48.5	12	2	5	1		Yes	2
39	34	72	14	2	3	1		Yes	2
40	44	204	11.5	2	3	2		Yes	1
41	26		12	2	3	2	Yes	Yes	1
42	48	40	14	2	5	1	Yes	Yes	1
43	25	84.5	8	2	3	1	Yes	Yes	1
44	31	18	11	2	3	1		Yes	1
45	34	47	10	2	2	1		Yes	2
46	30	39.5	13	2	3	1	Yes	Yes	1
47	37	5	10	2	3	1		Yes	2
48	41	13	9	2	3	2	Yes	Yes	1
49	23	14.5	12	2	3	1	Yes	Yes	1
50	24	48	11	2	2	1		Yes	1
51	38	23	13	2	3	2		Yes	2
52	22	34.5	12	2	3	1		Yes	2
53	20	48	5	2	1	1	Yes	Yes	1
54	25	22	12	2	3	2	Yes	Yes	1
55	26	29	11	2	5	2		Yes	1
56	30		8	2	2	1	Yes	Yes	1
57	32	35	14	2	5	1	Yes	Yes	1
58	27	48	14	2	5	2	Yes	Yes	1
59	33	19.5	11	2	5	2		Yes	2
60	29	65.5	16	3	3	0		Yes	2
61	38	68.5	15	3	4	0	Yes	Yes	1
62	25	26	17	3	3	0	Yes	Yes	1
63	49	45.5	25	3		0	Yes	Yes	1
64	49		15	3	3	0	Yes	Yes	1
65	38	59	15	3	3	0		Yes	1
66	47	24	18	3	5	0		Yes	1
67	34	3.5	15	3	3	0		Yes	1
68	35	60.5	15	3	5	0		Yes	2
69	45	67	28	3	4	0	Yes	Yes	1
70	47	39	21	3	5	0	Yes	Yes	1
71	36	100	15	3	3	0	Yes	Yes	1
72	43	72	23	3	5	0		Yes	1
73	50	66	15	3	3	0	Yes	Yes	1
74	26		15	3	3	2		Yes	1
75	31	100	15	3	2	2		Yes	1
76	32	104	22	3	5	2		Yes	2
77	31		18	3	5	2	Yes	Yes	1
77	41	24	17	3	5	2		Yes	2
78	41	24	17	3	3	2	Yes	Yes	1
79	38	45	23	3	5	2		Yes	2
80	31	16	16	3	5	1		Yes	1
81	29	23	15	3	3	2	Yes	Yes	1
82	49	73	17	3	5	2		Yes	1
83	47	69	15	3	5	2	Yes	Yes	1
84	50	67	15	3	5	2		Yes	2
85	26	43.5	15	3	5	1		Yes	2
86	45	61	16	3	5	1	Yes	Yes	2
87	37	33	15	3	5	1		Yes	2

## Sheet: Supplementary Table 4
Supplementary Table 4. List of Antibodies.
Target	Cat#	Vendor	Dilution	Secondary Species	Antigen Retrieval Method
SPP1	HPA027541	Sigma Aldrich	1:500	Rb	AR9
Iba1	019-19741	Wako/Fujifilm	1:500	Rb	AR6
AT8	ENMN1020	invitrogen	1:500	M	AR6
P2RY12	HPA013796	Sigma Aldrich	1:2000	Rb	AR6
GLUT1	ab115730	abcam	1:500	Rb	AR9

## Sheet: Supplementary Table 5
Supplementary Table 5. List of In Situ probes.
Target	Cat#	Opal Dye Concentration
CUX2	425588-C3	1:300
LAMP5	487698	1:300
SPP1	420108	1:500
HIF1A	605228-C2	1:500
P2RY12	450398-C4	1:500
TGFB1	400888-C3	1:500
TGFBR2	407948	1:500
ITGAV	488398-C2	1:500

## Sheet: Supplementary Table 6
Supplementary Table 6. DEGs of All Cells in snRNAseq Dataset
a,b. List of differentially expressed genes in respective clusters depicted in Figure 1c and Extended Data Figure 1l. Log2_FC = log-2 fold change. FDR = false discovery rate.
a										b
Gene	Log2_FC	Pvalue	FDR	Seurat_louvain_Resolution0.8	clusterExprPerc	ControlExprPerc	clusterAveExpr			Gene	Log2_FC	Pvalue	FDR	CellType	clusterExprPerc	ControlExprPerc	clusterAveExpr
ST18	3.3545	0	0	0	0.997705	0.153981	3.69084			LHFPL3	3.85723	0	0	Oligodendrocyte Precursor Cells	0.997845	0.162955	4.11112
MBP	3.01293	0	0	0	0.999302	0.444967	3.63574			ST18	3.52822	0	0	Oligodendrocytes	0.985583	0.0895869	3.61475
CTNNA3	2.92028	0	0	0	0.999651	0.5415	3.93088			FLT1	3.4254	0	0	Endothelial Cells	0.944602	0.0278603	3.45961
RNF220	2.88486	0	0	0	0.994711	0.301704	3.35663			LRMDA	3.54356	0	0	Microglia	0.984083	0.205908	3.87778
PLP1	2.73413	0	0	0	0.972409	0.237387	2.96235			PCDH15	3.5438	0	0	Oligodendrocyte Precursor Cells	0.995896	0.231253	3.95042
PIP4K2A	2.45435	0	0	0	0.994063	0.506836	3.17648			ADGRV1	3.30353	0	0	Astrocytes	0.993702	0.26208	3.54979
TMEM144	2.42584	0	0	0	0.97226	0.208603	2.71606			GPC5	3.51783	0	0	Astrocytes	0.984537	0.314593	4.00361
SLC24A2	2.37914	0	0	0	0.996757	0.58446	3.50863			ATP10A	3.01697	0	0	Endothelial Cells	0.919744	0.0284805	3.049
SLC44A1	2.3635	0	0	0	0.995859	0.607948	3.27394			RNF220	3.07119	0	0	Oligodendrocytes	0.979353	0.250018	3.3214
FRMD4B	2.32587	0	0	0	0.979394	0.231108	2.71589			ABCB1	2.84243	0	0	Endothelial Cells	0.914773	0.178071	2.99893
DOCK10	2.27797	0	0	0	0.989473	0.390525	3.01755			SLC1A3	3.0925	0	0	Astrocytes	0.981472	0.308701	3.59877
MOBP	2.26443	0	0	0	0.928304	0.136911	2.45435			DOCK8	2.65234	0	0	Microglia	0.909564	0.0266596	2.6823
KCNH8	2.21879	0	0	0	0.961882	0.169459	2.52193			APBB1IP	2.64777	0	0	Microglia	0.896686	0.0235278	2.6709
TF	2.21576	0	0	0	0.956593	0.212352	2.431			MECOM	2.77076	0	0	Endothelial Cells	0.887074	0.0100763	2.78345
ELMO1	2.20864	0	0	0	0.993015	0.557356	3.16143			EPAS1	2.58013	0	0	Endothelial Cells	0.916903	0.0862092	2.68214
C10orf90	2.17817	0	0	0	0.964826	0.188141	2.50987			RNF219-AS1	2.55042	0	0	Astrocytes	0.919155	0.065305	2.61489
EDIL3	2.16035	0	0	0	0.988824	0.51486	3.00889			VCAN	2.52258	0	0	Oligodendrocyte Precursor Cells	0.950852	0.0803499	2.61803
PLEKHH1	2.15459	0	0	0	0.969266	0.283851	2.48365			COBLL1	2.50957	0	0	Endothelial Cells	0.896307	0.100331	2.63441
DOCK5	2.1432	0	0	0	0.971112	0.255147	2.57366			MBP	3.19779	0	0	Oligodendrocytes	0.992133	0.402482	3.59098
PDE4B	2.1424	0	0	0	0.997805	0.731314	3.71782			SLC1A2	3.76024	0	0	Astrocytes	0.98677	0.492911	4.24432
ENPP2	2.12734	0	0	0	0.953101	0.132379	2.31355			PLP1	2.69307	0	0	Oligodendrocytes	0.909097	0.193059	2.751
PLCL1	2.11981	0	0	0	0.982188	0.542761	3.06875			EBF1	2.44272	0	0	Mural Cells	0.856575	0.0133433	2.46397
IL1RAPL1	2.09189	0	0	0	0.999651	0.750727	4.30185			RALYL	2.64375	0	0	Excitatory Neurons	0.935796	0.245524	2.95011
TMTC2	2.08554	0	0	0	0.982089	0.526959	3.03113			FRMD4B	2.42438	0	0	Oligodendrocytes	0.940468	0.180284	2.6452
QKI	2.05548	0	0	0	0.999252	0.792008	3.79566			PTPRZ1	2.94513	0	0	Oligodendrocyte Precursor Cells	0.990252	0.382883	3.53861
NCKAP5	2.05348	0	0	0	0.979993	0.4599	2.99688			LUZP2	2.48185	0	0	Oligodendrocyte Precursor Cells	0.96183	0.230234	2.81591
TTLL7	2.05311	0	0	0	0.987976	0.604477	3.01826			ST6GAL1	2.61966	0	0	Microglia	0.915497	0.239283	2.87639
SHTN1	2.03222	0	0	0	0.98159	0.525505	2.76652			SEMA5A	2.33958	0	0	Oligodendrocyte Precursor Cells	0.945927	0.157202	2.55287
PRUNE2	2.02797	0	0	0	0.971761	0.470599	2.65862			KCNH8	2.29698	0	0	Oligodendrocytes	0.912244	0.117515	2.44159
PDE1C	1.98519	0	0	0	0.96268	0.42578	2.6674			TMEM144	2.39276	0	0	Oligodendrocytes	0.906464	0.162552	2.53129
AC026316.5	1.97831	0	0	0	0.878062	0.270524	2.30793			AC004852.2	2.17996	0	0	Oligodendrocyte Precursor Cells	0.886928	0.0263277	2.20878
TMEM165	1.97559	0	0	0	0.956444	0.426762	2.45943			TNR	3.08492	0	0	Oligodendrocyte Precursor Cells	0.996922	0.460909	3.80594
MAN2A1	1.96959	0	0	0	0.965424	0.563846	2.78646			C10orf90	2.23496	0	0	Oligodendrocytes	0.911826	0.138199	2.41467
CREB5	1.92691	0	0	0	0.933144	0.23963	2.25953			MOBP	2.23776	0	0	Oligodendrocytes	0.856822	0.0899236	2.28531
ZNF536	1.91182	0	0	0	0.968717	0.308932	2.54701			ARHGAP24	2.46162	0	0	Microglia	0.911446	0.24341	2.90443
DPYD	1.90351	0	0	0	0.969865	0.483567	2.76783			ADAM28	2.19213	0	0	Microglia	0.819708	0.0353223	2.21658
PHLPP1	1.9015	0	0	0	0.987527	0.646701	2.94838			ST6GALNAC3	2.50715	0	0	Endothelial Cells	0.93679	0.503984	3.32775
SPOCK3	1.89796	0	0	0	0.978945	0.480342	2.82493			ZNF385D	2.32143	0	0	Inhibitory Neurons	0.939225	0.230879	2.61499
CLMN	1.87743	0	0	0	0.929152	0.209665	2.16792			ENPP2	2.13017	0	0	Oligodendrocytes	0.880551	0.0832963	2.17754
PXK	1.87405	0	0	0	0.956244	0.425986	2.35391			TBXAS1	2.141	0	0	Microglia	0.829547	0.0433684	2.18276
BCAS1	1.8617	0	0	0	0.919174	0.152787	2.13937			NKAIN3	2.31206	0	0	Astrocytes	0.946848	0.24594	2.69672
FRMD5	1.81882	0	0	0	0.994961	0.715605	3.30252			NXPH1	2.21016	0	0	Oligodendrocyte Precursor Cells	0.94172	0.190351	2.66198
MAP7	1.80982	0	0	0	0.99067	0.680522	2.99114			GRIP1	2.63763	0	0	Inhibitory Neurons	0.985452	0.384927	3.22785
PDE8A	1.78625	0	0	0	0.954847	0.502668	2.4484			TF	2.22546	0	0	Oligodendrocytes	0.892046	0.167567	2.29486
LINC01608	1.76288	0	0	0	0.822282	0.0689767	1.88407			KCNIP4	3.65789	0	0	Excitatory Neurons	0.98548	0.565384	4.61825
SLAIN1	1.7328	0	0	0	0.937185	0.491412	2.34316			KCNQ5	2.47823	0	0	Excitatory Neurons	0.946859	0.31184	3.05483
MOG	1.72931	0	0	0	0.890186	0.0759852	1.84782			ELOVL7	2.3014	0	0	Endothelial Cells	0.857244	0.177811	2.45996
FRYL	1.72331	0	0	0	0.971262	0.626823	2.58531			RYR3	2.41677	0	0	Astrocytes	0.950247	0.307592	2.81643
LPAR1	1.70707	0	0	0	0.872424	0.131947	1.92069			INPP5D	2.07101	0	0	Microglia	0.818984	0.0420558	2.11118
UGT8	1.68483	0	0	0	0.875268	0.102041	1.83638			CTNNA3	3.08024	0	0	Oligodendrocytes	0.994156	0.506291	3.87179
ERBIN	1.67542	0	0	0	0.964426	0.628224	2.60239			DOCK5	2.17124	0	0	Oligodendrocytes	0.916097	0.210483	2.45724
PALM2	1.66867	0	0	0	0.82782	0.246546	1.95538			NHSL1	1.95958	0	0	Astrocytes	0.889729	0.0901648	2.06836
UNC5C	1.66574	0	0	0	0.97201	0.695581	2.94122			THSD4	2.21253	0	0	Endothelial Cells	0.794034	0.119503	2.32461
CERCAM	1.65771	0	0	0	0.86963	0.110225	1.81031			MEGF11	1.99933	0	0	Oligodendrocyte Precursor Cells	0.897189	0.133651	2.12082
FAM107B	1.6538	0	0	0	0.867535	0.111326	1.81332			PLXDC2	3.11778	0	0	Microglia	0.98582	0.519944	3.99877
SIK3	1.64013	0	0	0	0.993215	0.824157	3.21171			RUNX1	2.14881	0	0	Microglia	0.787585	0.0927683	2.23847
PEX5L	1.61628	0	0	0	0.980392	0.638378	2.88776			PLEKHH1	2.19063	0	0	Oligodendrocytes	0.913656	0.24175	2.37302
GAB1	1.6004	0	0	0	0.952103	0.542881	2.42165			DOCK10	2.38552	0	0	Oligodendrocytes	0.963748	0.348632	2.95737
SHROOM4	1.5942	0	0	0	0.84663	0.110039	1.7776			DSCAM	2.98779	0	0	Oligodendrocyte Precursor Cells	0.998358	0.517478	4.22246
SLCO3A1	1.58401	0	0	0	0.933044	0.479147	2.2431			BMPR1B	1.94813	0	0	Astrocytes	0.883998	0.118955	2.07676
TRIM2	1.58332	0	0	0	0.975153	0.705357	2.67553			VWF	2.18515	0	0	Endothelial Cells	0.804688	0.0209676	2.20473
DNAJC6	1.57279	0	0	0	0.949708	0.58833	2.41841			PTPRG	2.04393	0	0	Endothelial Cells	0.957386	0.676934	3.42856
MARCH1	1.55743	0	0	0	0.97685	0.594223	2.82193			FYB1	1.97682	0	0	Microglia	0.772102	0.0161899	1.99254
LINC00639	1.5535	0	0	0	0.827621	0.0921659	1.70676			DCC	2.16554	0	0	Oligodendrocyte Precursor Cells	0.959368	0.304477	2.75493
SEPT7	1.54923	0	0	0	0.976351	0.751457	2.6371			SOX6	2.24044	0	0	Oligodendrocyte Precursor Cells	0.968192	0.333886	2.90255
PLD1	1.54126	0	0	0	0.850072	0.145513	1.7407			NEAT1	2.04263	0	0	Endothelial Cells	0.962358	0.572108	3.36083
PPP2R2B	1.53923	0	0	0	0.996957	0.888328	3.94607			SRGAP2	2.55043	0	0	Microglia	0.943279	0.407116	2.98243
SH3GL3	1.52411	0	0	0	0.935988	0.526514	2.36278			COBLL1	1.98843	0	0	Mural Cells	0.797327	0.0955171	2.10173
LINC00609	1.51641	0	0	0	0.75338	0.1513	1.72489			CA10	2.16453	0	0	Oligodendrocyte Precursor Cells	0.960599	0.322772	2.76509
COL4A5	1.51515	0	0	0	0.850022	0.141352	1.71828			PREX2	2.10614	0	0	Astrocytes	0.938483	0.28328	2.51574
HHIP	1.50717	0	0	0	0.814199	0.208968	1.73728			DLGAP2	2.22902	0	0	Excitatory Neurons	0.928882	0.308194	2.73995
DLG1	1.50365	0	0	0	0.968218	0.68611	2.6565			SLCO2B1	1.91606	0	0	Microglia	0.773405	0.0383747	1.95251
DAAM2	1.49802	0	0	0	0.867086	0.216401	1.84395			PARD3B	1.91943	0	0	Astrocytes	0.909724	0.179384	2.17324
SLCO1A2	1.4908	0	0	0	0.814349	0.0695077	1.60367			LDB2	2.06215	0	0	Excitatory Neurons	0.885585	0.227028	2.31725
PCSK6	1.48631	0	0	0	0.824477	0.234453	1.75971			PITPNC1	2.63142	0	0	Astrocytes	0.98897	0.487872	3.3384
ZBTB20	1.47906	0	0	0	0.993664	0.715067	3.13055			BCAS1	1.86731	0	0	Oligodendrocytes	0.843271	0.108774	2.02291
CNDP1	1.4751	0	0	0	0.789602	0.0828212	1.59517			SLC4A4	2.16791	0	0	Astrocytes	0.933451	0.320704	2.50141
TCF12	1.47065	0	0	0	0.976401	0.751802	2.76002			CLMN	1.92627	0	0	Oligodendrocytes	0.862955	0.167216	2.08578
PCDH9	1.46996	0	0	0	1	0.924526	4.84477			ZNF98	1.91668	0	0	Astrocytes	0.782125	0.0852682	1.9932
ANO4	1.4616	0	0	0	0.890984	0.50067	2.26716			ATP1A2	1.86504	0	0	Astrocytes	0.881298	0.157652	1.99289
ARAP2	1.46063	0	0	0	0.95335	0.603568	2.41568			XYLT1	2.38378	0	0	Oligodendrocyte Precursor Cells	0.976914	0.429922	2.99957
DIP2B	1.45515	0	0	0	0.950906	0.659112	2.39601			HPSE2	1.99031	0	0	Astrocytes	0.760464	0.101934	2.13025
ZEB2	1.44963	0	0	0	0.975952	0.734579	2.72395			HS3ST4	2.21124	0	0	Microglia	0.824627	0.243355	2.59085
SLC5A11	1.43345	0	0	0	0.662975	0.075222	1.54776			MEG3	2.37648	0	0	Excitatory Neurons	0.962235	0.430287	3.22686
FOLH1	1.43083	0	0	0	0.788006	0.0590414	1.52655			GLIS3	1.94041	0	0	Astrocytes	0.919055	0.258008	2.29177
POLR2F	1.42774	0	0	0	0.82323	0.297576	1.73887			CREB5	1.93716	0	0	Oligodendrocytes	0.861927	0.200367	2.14263
HIPK2	1.42719	0	0	0	0.903857	0.443985	2.0087			CLDN5	2.00001	0	0	Endothelial Cells	0.753551	0.00734161	2.00932
GRM3	1.41991	0	0	0	0.927256	0.507161	2.31928			ABCG2	1.95936	0	0	Endothelial Cells	0.776989	0.0169808	1.97857
CNTNAP4	1.41728	0	0	0	0.842289	0.363188	1.97193			FLI1	1.92633	0	0	Endothelial Cells	0.796875	0.0398857	1.9997
SPOCK1	1.41407	0	0	0	0.933643	0.633301	2.54725			AOAH	1.91755	0	0	Microglia	0.782376	0.121174	2.03578
ANK3	1.4133	0	0	0	0.990371	0.720118	3.19145			ATP8B4	1.93295	0	0	Microglia	0.794965	0.142742	2.05029
GLDN	1.41322	0	0	0	0.799232	0.148944	1.59138			PIP4K2A	2.5183	0	0	Oligodendrocytes	0.965064	0.474558	3.06918
ABCA8	1.41146	0	0	0	0.804221	0.0682069	1.52203			RBFOX1	2.83117	0	0	Excitatory Neurons	0.989645	0.55389	4.09847
PTPRK	1.40114	0	0	0	0.966273	0.593513	2.59702			ZNF536	1.93719	0	0	Oligodendrocytes	0.914459	0.268567	2.44344
DNM3	1.40113	0	0	0	0.993065	0.824336	3.06017			CSF1R	1.77542	0	0	Microglia	0.740269	0.0184914	1.79009
VRK2	1.40071	0	0	0	0.774485	0.099566	1.55085			ESYT2	1.90974	0	0	Endothelial Cells	0.862216	0.473554	2.45785
FUT8	1.39745	0	0	0	0.942923	0.66833	2.38938			RANBP3L	1.67635	0	0	Astrocytes	0.824413	0.0664279	1.72769
FA2H	1.39552	0	0	0	0.804171	0.087978	1.53497			SMOC1	1.69869	0	0	Oligodendrocyte Precursor Cells	0.838087	0.0894385	1.80963
TMEFF2	1.39268	0	0	0	0.909046	0.533065	2.28079			IQCJ-SCHIP1	2.29147	0	0	Excitatory Neurons	0.930067	0.405127	2.9515
KLHL32	1.3903	0	0	0	0.918525	0.603754	2.27412			NR2F2-AS1	1.76586	0	0	Mural Cells	0.77276	0.0777617	1.88589
AGAP1	1.38588	0	0	0	0.988924	0.779716	2.93974			GRIK1	2.01711	0	0	Inhibitory Neurons	0.826332	0.230642	2.38194
HDAC2-AS2	1.37562	0	0	0	0.835154	0.36579	1.84134			ITIH5	1.73959	0	0	Mural Cells	0.710983	0.0109319	1.7534
SGK1	1.37369	0	0	0	0.859402	0.428999	1.9754			MMP16	2.26321	0	0	Oligodendrocyte Precursor Cells	0.966653	0.442434	2.97335
APBB2	1.3703	0	0	0	0.940777	0.60315	2.27908			MOG	1.65737	0	0	Oligodendrocytes	0.783033	0.0351426	1.67656
CDK18	1.35724	0	0	0	0.796238	0.152422	1.53294			HS6ST3	2.03751	0	0	Excitatory Neurons	0.908073	0.32408	2.65277
QDPR	1.35439	0	0	0	0.813451	0.308401	1.62065			RGS20	1.67664	0	0	Astrocytes	0.831745	0.106646	1.76593
ATP8A1	1.35302	0	0	0	0.96268	0.696636	2.48822			CSMD1	2.63989	0	0	Excitatory Neurons	0.983192	0.539405	3.95996
HIP1	1.33448	0	0	0	0.846829	0.308753	1.78392			CERCAM	1.68639	0	0	Oligodendrocytes	0.78801	0.0680428	1.72597
AC012593.1	1.33035	0	0	0	0.719403	0.176898	1.63972			AC092957.1	1.76526	0	0	Mural Cells	0.675217	0.00759754	1.77485
SYNJ2	1.32288	0	0	0	0.816544	0.269064	1.61459			EPS8	1.98468	0	0	Mural Cells	0.826228	0.235238	2.30249
LPGAT1	1.31729	0	0	0	0.854213	0.461108	1.83239			AC011287.1	1.68633	0	0	Excitatory Neurons	0.775105	0.0567685	1.71182
MYO1D	1.31139	0	0	0	0.866936	0.403261	1.88796			LINC01608	1.68891	0	0	Oligodendrocytes	0.728992	0.0298838	1.70897
HS3ST5	1.2941	0	0	0	0.831412	0.374895	1.82563			LPAR1	1.69384	0	0	Oligodendrocytes	0.788235	0.0918438	1.79887
ANLN	1.29291	0	0	0	0.745846	0.0731181	1.37559			PARD3	1.82562	0	0	Astrocytes	0.916889	0.278355	2.25287
USP54	1.29234	0	0	0	0.877763	0.430008	1.81249			PTPRC	1.71637	0	0	Microglia	0.704963	0.0229418	1.73672
DOCK1	1.28174	0	0	0	0.867984	0.329566	1.85758			STXBP5L	2.14842	0	0	Excitatory Neurons	0.93652	0.408546	2.83504
CNP	1.27324	0	0	0	0.736616	0.146323	1.39617			SLC24A2	2.59407	0	0	Oligodendrocytes	0.988601	0.553491	3.52966
ALCAM	1.27315	0	0	0	0.909944	0.557966	2.19283			UTRN	1.89819	0	0	Endothelial Cells	0.879261	0.340466	2.36761
CDK19	1.25127	0	0	0	0.879459	0.531877	1.94423			NCKAP5	2.14357	0	0	Oligodendrocytes	0.949844	0.425265	2.93702
MAP4K4	1.24317	0	0	0	0.957541	0.723171	2.39233			UGT8	1.61623	0	0	Oligodendrocytes	0.77051	0.0639231	1.67074
PHLDB1	1.24117	0	0	0	0.794492	0.21214	1.50009			SYT1	2.50269	0	0	Excitatory Neurons	0.98283	0.539687	3.33003
SH3D19	1.23614	0	0	0	0.851968	0.429656	1.80628			DOCK2	1.79208	0	0	Microglia	0.773984	0.141985	1.92823
KIF13B	1.2283	0	0	0	0.804271	0.313432	1.56102			PTPRB	1.89028	0	0	Endothelial Cells	0.827415	0.235995	2.10644
DSCAML1	1.22373	0	0	0	0.911141	0.553121	2.16623			AC026316.5	1.96242	0	0	Oligodendrocytes	0.807886	0.237867	2.16631
SH3TC2	1.22127	0	0	0	0.731727	0.0488804	1.2959			LINGO2	1.75539	0	0	Excitatory Neurons	0.866374	0.227947	2.20847
CNTN2	1.21762	0	0	0	0.760465	0.157672	1.35846			CDH18	1.85853	0	0	Excitatory Neurons	0.886804	0.285961	2.2575
OPALIN	1.21366	0	0	0	0.686773	0.0525174	1.29488			RBPMS	1.76672	0	0	Mural Cells	0.741329	0.106526	1.86513
ATP10B	1.21268	0	0	0	0.790051	0.221146	1.54038			ANO2	1.87968	0	0	Endothelial Cells	0.740057	0.058473	1.94275
PRR5L	1.21231	0	0	0	0.734521	0.0926371	1.34277			CHRM3	1.77505	0	0	Excitatory Neurons	0.88682	0.25619	2.26639
ZFYVE16	1.21002	0	0	0	0.894527	0.6008	1.98505			CBLN2	1.62939	0	0	Excitatory Neurons	0.749556	0.0635611	1.64553
LINC01170	1.20818	0	0	0	0.629147	0.0891926	1.35314			OPCML	2.1396	0	0	Excitatory Neurons	0.967388	0.456803	3.27484
PIEZO2	1.20718	0	0	0	0.683081	0.0716647	1.31479			GPCPD1	1.85515	0	0	Endothelial Cells	0.745028	0.266784	2.11012
FMNL2	1.18997	0	0	0	0.983635	0.835001	2.93091			GNA14	1.62152	0	0	Astrocytes	0.769628	0.0879688	1.69999
COBL	1.16852	0	0	0	0.915232	0.582635	2.09458			PRKCH	1.83317	0	0	Endothelial Cells	0.755682	0.0524957	1.8931
NKAIN2	1.16674	0	0	0	0.953899	0.674761	2.87515			STON2	1.49092	0	0	Astrocytes	0.797721	0.0387751	1.53137
SORT1	1.16584	0	0	0	0.881904	0.554787	1.84006			B2M	1.82126	0	0	Endothelial Cells	0.743608	0.111683	1.92285
SCD5	1.1615	0	0	0	0.920022	0.639155	2.12971			ROBO2	2.3795	0	0	Inhibitory Neurons	0.953082	0.499721	3.58325
NEAT1	1.16063	0	0	0	0.927207	0.528519	2.35942			ATRNL1	2.07835	0	0	Excitatory Neurons	0.945888	0.426905	2.88956
MTUS1	1.15891	0	0	0	0.817742	0.390545	1.68685			FBXL7	1.88287	0	0	Astrocytes	0.951313	0.378696	2.64686
KIF6	1.1548	0	0	0	0.709225	0.172598	1.3523			KHDRBS2	1.9147	0	0	Excitatory Neurons	0.90916	0.342839	2.47924
TMEM63A	1.15069	0	0	0	0.732525	0.105287	1.28834			TPD52L1	1.6594	0	0	Astrocytes	0.79822	0.145151	1.78634
GPM6B	1.15006	0	0	0	0.941576	0.741614	2.44563			FAM107B	1.58275	0	0	Oligodendrocytes	0.762065	0.0747202	1.6477
FGFR2	1.14484	0	0	0	0.825326	0.344114	1.6427			SLC7A5	1.78805	0	0	Endothelial Cells	0.711648	0.0956535	1.85545
PSEN1	1.1421	0	0	0	0.812154	0.398987	1.55712			PALD1	1.65844	0	0	Microglia	0.710027	0.0642162	1.71246
LAMP2	1.14033	0	0	0	0.759717	0.295087	1.40865			TACC1	1.77425	0	0	Endothelial Cells	0.871449	0.538483	2.43746
ARHGAP21	1.13155	0	0	0	0.953799	0.751397	2.3506			PTPRZ1	1.75809	0	0	Astrocytes	0.918455	0.310733	2.21068
ABCA2	1.13011	0	0	0	0.755077	0.210773	1.31543			PRUNE2	2.13014	0	0	Oligodendrocytes	0.932473	0.439509	2.61029
MIR181A1HG	1.129	0	0	0	0.811206	0.422156	1.66516			RFX4	1.63544	0	0	Astrocytes	0.848907	0.195432	1.81563
FBXL7	1.12769	0	0	0	0.871826	0.427141	2.09024			CHST11	2.05369	0	0	Oligodendrocyte Precursor Cells	0.953519	0.442241	2.71321
LMCD1-AS1	1.12439	0	0	0	0.781769	0.432105	1.80918			ARHGAP24	1.61922	0	0	Astrocytes	0.810917	0.155193	1.87706
MYO1E	1.12401	0	0	0	0.727935	0.167222	1.33924			CARMN	1.59935	0	0	Mural Cells	0.664379	0.00225664	1.60144
AL359091.1	1.12149	0	0	0	0.682333	0.0525505	1.19647			SHROOM4	1.56039	0	0	Oligodendrocytes	0.753396	0.0722627	1.64631
RFTN2	1.11089	0	0	0	0.79065	0.255446	1.52039			ERG	1.76987	0	0	Endothelial Cells	0.75071	0.0135315	1.78423
RTN4	1.10324	0	0	0	0.94407	0.756262	2.20986			PAMR1	1.52963	0	0	Astrocytes	0.808451	0.118926	1.63161
LANCL1	1.09882	0	0	0	0.793294	0.414139	1.51956			ELMO1	2.30879	0	0	Oligodendrocytes	0.971262	0.527562	3.09971
SEMA6A	1.09719	0	0	0	0.772838	0.29824	1.46103			HLA-E	1.76808	0	0	Endothelial Cells	0.747159	0.0379188	1.81269
JAM3	1.09606	0	0	0	0.798034	0.39328	1.53362			LPAR6	1.66782	0	0	Microglia	0.730864	0.107969	1.75514
ATG4C	1.09184	0	0	0	0.776231	0.34789	1.44593			PDE1C	1.9836	0	0	Oligodendrocytes	0.907844	0.395317	2.53702
COLGALT2	1.09061	0	0	0	0.778576	0.390678	1.50952			EDIL3	2.18129	0	0	Oligodendrocytes	0.948688	0.486122	2.88555
CLDND1	1.08987	0	0	0	0.700943	0.202045	1.25201			CNTN5	2.04276	0	0	Inhibitory Neurons	0.856447	0.364204	2.75493
FAM13C	1.08887	0	0	0	0.810008	0.441728	1.58594			LRRTM4	2.36799	0	0	Excitatory Neurons	0.969018	0.545679	3.65521
TJP1	1.08862	0	0	0	0.960884	0.768739	2.45139			SYNE2	1.71716	0	0	Endothelial Cells	0.769176	0.121033	1.8235
MYRF	1.08603	0	0	0	0.6979	0.0571897	1.16585			UTRN	1.9265	0	0	Mural Cells	0.860188	0.336418	2.38034
PTPRD	1.08381	0	0	0	0.998154	0.817288	3.43606			SRGAP2B	1.85516	0	0	Microglia	0.80408	0.263849	2.07887
NFASC	1.07539	0	0	0	0.873322	0.551124	1.85556			LINC00639	1.51019	0	0	Oligodendrocytes	0.72957	0.0555548	1.57034
MEGF10	1.07185	0	0	0	0.771342	0.246366	1.44901			PDGFRB	1.6949	0	0	Mural Cells	0.740607	0.145729	1.84876
MBNL2	1.0713	0	0	0	0.926907	0.660359	2.11933			ASIC2	1.67767	0	0	Excitatory Neurons	0.882836	0.279187	2.21425
TULP4	1.05762	0	0	0	0.884748	0.605267	1.90062			RYR2	1.80106	0	0	Excitatory Neurons	0.896846	0.338465	2.31782
RYBP	1.05751	0	0	0	0.764157	0.36873	1.43029			GLUL	1.62415	0	0	Astrocytes	0.846508	0.221933	1.8584
DLC1	1.05688	0	0	0	0.832261	0.486627	1.8757			SLC44A1	2.48642	0	0	Oligodendrocytes	0.97794	0.581097	3.22076
LDB3	1.05384	0	0	0	0.664222	0.0764166	1.14058			RGS6	1.64414	0	0	Excitatory Neurons	0.827176	0.214516	2.01098
ADIPOR2	1.05305	0	0	0	0.737963	0.30789	1.36733			GLI3	1.39682	0	0	Astrocytes	0.771927	0.0333881	1.42922
MOB3B	1.05086	0	0	0	0.75802	0.377086	1.49751			NELL2	1.62401	0	0	Excitatory Neurons	0.841449	0.221127	1.83685
AK5	1.05034	0	0	0	0.880657	0.557435	1.99965			CCSER1	1.85695	0	0	Excitatory Neurons	0.939764	0.409555	2.74701
CLASP2	1.04983	0	0	0	0.985182	0.841426	2.76858			ZNRF3	1.77716	0	0	Astrocytes	0.904625	0.342352	2.10841
PTBP2	1.04726	0	0	0	0.880906	0.616928	1.8553			C3	1.54982	0	0	Microglia	0.662133	0.0171117	1.56027
LINC00320	1.04714	0	0	0	0.66058	0.130255	1.18589			SPON1	1.44865	0	0	Astrocytes	0.792389	0.0967458	1.54031
SEMA4D	1.04512	0	0	0	0.775483	0.381877	1.44347			ROBO2	1.8212	0	0	Excitatory Neurons	0.917868	0.382103	2.76017
ASPA	1.04352	0	0	0	0.663573	0.0647822	1.13301			MAML3	1.87731	0	0	Microglia	0.829836	0.310593	2.29905
IQGAP1	1.0421	0	0	0	0.750736	0.327236	1.37347			KCNC2	1.73347	0	0	Inhibitory Neurons	0.931187	0.363457	2.27282
HSP90AA1	1.04081	0	0	0	0.834506	0.676122	1.3851			SFMBT2	2.15743	0	0	Microglia	0.897121	0.448628	2.79173
KIRREL3	1.0402	0	0	0	0.87442	0.547181	2.29388			CNDP1	1.48642	0	0	Oligodendrocytes	0.70552	0.0453738	1.50852
LINC01630	1.03977	0	0	0	0.641471	0.114379	1.18344			DLX6-AS1	1.36003	0	0	Inhibitory Neurons	0.78818	0.0408317	1.40946
PICALM	1.0353	0	0	0	0.897021	0.661342	1.97523			TMEM165	1.95745	0	0	Oligodendrocytes	0.89028	0.399401	2.31614
NCAM2	1.03502	0	0	0	0.981789	0.840079	3.17303			ZFHX3	1.95917	0	0	Mural Cells	0.856936	0.367618	2.47416
AGPAT4	1.03192	0	0	0	0.801177	0.47472	1.62759			ITPR2	2.33268	0	0	Microglia	0.960932	0.553594	3.31122
FAM124A	1.0259	0	0	0	0.70239	0.207448	1.2245			PXK	1.90694	0	0	Oligodendrocytes	0.897088	0.397015	2.25895
FNBP1	1.01622	0	0	0	0.897919	0.635571	1.94143			TMTC2	2.12921	0	0	Oligodendrocytes	0.945542	0.498918	2.93123
MAP4K5	1.0124	0	0	0	0.881804	0.643243	1.89957			ADARB2	1.65963	0	0	Oligodendrocyte Precursor Cells	0.951057	0.373452	2.54905
RAPGEF5	1.00719	0	0	0	0.898169	0.531777	2.01356			A2M	1.70208	0	0	Endothelial Cells	0.732955	0.116981	1.82734
EXOC6B	1.00696	0	0	0	0.955795	0.789187	2.46943			FAM19A1	1.65342	0	0	Excitatory Neurons	0.820707	0.242687	2.03194
LIMCH1	1.00616	0	0	0	0.960834	0.745796	2.49326			SYK	1.49508	0	0	Microglia	0.655621	0.0112267	1.50425
CD22	1.0021	0	0	0	0.646959	0.0443607	1.07508			GRIK1	1.58725	0	0	Oligodendrocyte Precursor Cells	0.897086	0.29204	2.18633
AKAP6	1.00099	0	0	0	0.972459	0.763635	2.57644			ABCC4	1.63028	0	0	Microglia	0.708291	0.121168	1.73669
GSN	0.996159	0	0	0	0.729482	0.250249	1.29034			ARHGAP15	1.57688	0	0	Microglia	0.666474	0.0573483	1.63544
PKP4	0.994683	0	0	0	0.858355	0.588336	1.92593			MRVI1	1.39874	0	0	Astrocytes	0.736903	0.0418097	1.43663
GAB2	0.993667	0	0	0	0.825026	0.505077	1.66695			PLCL1	2.17068	0	0	Oligodendrocytes	0.949684	0.515067	2.97251
MVB12B	0.993642	0	0	0	0.798932	0.489281	1.56058			ARHGAP29	1.68912	0	0	Endothelial Cells	0.760653	0.15682	1.83931
NCOA7	0.985359	0	0	0	0.796737	0.483441	1.53646			GRIN2A	1.64799	0	0	Excitatory Neurons	0.903036	0.329945	2.25423
PPM1H	0.977049	0	0	0	0.817143	0.507924	1.66496			SV2B	1.37631	0	0	Excitatory Neurons	0.784818	0.0851845	1.43681
C9orf3	0.975138	0	0	0	0.904954	0.678226	2.00572			ARHGAP29	1.64081	0	0	Mural Cells	0.727962	0.152469	1.77833
ST6GALNAC3	0.971	0	0	0	0.780123	0.471296	1.69827			PLD1	1.49354	0	0	Oligodendrocytes	0.74996	0.111819	1.60147
AMER2	0.965417	0	0	0	0.692611	0.248736	1.20098			LINC00511	1.66323	0	0	Oligodendrocyte Precursor Cells	0.909707	0.340279	2.12198
PLA2G16	0.965078	0	0	0	0.671656	0.151001	1.10946			ATP13A4	1.4395	0	0	Astrocytes	0.815949	0.155854	1.60801
TTYH2	0.960065	0	0	0	0.679539	0.120445	1.11395			PDZRN4	1.5823	0	0	Oligodendrocyte Precursor Cells	0.830289	0.236987	1.93645
PLXDC2	0.958833	0	0	0	0.794991	0.504725	1.85346			LINC00499	1.45152	0	0	Astrocytes	0.678652	0.0257553	1.47472
DOCK9	0.953042	0	0	0	0.86973	0.584719	1.80966			PODXL	1.62291	0	0	Endothelial Cells	0.744318	0.0808876	1.67481
DIP2C	0.947144	0	0	0	0.931547	0.744667	2.21963			RIMS2	1.75069	0	0	Excitatory Neurons	0.932158	0.401908	2.58332
SCD	0.946617	0	0	0	0.609939	0.110649	1.04931			GRIK2	2.04536	0	0	Inhibitory Neurons	0.988762	0.53549	3.18028
SLC12A2	0.944477	0	0	0	0.771741	0.431601	1.44574			SHTN1	2.08837	0	0	Oligodendrocytes	0.941303	0.498223	2.68028
KLHL4	0.944376	0	0	0	0.631542	0.229688	1.19711			PTPRC	1.77674	1.2e-96	1.01e-93	T Cells	0.57085	0.0490416	1.86142
AC090502.1	0.942723	0	0	0	0.552213	0.0476592	1.0106			CDH12	1.56106	0	0	Excitatory Neurons	0.810911	0.211352	1.92832
GNAO1	0.939572	0	0	0	0.880008	0.684119	1.96276			FRMPD4	1.59351	0	0	Excitatory Neurons	0.88282	0.298428	2.15299
SLC25A13	0.936805	0	0	0	0.70688	0.333216	1.30105			PRDM16	1.32626	0	0	Astrocytes	0.749767	0.0268213	1.35186
ITGA2	0.936033	0	0	0	0.56723	0.0408962	0.988259			SLCO1A2	1.40532	0	0	Oligodendrocytes	0.700864	0.035594	1.43686
ANKIB1	0.934747	0	0	0	0.871327	0.632943	1.81036			FA2H	1.40457	0	0	Oligodendrocytes	0.715474	0.0508118	1.45163
RETREG1	0.931536	0	0	0	0.737265	0.388335	1.3537			PALM2	1.6872	0	0	Oligodendrocytes	0.762547	0.214882	1.86203
SRCIN1	0.930189	0	0	0	0.728683	0.362173	1.2908			COL5A3	1.46189	0	0	Astrocytes	0.742402	0.10445	1.5392
GNAI1	0.923359	0	0	0	0.72115	0.377039	1.29145			DCLK1	1.62736	0	0	Excitatory Neurons	0.891331	0.322197	2.18327
GPRC5B	0.918259	0	0	0	0.734321	0.294729	1.28432			GRAMD2B	1.43217	0	0	Astrocytes	0.836177	0.189704	1.68624
CDH19	0.910514	0	0	0	0.583046	0.0418387	0.968576			SPOCK3	1.89967	0	0	Oligodendrocytes	0.932826	0.450979	2.70293
SAMD12	0.909939	0	0	0	0.909095	0.649243	2.19898			NTNG1	1.46839	0	0	Oligodendrocyte Precursor Cells	0.843833	0.209976	1.77531
CDH20	0.903346	0	0	0	0.886245	0.586684	2.13678			LEF1	1.6068	0	0	Endothelial Cells	0.705256	0.012297	1.62566
LIPA	0.900707	0	0	0	0.717607	0.364927	1.27616			NEAT1	1.90917	0	0	Astrocytes	0.965376	0.492143	2.90864
GREB1L	0.89379	0	0	0	0.601956	0.183681	1.10021			PTPRM	1.59785	0	0	Endothelial Cells	0.84233	0.455865	2.36003
RNF130	0.893021	0	0	0	0.877264	0.673368	1.87158			HIF3A	1.34695	0	0	Astrocytes	0.76433	0.0828803	1.44945
CCDC88A	0.888639	0	0	0	0.939031	0.778316	2.21726			MIR3681HG	1.44575	0	0	Oligodendrocyte Precursor Cells	0.677919	0.0458033	1.48468
BIN1	0.884731	0	0	0	0.692711	0.307558	1.17561			ADGRL2	1.52801	0	0	Excitatory Neurons	0.852594	0.261982	1.94285
SLC22A15	0.877135	0	0	0	0.702889	0.367933	1.26186			DLGAP1	2.02663	0	0	Excitatory Neurons	0.977446	0.540023	3.36822
AGTPBP1	0.8716	0	0	0	0.811006	0.563687	1.62303			ABCA8	1.35977	0	0	Oligodendrocytes	0.697139	0.0335664	1.388
CPB2-AS1	0.867755	0	0	0	0.619518	0.213746	1.07558			ST8SIA6	1.59336	0	0	Endothelial Cells	0.696023	0.0238085	1.61445
PLLP	0.867409	0	0	0	0.610787	0.0832592	0.977188			FOLH1	1.37388	0	0	Oligodendrocytes	0.682625	0.0245819	1.38696
CCP110	0.865774	0	0	0	0.670159	0.289625	1.12377			DAAM2	1.48859	0	0	Oligodendrocytes	0.784574	0.183064	1.73883
NCAM1	0.865021	0	0	0	0.979644	0.848992	2.70501			MSI2	2.18784	0	0	Astrocytes	0.982071	0.580318	2.97884
ENOSF1	0.862145	0	0	0	0.659382	0.206645	1.11452			OLFM3	1.37672	0	0	Excitatory Neurons	0.790086	0.144099	1.55915
ARHGAP23	0.862045	0	0	0	0.66058	0.234619	1.08827			CALD1	1.93132	0	0	Mural Cells	0.834538	0.380473	2.35358
RBPJ	0.858992	0	0	0	0.789253	0.519154	1.46472			NXN	1.59274	0	0	Endothelial Cells	0.741477	0.136212	1.7369
DUBR	0.858324	0	0	0	0.704934	0.3798	1.26415			CABLES1	1.63683	0	0	Astrocytes	0.805985	0.271887	1.89828
YPEL2	0.855813	0	0	0	0.67919	0.333521	1.17856			BRINP3	1.75021	0	0	Oligodendrocyte Precursor Cells	0.932793	0.43424	2.44221
C1QTNF3-AMACR	0.854978	0	0	0	0.686025	0.363381	1.24485			CYFIP1	1.80385	0	0	Microglia	0.803357	0.320782	2.09651
OTUD7A	0.854929	0	0	0	0.897121	0.719985	2.13958			TMEM132C	1.56857	0	0	Oligodendrocyte Precursor Cells	0.870921	0.309851	2.02691
CLIC4	0.85415	0	0	0	0.62805	0.135697	1.03827			LRFN5	1.59963	0	0	Excitatory Neurons	0.878819	0.332918	2.13905
KIAA1324L	0.84784	0	0	0	0.681285	0.356744	1.21385			DISC1	1.57764	0	0	Microglia	0.732745	0.180836	1.83616
SLC22A23	0.846947	0	0	0	0.75333	0.496277	1.4306			MYT1	1.28563	0	0	Oligodendrocyte Precursor Cells	0.747384	0.0643905	1.32973
MAL	0.845353	0	0	0	0.584843	0.0799076	0.944874			DGKB	1.68005	0	0	Excitatory Neurons	0.871954	0.360443	2.2719
CARNS1	0.842241	0	0	0	0.570324	0.0379959	0.887137			CACHD1	1.4132	0	0	Astrocytes	0.793322	0.17748	1.56802
APP	0.840857	0	0	0	0.929152	0.722221	2.10797			COL4A5	1.40346	0	0	Oligodendrocytes	0.732492	0.111217	1.52845
NDRG1	0.839015	0	0	0	0.637729	0.207508	1.0348			GRM5	1.57939	0	0	Excitatory Neurons	0.904945	0.358906	2.29889
ZDHHC20	0.832156	0	0	0	0.690116	0.463597	1.34213			LRMDA	1.58313	0	0	Endothelial Cells	0.766335	0.233012	2.04774
KIF13A	0.831202	0	0	0	0.832061	0.558597	1.64793			BLNK	1.42358	0	0	Microglia	0.631891	0.0213179	1.43847
MAG	0.830034	0	0	0	0.578706	0.0421639	0.877491			TMSB10	1.55484	8.69e-283	1.52e-280	Endothelial Cells	0.649858	0.238723	1.6281
PPP1R16B	0.829507	0	0	0	0.735319	0.410469	1.31964			SLC7A11	1.27902	0	0	Astrocytes	0.732971	0.0579849	1.33327
ZNF708	0.828284	0	0	0	0.701442	0.39233	1.22084			AL445250.1	1.51703	0	0	Oligodendrocyte Precursor Cells	0.834086	0.266402	1.85598
ZNF638	0.826351	0	0	0	0.93489	0.790256	2.18486			DLC1	2.24409	0	0	Mural Cells	0.89776	0.521099	3.15061
NT5DC1	0.826197	0	0	0	0.67914	0.383138	1.23458			NXPH1	1.67184	0	0	Inhibitory Neurons	0.659284	0.151457	1.98057
CHD7	0.815894	0	0	0	0.689567	0.270956	1.21878			TBC1D4	1.55113	0	0	Endothelial Cells	0.753551	0.323539	1.89689
AC110285.1	0.814702	0	0	0	0.572918	0.0645831	0.902651			LRMDA	1.4216	0	0	Oligodendrocyte Precursor Cells	0.804433	0.20308	1.81811
PLPPR1	0.812945	0	0	0	0.660929	0.285444	1.23257			OPCML	2.20763	0	0	Oligodendrocyte Precursor Cells	0.996922	0.616776	3.97815
PDE1A	0.808066	0	0	0	0.690515	0.417756	1.61493			KCND2	1.86604	0	0	Oligodendrocyte Precursor Cells	0.973733	0.522945	3.00677
KIAA1755	0.807259	0	0	0	0.623011	0.140475	1.00264			CARMIL1	1.66399	0	0	Astrocytes	0.916022	0.408382	2.21984
AC016597.1	0.807163	0	0	0	0.56733	0.0783148	0.891107			ARHGEF26	1.28908	0	0	Astrocytes	0.76353	0.101202	1.36646
OSBPL1A	0.806067	0	0	0	0.849474	0.660074	1.7413			SLCO1C1	1.26457	0	0	Astrocytes	0.704079	0.0290884	1.29015
PREX1	0.805957	0	0	0	0.723045	0.347193	1.25995			MERTK	1.3127	0	0	Astrocytes	0.770994	0.12459	1.45774
ZCCHC24	0.805666	0	0	0	0.648256	0.17587	1.06293			SLC35F1	1.96705	0	0	Oligodendrocyte Precursor Cells	0.973015	0.549366	2.95562
SECISBP2L	0.80537	0	0	0	0.762511	0.507692	1.36251			PLEKHG1	1.53549	0	0	Endothelial Cells	0.742898	0.228966	1.82602
PTK2	0.80536	0	0	0	0.965175	0.837046	2.50634			XKR4	1.60675	0	0	Inhibitory Neurons	0.944717	0.428754	2.35316
NEO1	0.800887	0	0	0	0.838298	0.6053	1.68447			PLPPR1	1.46455	0	0	Oligodendrocyte Precursor Cells	0.868048	0.296923	1.89601
GRID1	0.799233	0	0	0	0.919623	0.748523	2.19338			IPCEF1	1.67867	0	0	Microglia	0.722616	0.229436	1.88753
SEC14L5	0.795177	0	0	0	0.641321	0.282292	1.07818			COLEC12	1.60383	0	0	Mural Cells	0.613439	0.0976904	1.76122
PTGDS	0.793857	0	0	0	0.700045	0.293767	1.15261			LRIG1	1.42985	0	0	Astrocytes	0.815316	0.229331	1.65628
AATK	0.793693	0	0	0	0.661129	0.295539	1.05787			P2RY12	1.58977	0	0	Microglia	0.662712	0.140953	1.70855
DST	0.793068	0	0	0	0.986479	0.897673	2.88111			SHROOM3	1.44258	0	0	Astrocytes	0.819915	0.246004	1.68929
EFHD1	0.788036	0	0	0	0.571172	0.135531	0.948583			SATB2	1.23852	0	0	Excitatory Neurons	0.762018	0.0858847	1.32213
DLEU2	0.784652	0	0	0	0.804969	0.569833	1.57744			LINC00299	1.34585	0	0	Astrocytes	0.764363	0.140986	1.45929
PTMA	0.78451	0	0	0	0.672554	0.450489	1.1699			DPYD	1.82061	0	0	Oligodendrocytes	0.908872	0.458502	2.57629
MAGI2	0.781539	0	0	0	0.998902	0.926377	3.7342			FSTL4	1.30721	0	0	Excitatory Neurons	0.754181	0.116883	1.41058
RNF13	0.774428	0	0	0	0.755426	0.51346	1.3663			MYT1L	1.53843	0	0	Inhibitory Neurons	0.985634	0.453862	2.47157
TMEM98	0.774135	0	0	0	0.508956	0.038434	0.826698			COL11A1	1.40335	0	0	Oligodendrocyte Precursor Cells	0.821363	0.234005	1.66627
FOXN2	0.774037	0	0	0	0.657836	0.297437	1.08476			ITGA1	1.51128	0	0	Endothelial Cells	0.647727	0.0427561	1.55497
SELENOP	0.773668	0	0	0	0.514394	0.0715186	0.853468			RNF152	1.47067	0	0	Mural Cells	0.621749	0.0598634	1.52683
ERBB3	0.770043	0	0	0	0.561792	0.0665543	0.852546			EPN2	2.02284	0	0	Oligodendrocyte Precursor Cells	0.969321	0.568115	2.7575
ERMN	0.762157	0	0	0	0.524123	0.0355337	0.801247			LYN	1.42043	0	0	Microglia	0.654175	0.080986	1.5147
ARFGEF3	0.759976	0	0	0	0.824178	0.590958	1.60183			CDH20	1.92489	0	0	Astrocytes	0.967542	0.548131	2.92603
CDC14B	0.759474	0	0	0	0.77688	0.54827	1.45025			CHST11	1.91621	0	0	Microglia	0.875416	0.454385	2.6154
RHOU	0.754831	0	0	0	0.562191	0.1024	0.87075			BTBD11	1.21794	0	0	Inhibitory Neurons	0.744426	0.0652414	1.29508
AL354809.1	0.753874	0	0	0	0.451429	0.0881108	0.847609			SGCZ	1.57253	0	0	Oligodendrocyte Precursor Cells	0.882105	0.36883	2.35534
TUBA1A	0.752684	0	0	0	0.58584	0.313199	0.887005			SOX5	2.04687	0	0	Astrocytes	0.981705	0.587731	3.28388
TP53TG5	0.752426	0	0	0	0.561992	0.142958	0.878338			ST6GALNAC5	1.39245	0	0	Excitatory Neurons	0.797083	0.210252	1.70748
LRP2	0.750949	0	0	0	0.457017	0.0299189	0.790979			ATP1A2	1.8215	0	0	Mural Cells	0.720014	0.27768	2.24764
LRRC63	0.747665	0	0	0	0.488001	0.0523581	0.808824			FAM189A2	1.24877	0	0	Astrocytes	0.698081	0.0401609	1.28326
WIPF1	0.746715	0	0	0	0.591379	0.174018	0.992393			FGF12	1.555	0	0	Excitatory Neurons	0.934084	0.41893	2.53982
ACER3	0.74483	0	0	0	0.703687	0.4333	1.22385			GAD1	1.14219	0	0	Inhibitory Neurons	0.833606	0.104879	1.2349
CPEB2	0.742522	0	0	0	0.690216	0.424678	1.19422			DISC1	1.30998	0	0	Oligodendrocyte Precursor Cells	0.793864	0.167415	1.55758
HECW2	0.742324	0	0	0	0.843786	0.574864	1.74429			FGF14	1.83361	0	0	Excitatory Neurons	0.970335	0.534395	3.24077
CLDN11	0.74207	0	0	0	0.513995	0.0343258	0.782139			DSCAM	1.44984	0	0	Excitatory Neurons	0.904567	0.346285	2.33921
MYO6	0.73975	0	0	0	0.850871	0.657466	1.67436			MLIP	1.17743	0	0	Excitatory Neurons	0.726722	0.0300528	1.18576
SGMS1	0.73662	0	0	0	0.802674	0.62529	1.60992			WWTR1	1.51097	0	0	Endothelial Cells	0.708097	0.150151	1.67018
RASGRP3	0.734666	0	0	0	0.518984	0.071585	0.81274			SLC38A11	1.53965	0	0	Mural Cells	0.646315	0.129331	1.66076
AC009063.2	0.733621	0	0	0	0.478671	0.065738	0.800483			EBF1	1.49599	0	0	Endothelial Cells	0.65625	0.0217827	1.54451
NINJ2	0.732621	0	0	0	0.494337	0.0537717	0.799861			RHBDF2	1.33422	0	0	Microglia	0.612357	0.0147369	1.34626
SGK3	0.732151	0	0	0	0.742903	0.497372	1.35388			CA10	1.27701	0	0	Excitatory Neurons	0.764602	0.135251	1.54676
FHIT	0.727429	0	0	0	0.868632	0.744342	2.20126			TTLL7	2.09557	0	0	Oligodendrocytes	0.955464	0.581233	2.91949
DEPTOR	0.723653	0	0	0	0.56763	0.202663	0.924824			SFXN5	1.62335	0	0	Astrocytes	0.902793	0.418275	2.06866
LRRC1	0.721635	0	0	0	0.580552	0.204202	0.949976			RBM47	1.35469	0	0	Microglia	0.600203	0.0154573	1.36705
SLC39A11	0.721345	0	0	0	0.756773	0.49706	1.4674			ZNF536	1.3222	0	0	Inhibitory Neurons	0.889944	0.289725	1.96889
PIK3C2B	0.718946	0	0	0	0.594522	0.233285	0.940012			HHIP	1.45632	0	0	Oligodendrocytes	0.720579	0.181724	1.59771
PPP2R2A	0.716576	0	0	0	0.717158	0.479439	1.24709			ARPP21	1.44457	0	0	Excitatory Neurons	0.861484	0.320633	1.96013
DLG2	0.716284	0	0	0	0.999651	0.935974	3.84367			CNTNAP2	2.44762	0	0	Inhibitory Neurons	0.998218	0.682723	4.37747
FCHSD2	0.715819	0	0	0	0.737265	0.616749	1.6825			IKZF1	1.33137	0	0	Microglia	0.59673	0.00920601	1.34178
SLC9A9	0.71543	0	0	0	0.76745	0.489766	1.51269			FLI1	1.32552	0	0	Microglia	0.610621	0.022313	1.36112
SPATA6	0.715168	0	0	0	0.699895	0.398509	1.25699			FSTL5	1.45497	0	0	Inhibitory Neurons	0.731551	0.200137	1.74441
ELL2	0.713099	0	0	0	0.718904	0.445817	1.27478			SNRPN	1.34204	0	0	Inhibitory Neurons	0.93046	0.350707	1.7325
ZHX2	0.712515	0	0	0	0.728434	0.403387	1.36433			RASGEF1C	1.54548	0	0	Microglia	0.639126	0.141735	1.66075
DICER1	0.711011	0	0	0	0.7444	0.530072	1.30701			MAML2	1.54746	0	0	Astrocytes	0.916256	0.421551	2.31594
ZKSCAN1	0.71055	0	0	0	0.709824	0.481735	1.23045			AQP4	1.25019	0	0	Astrocytes	0.713943	0.0860641	1.27309
TBC1D12	0.706349	0	0	0	0.610088	0.315476	1.01598			SNTG1	1.46331	0	0	Excitatory Neurons	0.912979	0.387222	2.41226
NPC1	0.705833	0	0	0	0.620117	0.293422	0.99028			CDK18	1.3354	0	0	Oligodendrocytes	0.700157	0.122659	1.42683
KCNMB4	0.70554	0	0	0	0.561942	0.327382	1.05762			MTUS2	1.32408	0	0	Excitatory Neurons	0.850817	0.266656	1.85769
GNG7	0.705139	0	0	0	0.69765	0.451332	1.25699			GRIA1	1.42436	0	0	Inhibitory Neurons	0.95872	0.42078	2.16694
P2RX7	0.703941	0	0	0	0.659183	0.356007	1.09547			FOXP2	1.4248	0	0	Microglia	0.649978	0.114385	1.5882
EPN2	0.702411	0	0	0	0.792895	0.564165	1.47008			GRID2	1.93587	0	0	Oligodendrocyte Precursor Cells	0.98584	0.593436	3.32574
APLP1	0.702019	0	0	0	0.53041	0.216454	0.770971			LAMA2	1.85657	0	0	Mural Cells	0.692197	0.284414	2.31422
PCA3	0.698101	0	0	0	0.457317	0.0959621	0.792665			HECW1	1.41652	0	0	Excitatory Neurons	0.841795	0.305102	1.85077
CUEDC1	0.697903	0	0	0	0.580951	0.197924	0.914036			SNTG1	1.76096	0	0	Oligodendrocyte Precursor Cells	0.981941	0.549615	3.13005
DYSF	0.696117	0	0	0	0.497231	0.183296	0.863306			AC012409.2	1.3263	0	0	Mural Cells	0.622471	0.046139	1.38101
DENND5A	0.694082	0	0	0	0.695006	0.44291	1.17487			GLDN	1.34121	0	0	Oligodendrocytes	0.692098	0.121133	1.44062
FAXDC2	0.683252	0	0	0	0.561593	0.188048	0.894416			TRPM3	1.59147	0	0	Astrocytes	0.808784	0.333603	2.08692
STARD13	0.68305	0	0	0	0.747194	0.523475	1.45632			DAB1	1.75621	0	0	Inhibitory Neurons	0.983924	0.554035	2.93909
C12orf76	0.682377	0	0	0	0.587537	0.25883	0.904384			AGBL4	1.72458	0	0	Excitatory Neurons	0.920404	0.483691	2.61726
TMTC4	0.681181	0	0	0	0.524472	0.144126	0.821279			PID1	1.46423	0	0	Oligodendrocyte Precursor Cells	0.869793	0.356244	1.9401
NLGN1	0.680874	0	0	0	0.911041	0.726741	2.69903			VRK2	1.29231	0	0	Oligodendrocytes	0.659281	0.0715964	1.37115
NALCN	0.680256	0	0	0	0.854213	0.669459	1.76397			POLR2F	1.5188	0	0	Oligodendrocytes	0.763189	0.269169	1.72049
ITCH	0.680209	0	0	0	0.741556	0.531684	1.29026			KCNH7	1.3571	0	0	Excitatory Neurons	0.781855	0.225237	1.70892
NAALADL2	0.680092	0	0	0	0.719753	0.556951	1.5426			HIP1	1.44706	0	0	Oligodendrocytes	0.793886	0.277774	1.78918
CA2	0.678089	0	0	0	0.480866	0.0848255	0.768573			KAZN	2.13181	0	0	Inhibitory Neurons	0.997309	0.647247	3.65949
SVEP1	0.677366	0	0	0	0.46056	0.173421	0.849467			STK32A	1.16702	0	0	Oligodendrocyte Precursor Cells	0.692489	0.0441881	1.20221
GPR37	0.672204	0	0	0	0.48845	0.0559884	0.722634			CGNL1	1.46348	0	0	Endothelial Cells	0.696023	0.107277	1.61079
ZNF704	0.671815	0	0	0	0.741206	0.53866	1.39875			AC002429.2	1.53614	0	0	Astrocytes	0.754665	0.269372	1.80385
ENOX1	0.67055	0	0	0	0.885047	0.709499	2.13103			GABRB3	1.44024	0	0	Excitatory Neurons	0.862126	0.346812	1.93157
PPP1R12B	0.665788	0	0	0	0.801627	0.628947	1.55583			PRKCB	1.49911	0	0	Excitatory Neurons	0.878885	0.384649	2.04639
LURAP1L-AS1	0.664612	0	0	0	0.425735	0.103369	0.760356			IGFBP7	1.41026	0	0	Mural Cells	0.648121	0.119102	1.58132
NXPE3	0.664458	0	0	0	0.566781	0.24695	0.870213			ACSS3	1.24657	0	0	Astrocytes	0.733571	0.129082	1.34385
STK39	0.664379	0	0	0	0.738612	0.515988	1.31946			SOX6	1.26349	0	0	Astrocytes	0.857571	0.266138	1.83141
ELF2	0.662188	0	0	0	0.726837	0.53787	1.31816			NEAT1	1.91995	0	0	Mural Cells	0.954118	0.569083	3.22387
SSH2	0.661232	0	0	0	0.857257	0.697141	1.80395			PDE8A	1.78739	0	0	Oligodendrocytes	0.89362	0.480369	2.33319
EPS15	0.660543	0	0	0	0.714015	0.491352	1.22622			PRKG1	1.99912	0	0	Mural Cells	0.878613	0.509613	3.03992
RDX	0.659512	0	0	0	0.704136	0.487025	1.2156			AL589740.1	1.71145	0	0	Astrocytes	0.908091	0.474625	2.49441
SERINC5	0.658214	0	0	0	0.680287	0.424559	1.15225			PECAM1	1.44541	0	0	Endothelial Cells	0.683239	0.0198336	1.4683
WDFY2	0.657695	0	0	0	0.700694	0.469802	1.2117			AKAP13	1.59424	0	0	Microglia	0.783678	0.322516	1.95677
OTUD7B	0.654648	0	0	0	0.620466	0.316624	0.996957			SYNPR	1.42076	0	0	Inhibitory Neurons	0.721186	0.202664	1.66268
PSME4	0.654401	0	0	0	0.685027	0.453827	1.14807			AC074327.1	1.35293	0	0	Microglia	0.556794	0.00946241	1.3615
STRN	0.654101	0	0	0	0.631492	0.394614	1.0402			AHCYL2	1.75404	0	0	Astrocytes	0.93835	0.520002	2.41697
PLEKHG3	0.650721	0	0	0	0.519034	0.105838	0.758453			TCF7L2	1.36646	0	0	Astrocytes	0.829379	0.289591	1.68211
BTBD3	0.650642	0	0	0	0.590281	0.304399	0.914263			TMEM132D	1.34433	0	0	Excitatory Neurons	0.844808	0.293672	1.88879
HAPLN2	0.650289	0	0	0	0.476476	0.0762441	0.715778			KIAA1211	1.14124	0	0	Inhibitory Neurons	0.845499	0.193259	1.38474
CDK6	0.649125	0	0	0	0.622412	0.354023	1.06107			SLC5A11	1.37916	0	0	Oligodendrocytes	0.578204	0.0473942	1.41017
KANK1	0.64637	0	0	0	0.66971	0.358502	1.26933			SLC4A10	1.37265	0	0	Excitatory Neurons	0.863921	0.332263	1.88584
NECAB1	0.645354	0	0	0	0.71651	0.426882	1.31863			ACSBG1	1.13567	0	0	Astrocytes	0.691482	0.0374176	1.17813
LINC01470	0.641128	0	0	0	0.398294	0.0796554	0.73895			ARHGAP10	1.46598	0	0	Mural Cells	0.731575	0.236655	1.7143
SEMA3B	0.640401	0	0	0	0.501422	0.0825026	0.741468			ZNF385B	1.25794	0	0	Excitatory Neurons	0.802318	0.2223	1.61038
RAD51B	0.638953	0	0	0	0.607294	0.360095	1.16864			STK33	1.16851	0	0	Astrocytes	0.718042	0.0851189	1.25594
TLE4	0.637128	0	0	0	0.609689	0.346709	1.04575			KCTD16	1.44872	0	0	Excitatory Neurons	0.878803	0.379348	2.12833
CDC42BPA	0.636476	0	0	0	0.929352	0.805202	2.18974			LHFPL2	1.51683	0	0	Microglia	0.688034	0.211641	1.71816
AC096564.1	0.635711	0	0	0	0.514993	0.186794	0.790034			C1orf61	1.47571	0	0	Astrocytes	0.856838	0.368114	1.80507
LAMA2	0.633236	0	0	0	0.509455	0.26197	1.04664			CACNA2D3	1.50049	0	0	Excitatory Neurons	0.879939	0.399589	2.21614
RNF144A	0.632559	0	0	0	0.742454	0.524696	1.34514			MAN2A1	1.94112	0	0	Oligodendrocytes	0.911601	0.543919	2.63512
SLC31A2	0.632293	0	0	0	0.472185	0.0499489	0.683847			GRIN2B	1.3932	0	0	Inhibitory Neurons	0.972868	0.459406	2.30695
IGSF11	0.631055	0	0	0	0.719054	0.518218	1.31337			CNTNAP5	1.35354	0	0	Excitatory Neurons	0.873354	0.343766	2.09624
WSB1	0.630339	0	0	0	0.80457	0.641829	1.50741			CCSER1	1.53199	0	0	Inhibitory Neurons	0.98938	0.523118	2.83605
TECPR2	0.626284	0	0	0	0.64671	0.435775	1.09015			LINC01250	1.18613	0	0	Excitatory Neurons	0.749802	0.137197	1.30053
EMC10	0.626174	0	0	0	0.45577	0.136089	0.742615			BCAS1	1.19675	0	0	Oligodendrocyte Precursor Cells	0.813154	0.20823	1.62467
NPAS3	0.625788	0	0	0	0.979295	0.829626	2.9072			MYT1L	1.33068	0	0	Excitatory Neurons	0.884137	0.349149	2.03811
USP32	0.625337	0	0	0	0.699097	0.508382	1.2092			PCSK6	1.40143	0	0	Oligodendrocytes	0.720483	0.210734	1.59367
AC006059.1	0.6252	0	0	0	0.558449	0.311991	0.944963			ATP8A2	1.34284	0	0	Inhibitory Neurons	0.960065	0.42985	2.15358
FEZ1	0.624368	0	0	0	0.596717	0.354036	0.90713			SLAIN1	1.75256	0	0	Oligodendrocytes	0.874579	0.46993	2.24664
ADAM10	0.621878	0	0	0	0.705334	0.521424	1.23194			ERC2	1.46398	0	0	Excitatory Neurons	0.892203	0.408364	2.20653
BAZ2B	0.621812	0	0	0	0.863394	0.728951	1.80031			GPM6A	2.55545	0	0	Astrocytes	0.995435	0.7208	4.03306
CPM	0.621464	0	0	0	0.467944	0.0813213	0.728067			GAD2	1.06955	0	0	Inhibitory Neurons	0.719876	0.0512421	1.09455
CPQ	0.619691	0	0	0	0.655341	0.427127	1.18114			GALNT17	1.25366	0	0	Excitatory Neurons	0.841104	0.271912	1.72338
RAB40B	0.619185	0	0	0	0.564536	0.289506	0.870661			SULF2	1.15142	0	0	Oligodendrocyte Precursor Cells	0.711164	0.0861708	1.22076
BBX	0.616883	0	0	0	0.686973	0.508601	1.23793			MGAT4A	1.65741	0	0	Microglia	0.775286	0.352063	1.99302
TARSL2	0.615246	0	0	0	0.630594	0.404794	1.01543			GRIN2B	1.31978	0	0	Excitatory Neurons	0.885075	0.352659	1.98832
SPP1	0.612251	0	0	0	0.4652	0.0677423	0.70562			SH3GL2	1.2183	0	0	Excitatory Neurons	0.778809	0.196639	1.40394
ENO4	0.611136	0	0	0	0.473133	0.218445	0.818063			DGKG	1.52882	0	0	Oligodendrocyte Precursor Cells	0.910014	0.451112	2.22099
TANC1	0.607794	0	0	0	0.570873	0.228407	0.919157			FGF12	1.53021	0	0	Inhibitory Neurons	0.985416	0.528669	2.82188
L3MBTL4	0.607688	0	0	0	0.64192	0.376754	1.20825			SLC9A9	1.8203	0	0	Microglia	0.89003	0.506856	2.62786
CTTNBP2	0.607278	0	0	0	0.736317	0.527749	1.32508			TENM3	1.36231	0	0	Inhibitory Neurons	0.836989	0.324021	1.80484
NSMCE2	0.607144	0	0	0	0.755625	0.60759	1.44052			LPCAT2	1.30474	0	0	Microglia	0.605556	0.0690024	1.36687
NDE1	0.606936	0	0	0	0.472734	0.0786134	0.697356			SEZ6L	1.47123	0	0	Oligodendrocyte Precursor Cells	0.878412	0.402967	2.05384
EVA1C	0.606928	0	0	0	0.575463	0.3501	0.978156			VWC2	1.14003	0	0	Inhibitory Neurons	0.770358	0.147799	1.30425
TFEB	0.606636	0	0	0	0.502919	0.126339	0.73039			NFIA	1.85355	0	0	Astrocytes	0.960577	0.586501	2.84712
DAPK2	0.606439	0	0	0	0.456369	0.0919933	0.704284			FGF14	1.89202	0	0	Inhibitory Neurons	0.996945	0.63049	3.64689
CNKSR3	0.602551	0	0	0	0.465449	0.116862	0.728234			EYA2	1.09874	0	0	Astrocytes	0.695648	0.0525624	1.1641
WDR20	0.601275	0	0	0	0.618919	0.396027	0.994688			SAMSN1	1.27491	0	0	Microglia	0.566344	0.0189126	1.28837
SEPT4	0.600116	0	0	0	0.500374	0.146913	0.719024			CCDC50	1.26285	0	0	Oligodendrocyte Precursor Cells	0.781757	0.227463	1.46994
SUN2	0.59996	0	0	0	0.498977	0.160154	0.730297			KIAA1211L	1.0759	0	0	Excitatory Neurons	0.72501	0.0671619	1.12068
NRXN3	0.595223	3.44523e-162	2.85299e-161	0	0.940428	0.770305	3.07564			CNTNAP2	1.79054	0	0	Excitatory Neurons	0.982286	0.596137	3.47749
PPP1R21	0.592936	0	0	0	0.628748	0.412798	1.02522			MAML2	1.52422	0	0	Oligodendrocyte Precursor Cells	0.936487	0.482596	2.47769
KAT2B	0.591731	0	0	0	0.668463	0.418466	1.14951			DOCK9	1.44538	0	0	Endothelial Cells	0.865057	0.616128	2.40197
LINC00877	0.590248	0	0	0	0.398194	0.0443076	0.64188			GABRG3	1.33841	0	0	Inhibitory Neurons	0.843972	0.330145	1.86965
TMEM235	0.588925	0	0	0	0.441201	0.0253063	0.626789			RORB	1.20713	0	0	Astrocytes	0.784991	0.21047	1.5109
SH3TC2-DT	0.587921	0	0	0	0.391309	0.0231095	0.625914			MDGA2	1.7212	0	0	Oligodendrocyte Precursor Cells	0.98266	0.583391	3.10601
HPN-AS1	0.586675	0	0	0	0.419698	0.029441	0.630153			SLC2A1	1.44186	0	0	Endothelial Cells	0.651989	0.0562876	1.48604
NKX6-2	0.586554	0	0	0	0.428379	0.0275031	0.619592			ACACB	1.14692	0	0	Astrocytes	0.738136	0.127085	1.28162
SPTLC2	0.585406	0	0	0	0.56264	0.310034	0.88945			CAMK2A	1.2302	0	0	Excitatory Neurons	0.801511	0.23393	1.41364
PHACTR3	0.584745	0	0	0	0.823729	0.677323	1.67248			NRG1	1.30343	0	0	Excitatory Neurons	0.659555	0.130659	1.5145
ATP11A	0.584175	0	0	0	0.610737	0.383371	0.988612			MEF2A	2.20751	0	0	Microglia	0.956446	0.647034	3.16009
FAM102A	0.583291	0	0	0	0.523724	0.214921	0.769085			CPED1	1.31121	0	0	Microglia	0.586746	0.0614935	1.38071
CACNA2D1	0.580693	0	0	0	0.861647	0.640734	1.81037			NHS	1.09807	0	0	Inhibitory Neurons	0.82244	0.187108	1.29073
DOCK4	0.579653	0	0	0	0.948112	0.829599	2.38578			SLC8A1	1.38525	0	0	Excitatory Neurons	0.891051	0.397052	2.1796
WHRN	0.577502	0	0	0	0.472235	0.103137	0.684019			SP100	1.25332	0	0	Microglia	0.579222	0.02575	1.28529
PACS2	0.576844	0	0	0	0.591877	0.370721	0.941802			ACSS1	1.11653	0	0	Astrocytes	0.710011	0.0822264	1.21122
SCARB2	0.576383	0	0	0	0.608691	0.403746	0.952152			RAB3C	1.24022	0	0	Inhibitory Neurons	0.874377	0.314994	1.57754
ZNF365	0.575919	0	0	0	0.570473	0.386152	1.06322			COL9A1	1.08362	0	0	Oligodendrocyte Precursor Cells	0.666325	0.0237869	1.10268
FTH1	0.573617	0	0	0	0.661578	0.611134	1.04722			ANKRD44	1.84981	0	0	Microglia	0.886124	0.518876	2.55334
PPP2R3A	0.573006	0	0	0	0.635284	0.437945	1.07905			CRB1	1.30802	0	0	Astrocytes	0.82408	0.303541	1.65566
C21orf91	0.572256	0	0	0	0.433368	0.0473804	0.619916			ANLN	1.18557	0	0	Oligodendrocytes	0.623447	0.0469285	1.20376
ABHD17B	0.571551	0	0	0	0.50217	0.22031	0.759104			ADGRF5	1.44071	0	0	Endothelial Cells	0.674006	0.0535412	1.47669
DUSP16	0.571025	0	0	0	0.550217	0.314646	0.89119			ITGA6	1.44066	0	0	Endothelial Cells	0.692472	0.121482	1.58189
MEIS1	0.569353	0	0	0	0.487602	0.181372	0.766666			SLCO3A1	1.61809	0	0	Oligodendrocytes	0.871817	0.456711	2.16798
TMC7	0.569073	0	0	0	0.467994	0.118547	0.678095			PHF21B	1.12162	0	0	Astrocytes	0.719408	0.106667	1.22664
FAR1	0.567917	0	0	0	0.681535	0.521643	1.16173			KAT2B	1.44606	0	0	Oligodendrocyte Precursor Cells	0.885697	0.421306	1.99076
ZSWIM6	0.566799	0	0	0	0.891583	0.776849	2.00762			PRKG1	1.48381	0	0	Astrocytes	0.889163	0.435928	2.29621
CPOX	0.566654	0	0	0	0.488799	0.21001	0.731106			PHLPP1	2.00107	0	0	Oligodendrocytes	0.959381	0.625876	2.90615
STXBP3	0.565557	0	0	0	0.557152	0.309025	0.848108			SLC44A5	1.29579	0	0	Inhibitory Neurons	0.850664	0.33513	1.80244
ZFHX4	0.565094	0	0	0	0.641421	0.326931	1.07679			DLGAP1	1.85424	0	0	Inhibitory Neurons	0.996981	0.637821	3.6183
PHYHIPL	0.564939	0	0	0	0.699945	0.562658	1.29443			ADGRL4	1.4259	0	0	Endothelial Cells	0.651989	0.00779049	1.43356
ENOX2	0.564648	0	0	0	0.456768	0.176952	0.748801			AL117329.1	1.13268	0	0	Excitatory Neurons	0.6156	0.0224328	1.13632
TSPAN5	0.560528	0	0	0	0.802574	0.643847	1.63255			LINC00609	1.32573	0	0	Oligodendrocytes	0.631795	0.130547	1.4704
PPM1B	0.559001	0	0	0	0.682882	0.522214	1.14557			OPALIN	1.16903	0	0	Oligodendrocytes	0.594997	0.0225543	1.17948
CYTH1	0.556113	0	0	0	0.616225	0.404217	0.977095			AL353784.1	1.19669	0	0	Oligodendrocyte Precursor Cells	0.598297	0.0331923	1.22921
NFIA	0.551015	0	0	0	0.853365	0.625503	1.8057			PPFIBP1	1.42507	0	0	Endothelial Cells	0.792614	0.467837	2.08467
ABTB2	0.54986	0	0	0	0.409619	0.121886	0.697285			ADIPOR2	1.4016	0	0	Endothelial Cells	0.752841	0.355102	1.82795
GAS7	0.548525	0	0	0	0.690116	0.481729	1.18482			GRM7	1.38354	0	0	Excitatory Neurons	0.87635	0.396879	2.17626
RAP1GDS1	0.547023	0	0	0	0.704984	0.552551	1.23623			GALNTL6	1.19496	0	0	Excitatory Neurons	0.81185	0.248234	1.78009
HBS1L	0.545226	0	0	0	0.582897	0.387359	0.910775			TRPS1	1.60299	0	0	Astrocytes	0.919355	0.50915	2.304
FGF1	0.545109	0	0	0	0.518785	0.241329	0.825148			BNC2	1.25531	0	0	Microglia	0.559687	0.0322149	1.29477
NUTM2A-AS1	0.544728	0	0	0	0.619119	0.445651	1.0252			FAM19A2	1.35588	0	0	Excitatory Neurons	0.843507	0.356197	2.02716
PCDH9-AS2	0.543646	0	0	0	0.643516	0.494598	1.40433			CABP1	1.11502	0	0	Excitatory Neurons	0.752634	0.152947	1.22287
TRPC4AP	0.542358	0	0	0	0.63738	0.453197	1.01881			DPP10	1.5278	0	0	Excitatory Neurons	0.954876	0.52301	2.89583
FANCL	0.541126	0	0	0	0.558399	0.341041	0.869066			SLC7A1	1.3996	1.914479060799e-311	0	Endothelial Cells	0.654119	0.179979	1.53386
NEK3	0.539735	0	0	0	0.446241	0.0837769	0.63588			ARHGAP22	1.53689	0	0	Microglia	0.741282	0.314305	1.90154
ZNF146	0.537767	0	0	0	0.519483	0.27231	0.772955			ADGRA3	1.13544	0	0	Astrocytes	0.727173	0.142329	1.25107
TESK2	0.537426	0	0	0	0.4884	0.211729	0.776174			ZFHX3	1.52456	0	0	Microglia	0.788453	0.358131	2.00959
ANAPC5	0.537417	0	0	0	0.585441	0.385972	0.881393			MIR137HG	1.08008	0	0	Excitatory Neurons	0.7406	0.125049	1.20209
SYT9	0.536533	0	0	0	0.515641	0.241057	0.798546			SH3TC2	1.12348	0	0	Oligodendrocytes	0.60935	0.0218809	1.13655
DPYSL5	0.53499	0	0	0	0.444694	0.255406	0.760066			ITPR2	1.47486	0	0	Astrocytes	0.935284	0.4922	2.28858
ANKRD28	0.534036	0	0	0	0.730829	0.587746	1.32931			MEIS2	1.37735	0	0	Astrocytes	0.888296	0.413861	2.02564
ZDHHC9	0.533578	0	0	0	0.442299	0.121952	0.629959			ITPKB	1.1357	0	0	Astrocytes	0.731705	0.152734	1.32445
CRYAB	0.533191	0	0	0	0.424687	0.130022	0.617155			ALDH1A1	1.13151	0	0	Astrocytes	0.623734	0.0402106	1.16948
PALM2-AKAP2	0.532714	0	0	0	0.463503	0.236298	0.735754			PDE3A	1.42248	0	0	Mural Cells	0.624639	0.166039	1.65783
ATP1B1	0.531811	0	0	0	0.701991	0.560827	1.1062			CNTN4	1.35275	0	0	Inhibitory Neurons	0.919331	0.438012	2.24119
KDM6A	0.528127	0	0	0	0.661129	0.507493	1.11314			KCNMB2-AS1	1.52909	0	0	Oligodendrocyte Precursor Cells	0.827929	0.403799	2.20609
NFIX	0.527412	0	0	0	0.657786	0.474262	1.06763			GABRB2	1.29838	0	0	Inhibitory Neurons	0.918858	0.419363	2.00512
OSBPL9	0.526795	0	0	0	0.664022	0.501706	1.10136			SLC25A18	1.06457	0	0	Astrocytes	0.671854	0.0529817	1.10722
RGCC	0.526318	0	0	0	0.44165	0.105971	0.642794			HCN1	1.20859	0	0	Inhibitory Neurons	0.916748	0.382693	1.88628
SLF2	0.524614	0	0	0	0.60011	0.418944	0.944268			KCNAB1	1.27863	0	0	Inhibitory Neurons	0.861829	0.356977	1.81354
AL139294.1	0.524357	0	0	0	0.45128	0.24636	0.774435			MYRIP	1.39912	0	0	Endothelial Cells	0.800426	0.478315	2.19187
MKRN3	0.524259	0	0	0	0.47428	0.162616	0.719283			KANK1	1.20604	0	0	Astrocytes	0.834811	0.301253	1.69289
NLK	0.522869	0	0	0	0.769645	0.588038	1.44356			LY86-AS1	1.02146	0	0	Excitatory Neurons	0.667605	0.0273522	1.03791
CDK17	0.521713	0	0	0	0.638577	0.466922	1.02846			ST6GAL1	1.37353	1.79e-280	3.06e-278	Endothelial Cells	0.697443	0.263075	1.72498
MITF	0.521109	0	0	0	0.486155	0.215107	0.7831			CNTN4	1.23866	0	0	Excitatory Neurons	0.849417	0.331109	1.90423
SNX29	0.520146	0	0	0	0.656738	0.51186	1.13465			RIMS2	1.36134	0	0	Inhibitory Neurons	0.986107	0.514649	2.59765
UVRAG	0.519612	0	0	0	0.704236	0.565625	1.2382			SORCS1	1.12698	0	0	Excitatory Neurons	0.770035	0.198249	1.46105
UBE4B	0.519329	0	0	0	0.685277	0.532142	1.14868			PLPP3	1.10819	0	0	Astrocytes	0.722641	0.140531	1.25936
AL139383.1	0.519091	0	0	0	0.400489	0.118056	0.650551			GRIA4	1.40824	0	0	Excitatory Neurons	0.893273	0.440408	2.24578
CPNE2	0.516945	0	0	0	0.435813	0.08012	0.603388			GABBR2	1.19078	0	0	Excitatory Neurons	0.840741	0.306539	1.67788
PADI2	0.51616	0	0	0	0.458464	0.123771	0.666554			NDST3	1.08067	0	0	Excitatory Neurons	0.741176	0.148964	1.26149
CRADD	0.516044	0	0	0	0.596218	0.443859	1.11469			TENM2	1.44256	0	0	Excitatory Neurons	0.906871	0.468179	2.49187
USP47	0.516034	0	0	0	0.740059	0.613968	1.30006			PHLDB1	1.22365	0	0	Oligodendrocytes	0.7043	0.185952	1.40507
FAM126A	0.515326	0	0	0	0.426134	0.129385	0.652705			CACNA1B	1.25299	0	0	Excitatory Neurons	0.853138	0.344776	1.81454
LIFR	0.508839	0	0	0	0.651749	0.444828	1.11329			CSMD3	1.35749	0	0	Excitatory Neurons	0.908485	0.44089	2.33545
KIF1B	0.506886	0	0	0	0.89752	0.789585	1.8973			DTNA	2.26371	0	0	Astrocytes	0.991169	0.713281	3.61328
AC004158.1	0.502687	0	0	0	0.487552	0.245358	0.76991			CX3CR1	1.25354	0	0	Microglia	0.51541	0.0102255	1.26235
DDX17	0.501397	0	0	0	0.869231	0.770976	1.72672			LHFPL6	1.61603	0	0	Mural Cells	0.797688	0.408785	2.25092
RICTOR	0.500689	0	0	0	0.709175	0.569793	1.2082			PDGFRA	1.02429	0	0	Oligodendrocyte Precursor Cells	0.648984	0.0210286	1.03573
CCNY	0.500527	0	0	0	0.773038	0.654068	1.45294			MT-ATP6	1.37014	1.44427056644063e-310	3.05e-308	Endothelial Cells	0.838068	0.784749	1.98156
ZNF652	0.499633	0	0	0	0.559697	0.383842	0.883185			PARD3	1.42707	0	0	Mural Cells	0.822977	0.383468	2.15209
DPYSL2	0.499216	0	0	0	0.818341	0.703964	1.53564			DOCK1	1.28092	0	0	Oligodendrocytes	0.793308	0.303409	1.77357
LGR5	0.498965	0	0	0	0.36282	0.048668	0.553968			FGFR3	1.0255	0	0	Astrocytes	0.652259	0.0313484	1.0456
PTP4A2	0.49784	0	0	0	0.481664	0.248072	0.692509			SORL1	1.77991	0	0	Microglia	0.850673	0.501062	2.39453
TSPAN15	0.49746	0	0	0	0.410717	0.0631363	0.568993			PCSK2	1.11754	0	0	Excitatory Neurons	0.791337	0.225601	1.4233
RHOBTB1	0.496809	0	0	0	0.462406	0.240672	0.723042			MTUS2	1.26371	0	0	Inhibitory Neurons	0.887216	0.395281	2.06493
RASSF2	0.496585	0	0	0	0.409619	0.0671981	0.578089			KCND2	1.22701	0	0	Excitatory Neurons	0.876564	0.367572	2.03768
SASH1	0.495732	0	0	0	0.706631	0.487503	1.24902			PDZD2	1.57482	0	0	Oligodendrocyte Precursor Cells	0.949415	0.555703	2.59775
DIXDC1	0.495685	0	0	0	0.564137	0.371411	0.876989			NKAIN3	1.21068	0	0	Oligodendrocyte Precursor Cells	0.85276	0.339862	1.93263
AP3B1	0.495056	0	0	0	0.619867	0.449533	1.0076			RBFOX3	1.13497	0	0	Excitatory Neurons	0.790251	0.237104	1.45776
SYNDIG1	0.494687	0	0	0	0.638727	0.430207	1.09946			BSG	1.3519	2.51e-256	3.68e-254	Endothelial Cells	0.628551	0.235599	1.52181
RAB30	0.494333	0	0	0	0.582098	0.429563	0.947907			DPP6	1.88452	0	0	Oligodendrocyte Precursor Cells	0.992407	0.666076	3.41817
GLTP	0.494251	0	0	0	0.438657	0.151659	0.620622			PTPRM	1.31746	0	0	Inhibitory Neurons	0.851755	0.383663	1.88063
AC004690.2	0.494088	0	0	0	0.34416	0.015663	0.516139			PRR5L	1.12412	0	0	Oligodendrocytes	0.620268	0.0670827	1.19185
WWOX	0.49308	0	0	0	0.854413	0.794105	2.19782			CNTN2	1.17499	0	0	Oligodendrocytes	0.657291	0.132754	1.24443
GATM	0.490361	0	0	0	0.456618	0.163452	0.642392			ETNPPL	1.03445	0	0	Astrocytes	0.622067	0.0215907	1.04678
TRAPPC10	0.490132	0	0	0	0.542334	0.348706	0.814338			SYN3	1.22089	0	0	Excitatory Neurons	0.788967	0.288416	1.67434
ACYP2	0.489927	0	0	0	0.756673	0.656046	1.45842			SORCS3	1.22649	0	0	Oligodendrocyte Precursor Cells	0.840653	0.341801	1.73864
PWWP2A	0.489902	0	0	0	0.544579	0.349675	0.819964			DCN	1.16414	0	0	Mural Cells	0.553107	0.0259364	1.18207
SNX1	0.488116	0	0	0	0.565534	0.382063	0.857085			ZFHX4	1.14983	0	0	Astrocytes	0.801853	0.270445	1.52576
ARHGAP22	0.487694	0	0	0	0.515691	0.3071	0.857294			CSMD1	1.90234	0	0	Oligodendrocyte Precursor Cells	0.998256	0.679091	4.05313
YWHAQ	0.487371	0	0	0	0.521728	0.34272	0.77238			PDE4B	2.22437	0	0	Oligodendrocytes	0.985229	0.712926	3.64553
LINC01411	0.486473	0	0	0	0.400838	0.062028	0.570852			CSMD3	1.57	0	0	Oligodendrocyte Precursor Cells	0.971783	0.585199	2.94135
CECR2	0.486056	0	0	0	0.515641	0.215943	0.79383			FRMPD4	1.1688	0	0	Inhibitory Neurons	0.945445	0.422072	2.10704
WNK1	0.485183	0	0	0	0.741206	0.625251	1.31721			WDFY4	1.14364	0	0	Microglia	0.546086	0.0140166	1.15477
MXI1	0.484909	0	0	0	0.634486	0.497637	1.06081			ALDH1L1	1.02534	0	0	Astrocytes	0.646861	0.0461662	1.06662
SNX30	0.483866	0	0	0	0.503767	0.297663	0.750627			AHCYL1	1.30045	0	0	Astrocytes	0.784557	0.316518	1.54252
AP003086.2	0.481323	0	0	0	0.463204	0.278336	0.811224			QDPR	1.36295	0	0	Oligodendrocytes	0.73201	0.286407	1.53958
OLMALINC	0.480849	0	0	0	0.421494	0.156278	0.644462			KALRN	1.68778	0	0	Excitatory Neurons	0.924849	0.566485	2.66579
BACH2	0.480761	0	0	0	0.663024	0.530005	1.20566			ZFPM2	1.4289	0	0	Oligodendrocyte Precursor Cells	0.899754	0.478869	2.2376
LINC01505	0.47975	0	0	0	0.349798	0.197718	0.717746			SYN2	1.17124	0	0	Inhibitory Neurons	0.927987	0.414413	1.87043
ARHGEF2	0.478641	0	0	0	0.466996	0.221903	0.654919			SEC14L1	1.35068	0	0	Endothelial Cells	0.755682	0.432913	1.82013
PEAK1	0.478422	0	0	0	0.728584	0.599573	1.33522			KCNIP1	1.17935	0	0	Oligodendrocyte Precursor Cells	0.785861	0.274242	1.62149
ITGB8	0.478388	0	0	0	0.550367	0.34122	0.868004			TNS1	1.2077	0	0	Mural Cells	0.647399	0.148158	1.37697
CD55	0.476463	0	0	0	0.386319	0.124952	0.580535			CADPS2	1.16008	0	0	Excitatory Neurons	0.722936	0.204014	1.3956
VPS35L	0.476229	0	0	0	0.610687	0.468462	0.977065			SLC14A1	1.06666	0	0	Astrocytes	0.596841	0.0269634	1.08398
ZNF644	0.476156	0	0	0	0.689368	0.566787	1.1591			CHSY3	1.11801	0	0	Excitatory Neurons	0.809446	0.271576	1.57946
ANKRD44	0.476019	0	0	0	0.679589	0.514342	1.19854			SAT1	1.54972	0	0	Microglia	0.742584	0.35713	1.93057
SEMA3C	0.475004	0	0	0	0.404231	0.160187	0.637754			HIPK2	1.44598	0	0	Oligodendrocytes	0.835565	0.42265	1.93126
AUTS2	0.471988	0	0	0	0.966971	0.888328	2.72383			MYRF	1.06021	0	0	Oligodendrocytes	0.599011	0.0283004	1.07413
SAMD4B	0.47121	0	0	0	0.523724	0.346032	0.802204			AC012593.1	1.25468	0	0	Oligodendrocytes	0.630061	0.153689	1.49136
CHKA	0.470436	0	0	0	0.67924	0.53787	1.13253			UACA	1.18384	0	0	Mural Cells	0.614523	0.109009	1.325
LANCL1-AS1	0.470215	0	0	0	0.399591	0.201999	0.660454			MT-CO3	1.3473	0	0	Endothelial Cells	0.87429	0.83451	2.00258
HIP1R	0.469822	0	0	0	0.5347	0.270047	0.786352			GABBR2	1.11479	0	0	Inhibitory Neurons	0.94519	0.410503	1.84605
AC118549.1	0.469554	0	0	0	0.655241	0.529408	1.08834			SLC24A3	1.07144	0	0	Inhibitory Neurons	0.790216	0.226334	1.42091
TMCC3	0.468771	0	0	0	0.393554	0.0736358	0.56558			RNF144B	1.3375	0	1.24e-322	Endothelial Cells	0.632812	0.0731562	1.41757
FAM222A	0.467292	0	0	0	0.385521	0.0690564	0.533824			GALNT13	1.43514	0	0	Oligodendrocyte Precursor Cells	0.906013	0.493679	2.25897
NIPAL3	0.466789	0	0	0	0.466697	0.244773	0.679772			APOLD1	1.30169	1.21e-300	2.42e-298	Endothelial Cells	0.632102	0.111937	1.4293
TMEM123	0.466773	0	0	0	0.412713	0.117724	0.595019			AC099792.1	1.00619	0	0	Astrocytes	0.635264	0.0400259	1.05111
PPP1R14A	0.46647	0	0	0	0.35813	0.0375977	0.502935			DIAPH2	1.57366	0	0	Microglia	0.822312	0.446968	2.19973
LSS	0.462818	0	0	0	0.465898	0.230816	0.667616			SNTG1	1.376	0	0	Inhibitory Neurons	0.935588	0.504936	2.62401
AMD1	0.462249	0	0	0	0.476925	0.292685	0.698724			SPARCL1	1.82047	0	0	Astrocytes	0.948947	0.625887	2.39171
MAPRE2	0.46202	0	0	0	0.706681	0.611784	1.29796			ATP10B	1.17606	0	0	Oligodendrocytes	0.698456	0.19634	1.43159
CSRP1	0.461862	0	0	0	0.446241	0.150384	0.63738			LINC00511	1.17232	0	0	Astrocytes	0.78919	0.283983	1.51996
MTMR10	0.459405	0	0	0	0.488699	0.237931	0.706231			SLC24A3	1.16544	0	0	Oligodendrocyte Precursor Cells	0.797763	0.288052	1.62094
SH3BP4	0.457258	0	0	0	0.385771	0.0642447	0.533378			HCN1	1.09322	0	0	Excitatory Neurons	0.819719	0.274822	1.57657
PRIMA1	0.45671	0	0	0	0.358928	0.0235807	0.48926			PTPRN2	1.25012	0	0	Excitatory Neurons	0.863559	0.390923	1.95252
AFMID	0.455145	0	0	0	0.394751	0.117519	0.552865			ACOT11	1.0923	0	0	Astrocytes	0.71211	0.166173	1.2292
ANK2	0.454722	0	0	0	0.979644	0.892948	2.8138			ST6GALNAC3	1.74125	0	0	Microglia	0.831428	0.493889	2.51203
TTLL11	0.453928	0	0	0	0.616674	0.465847	1.03351			MT2A	1.30097	4.46e-228	5.12e-226	Endothelial Cells	0.59517	0.166028	1.49945
HEPACAM	0.453775	0	0	0	0.494836	0.187869	0.71478			AC008691.1	1.41228	0	0	Microglia	0.518883	0.101986	1.51041
AC084032.1	0.450262	0	0	0	0.346455	0.0592604	0.503005			SNAP25	1.36361	0	0	Excitatory Neurons	0.887215	0.45463	1.84735
TRIM59	0.449375	0	0	0	0.342214	0.0311401	0.483609			GRM7	1.4398	0	0	Oligodendrocyte Precursor Cells	0.951467	0.544235	2.64261
PRKACB	0.449083	0	0	0	0.795639	0.692787	1.54435			MTUS1	1.2935	5.14e-301	1.03e-298	Endothelial Cells	0.78054	0.437874	1.94684
ARHGEF37	0.446949	0	0	0	0.396597	0.116855	0.545051			PLSCR4	1.00595	0	0	Astrocytes	0.641029	0.0507075	1.06257
AL078590.3	0.44681	0	0	0	0.318465	0.029368	0.481785			ABLIM1	1.45411	0	0	Astrocytes	0.926886	0.522284	2.19889
PMP22	0.44677	0	0	0	0.419249	0.137987	0.601586			SASH1	1.32857	0	0	Astrocytes	0.876666	0.435722	1.90653
UBE2E2	0.446366	0	0	0	0.865988	0.758273	1.94503			KCNJ3	1.12085	0	0	Inhibitory Neurons	0.900236	0.374153	1.69957
PTPRJ	0.445166	0	0	0	0.695305	0.600648	1.28852			IL1RAPL1	2.19634	0	0	Oligodendrocytes	0.997335	0.731447	4.25124
CDK5RAP2	0.443784	0	0	0	0.572868	0.424692	0.889087			LY86	1.19063	0	0	Microglia	0.563305	0.0710291	1.23615
AC063944.1	0.443215	0	0	0	0.388914	0.18181	0.60536			PCLO	1.21566	0	0	Inhibitory Neurons	0.953264	0.468832	2.03384
MGAT5	0.442776	0	0	0	0.63708	0.550188	1.16507			PTPRN2	1.19314	0	0	Inhibitory Neurons	0.970686	0.48008	2.14819
PTN	0.442628	0	0	0	0.567879	0.329466	0.95403			ADAMTS9-AS2	1.36656	0	0	Mural Cells	0.751806	0.324301	1.87629
GPSM2	0.441276	0	0	0	0.542833	0.365511	0.838437			CSF2RA	1.14575	0	0	Microglia	0.523947	0.0124293	1.15487
MEGF9	0.439564	0	0	0	0.584643	0.468103	0.962903			CLU	1.61666	0	0	Astrocytes	0.830045	0.469089	1.69834
LINC01135	0.438997	0	0	0	0.406376	0.186993	0.620868			SYNDIG1	1.75133	0	0	Microglia	0.773405	0.441241	2.34329
ZBED5	0.438558	0	0	0	0.490046	0.320241	0.720172			NEGR1	1.64594	0	0	Excitatory Neurons	0.946382	0.592727	2.83353
UTY	0.43839	0	0	0	0.777828	0.682991	1.43049			GABRB2	1.10407	0	0	Excitatory Neurons	0.841054	0.311322	1.62708
ADSS	0.437536	0	0	0	0.475328	0.295101	0.677754			TNIK	1.88228	0	0	Astrocytes	0.968842	0.66042	2.93169
ABCG1	0.437306	0	0	0	0.406775	0.171981	0.589083			CNKSR2	1.24278	0	0	Excitatory Neurons	0.821563	0.351232	1.64818
ST3GAL5	0.436866	0	0	0	0.532804	0.395529	0.820561			LINC01378	1.04506	0	0	Excitatory Neurons	0.596997	0.0314077	1.05385
SOX10	0.436167	0	0	0	0.382528	0.0734632	0.513211			YAP1	0.974885	0	0	Astrocytes	0.637663	0.0326347	1.01041
TCP11L2	0.434397	0	0	0	0.394352	0.14234	0.557285			SYNJ2	1.24818	0	0	Oligodendrocytes	0.713419	0.248535	1.46751
RERE	0.434299	0	0	0	0.910193	0.831789	2.0398			OPHN1	1.45564	0	0	Astrocytes	0.88583	0.48876	2.06854
MTMR2	0.433009	0	0	0	0.501322	0.345866	0.758858			MYO1F	1.14518	0	0	Microglia	0.551006	0.0416407	1.17484
PRKCQ	0.432815	0	0	0	0.386968	0.119556	0.560731			PLPP4	1.02037	0	0	Oligodendrocyte Precursor Cells	0.636158	0.0637506	1.08679
MOSPD2	0.432772	0	0	0	0.401337	0.161169	0.558304			ZNF462	1.25529	0	0	Oligodendrocyte Precursor Cells	0.834394	0.373409	1.70349
USP31	0.429581	0	0	0	0.480866	0.326221	0.722349			MAML2	1.53536	0	0	Microglia	0.868615	0.493315	2.5137
ANKUB1	0.427669	0	0	0	0.47453	0.370734	0.868929			CTNNA2	2.12313	0	0	Astrocytes	0.992835	0.722029	3.98376
AC087564.1	0.427224	0	0	0	0.482962	0.249034	0.835319			ARHGAP15	1.40117	6.81e-65	1.62e-62	T Cells	0.491903	0.0808175	1.51951
STMN4	0.426602	0	0	0	0.401836	0.22256	0.542856			PIEZO2	1.10976	0	0	Oligodendrocytes	0.571621	0.0479101	1.15664
MICAL3	0.426109	0	0	0	0.780921	0.641637	1.45282			SLC35F3	1.11542	0	0	Excitatory Neurons	0.780439	0.262965	1.48228
LINC01792	0.42431	0	0	0	0.31153	0.0145081	0.445134			EYA1	1.0077	0	0	Astrocytes	0.630765	0.0537492	1.05819
KDM4C	0.423907	0	0	0	0.765354	0.661056	1.37923			RUNDC3B	1.2809	1.56e-297	3.08e-295	Endothelial Cells	0.721591	0.378255	1.7356
OSBP2	0.42376	0	0	0	0.675099	0.561298	1.19882			TMEM63A	1.07431	0	0	Oligodendrocytes	0.619016	0.0807314	1.15107
BCAS3	0.422344	0	0	0	0.816794	0.74855	1.7262			C8orf34	1.09704	0	0	Inhibitory Neurons	0.68307	0.155172	1.2598
HTRA1	0.422164	0	0	0	0.523574	0.28553	0.778432			ARL15	1.27974	1.58e-217	1.63e-215	Endothelial Cells	0.764205	0.55215	2.22754
AL138881.1	0.421074	0	0	0	0.283391	0.0184969	0.446252			SGCZ	1.58575	0	0	Inhibitory Neurons	0.7022	0.339759	2.20293
ADD1	0.421007	0	0	0	0.642718	0.567835	1.08543			ZEB1	1.46612	0	0	Oligodendrocyte Precursor Cells	0.922738	0.531555	2.30958
TPPP	0.420805	0	0	0	0.443047	0.264458	0.615536			EFEMP1	1.01149	0	0	Astrocytes	0.603739	0.0319027	1.03968
NFE2L2	0.420119	0	0	0	0.639325	0.524351	1.04922			MYRIP	1.1513	0	0	Inhibitory Neurons	0.8998	0.400567	1.77016
ADD3	0.419965	0	0	0	0.722547	0.601152	1.28787			LRRC4C	2.3575	0	0	Oligodendrocyte Precursor Cells	0.997127	0.755341	4.1322
SPART	0.419363	0	0	0	0.570473	0.447005	0.870676			PTN	1.12459	0	0	Astrocytes	0.778093	0.267751	1.49028
CCNH	0.419362	0	0	0	0.774285	0.676905	1.50915			RGS7	1.50746	0	0	Excitatory Neurons	0.927483	0.54808	2.63833
CD9	0.418527	0	0	0	0.349998	0.0575348	0.488521			KHDRBS3	1.22026	0	0	Excitatory Neurons	0.825415	0.356069	1.74627
LARP6	0.418514	0	0	0	0.363169	0.107417	0.48998			NDRG2	1.0293	0	0	Astrocytes	0.70158	0.138932	1.17079
S100B	0.417987	0	0	0	0.406526	0.13806	0.576706			GAB1	1.57093	0	0	Oligodendrocytes	0.88739	0.524775	2.29349
MPP5	0.416641	0	0	0	0.449484	0.258333	0.637623			KIAA1549L	1.11102	0	0	Excitatory Neurons	0.808063	0.295218	1.4934
CCDC122	0.416358	0	0	0	0.352841	0.129452	0.525719			LINC01170	1.16789	0	0	Oligodendrocytes	0.551809	0.0635075	1.24164
ELF1	0.416088	0	0	0	0.420496	0.191334	0.652052			SYNE2	1.17082	0	0	Mural Cells	0.604769	0.118494	1.27234
C1GALT1	0.415227	0	0	0	0.474031	0.313179	0.699742			SGK1	1.43158	0	0	Oligodendrocytes	0.80307	0.407339	1.93341
ZNF565	0.414751	0	0	0	0.457866	0.299733	0.682424			MDGA2	1.22947	0	0	Excitatory Neurons	0.902558	0.442481	2.27508
HNRNPDL	0.414169	0	0	0	0.689418	0.595889	1.15188			FOXO1	1.04717	0	0	Astrocytes	0.729839	0.186008	1.30374
PPFIBP2	0.414093	0	0	0	0.371302	0.105433	0.525132			CNP	1.15626	0	0	Oligodendrocytes	0.616061	0.126277	1.21774
CBFB	0.412385	0	0	0	0.45118	0.225885	0.657435			RBFOX1	1.74667	0	0	Inhibitory Neurons	0.979342	0.657029	3.74004
CLIP2	0.412097	0	0	0	0.568877	0.435019	0.895129			ANO4	1.52272	0	0	Oligodendrocytes	0.847703	0.479287	2.2221
STARD9	0.410732	0	0	0	0.450382	0.253328	0.643825			IRAK3	1.25038	1.6e-303	3.3e-301	Endothelial Cells	0.608665	0.0508124	1.31931
RCAN2	0.410716	0	0	0	0.677942	0.528625	1.22603			SORBS2	1.13152	0	0	Excitatory Neurons	0.807454	0.312277	1.58786
SLC13A3	0.409195	0	0	0	0.502071	0.380975	0.804449			FOXN3	1.93164	0	0	Microglia	0.932571	0.643316	2.89641
TACC1	0.408684	0	0	0	0.63244	0.529096	1.03854			SHISA9	1.04077	0	0	Excitatory Neurons	0.816212	0.274913	1.56927
ERBB4	0.408522	1.88683e-30	7.34966e-30	0	0.924612	0.697061	2.46266			ZNF710	1.27219	0	0	Microglia	0.643033	0.203137	1.46168
POGZ	0.408451	0	0	0	0.704785	0.615229	1.19829			CPE	1.51884	0	0	Astrocytes	0.892762	0.525475	2.04265
INF2	0.407952	0	0	0	0.379035	0.133036	0.507741			UNC5D	1.15092	0	0	Excitatory Neurons	0.80189	0.313541	1.73205
AC106869.1	0.407699	0	0	0	0.329292	0.0654526	0.475423			GALNT18	1.24923	1.34e-279	2.26e-277	Endothelial Cells	0.767045	0.526487	2.08119
PLA2G4C	0.407063	0	0	0	0.454024	0.340351	0.732308			CADPS	1.24401	0	0	Inhibitory Neurons	0.964503	0.514369	2.2275
SPAG9	0.405965	0	0	0	0.72569	0.64536	1.23737			IFI27	1.24913	5.37e-264	8.15e-262	Endothelial Cells	0.546165	0.0174179	1.26222
DNAJB2	0.405872	0	0	0	0.406426	0.201223	0.557525			SORBS1	1.68143	0	0	Astrocytes	0.97514	0.645239	2.86372
ARHGAP1	0.405435	0	0	0	0.415207	0.199643	0.573151			CRIM1	1.24572	3.78e-254	5.48e-252	Endothelial Cells	0.698153	0.389778	1.70041
PLD5	0.405139	0	0	0	0.521828	0.313392	0.953484			CEMIP2	1.24383	3.31e-285	5.93e-283	Endothelial Cells	0.65696	0.230159	1.46199
ADCY5	0.404971	0	0	0	0.471287	0.31077	0.690783			SRGAP2C	1.38966	0	0	Microglia	0.702937	0.304732	1.65815
CASTOR3	0.404445	0	0	0	0.597416	0.489739	0.945882			KCNB2	1.02551	0	0	Excitatory Neurons	0.725421	0.179871	1.29274
ATE1	0.404239	0	0	0	0.632839	0.539927	1.04348			ATP8A2	1.09725	0	0	Excitatory Neurons	0.842207	0.334646	1.73384
MT-ND2	0.402048	0	0	0	0.570623	0.632724	0.690584			2024-03-01	1.54454	0	0	Oligodendrocytes	0.930482	0.57414	2.71012
RALGAPA1	0.401702	0	0	0	0.787307	0.708636	1.46563			KIF26B	1.15016	0	0	Oligodendrocyte Precursor Cells	0.788836	0.306639	1.5528
SMURF1	0.401668	0	0	0	0.543581	0.432815	0.872749			GLUD1	1.15168	0	0	Astrocytes	0.770628	0.290244	1.39394
CLIP4	0.401196	0	0	0	0.598862	0.491691	0.945715			ZFP36L1	1.22913	0	0	Microglia	0.58009	0.130673	1.38287
ROBO1	0.400698	0	0	0	0.815447	0.617399	1.67205			CACNA1D	1.10193	0	0	Inhibitory Neurons	0.932206	0.43177	1.78845
GATAD1	0.400463	0	0	0	0.541536	0.403507	0.794155			MEG3	1.25214	0	0	Inhibitory Neurons	0.987852	0.548861	2.74644
MFAP3L	0.400139	0	0	0	0.496882	0.318608	0.74414			TGFBR2	1.1066	0	0	Microglia	0.531037	0.0327461	1.15065
TPD52	0.398717	0	0	0	0.468044	0.327316	0.704757			MAF	1.18818	0	0	Microglia	0.585733	0.12364	1.30367
SESTD1	0.397954	0	0	0	0.599012	0.495666	0.948025			CSGALNACT1	1.28793	0	0	Astrocytes	0.878132	0.451314	1.94277
UNC5B	0.397595	0	0	0	0.381729	0.138318	0.52149			AL359091.1	1.02808	0	0	Oligodendrocytes	0.564268	0.0288091	1.04719
GREM1	0.397112	0	0	0	0.290725	0.028638	0.430305			MCTP1	1.07826	0	0	Excitatory Neurons	0.793576	0.282097	1.51846
MTMR7	0.3958	0	0	0	0.545727	0.419449	0.848826			ANK1	0.87568	0	0	Inhibitory Neurons	0.682815	0.0474089	0.917019
SLC38A9	0.395259	0	0	0	0.460061	0.330037	0.705129			RFTN2	1.13537	0	0	Oligodendrocytes	0.714286	0.229921	1.46817
STK3	0.393551	0	0	0	0.558599	0.408339	0.904585			CAMK2G	1.285	0	0	Astrocytes	0.827779	0.40227	1.6797
AC078881.1	0.393218	0	0	0	0.329741	0.123638	0.528911			INPP4B	1.29852	0	0	Inhibitory Neurons	0.851209	0.431323	1.97631
DPYD-AS1	0.392945	0	0	0	0.340219	0.159291	0.551355			CNTNAP4	1.33007	0	0	Oligodendrocytes	0.754327	0.344713	1.80848
TBC1D5	0.392931	0	0	0	0.8604	0.782471	1.80811			SLC39A10	1.24154	1.33e-236	1.68e-234	Endothelial Cells	0.693892	0.446332	1.75678
CBR1	0.392603	0	0	0	0.348251	0.105612	0.458206			LRRTM4	1.71787	0	0	Oligodendrocyte Precursor Cells	0.994767	0.67824	3.74958
CRTC3	0.392433	0	0	0	0.579754	0.471627	0.908051			FRMD5	1.9194	0	0	Oligodendrocytes	0.979996	0.696727	3.26649
KCNQ1OT1	0.392299	0	0	0	0.582148	0.450921	1.01634			ZBTB20	1.87519	0	0	Astrocytes	0.986337	0.696899	3.37071
C9orf85	0.39195	0	0	0	0.434017	0.262799	0.631256			SYT1	1.62155	0	0	Inhibitory Neurons	0.978251	0.643442	3.07823
PKD2	0.391564	0	0	0	0.647159	0.547526	1.0666			SLIT3	0.944144	0	0	Excitatory Neurons	0.63519	0.0526584	0.999313
CYP27A1	0.391335	0	0	0	0.371601	0.117758	0.517774			BMP2K	1.47471	0	0	Microglia	0.753147	0.386079	1.92412
IKZF2	0.391194	0	0	0	0.444395	0.268606	0.688518			CUX2	1.02445	0	0	Excitatory Neurons	0.629264	0.0993517	1.15358
CALD1	0.389652	0	0	0	0.52552	0.36952	0.797479			RAB31	1.05123	0	0	Oligodendrocyte Precursor Cells	0.735892	0.222369	1.33812
NAV1	0.389128	0	0	0	0.705583	0.607988	1.24878			SRRM4	1.00978	0	0	Inhibitory Neurons	0.87685	0.341191	1.50592
BRMS1L	0.388888	0	0	0	0.393055	0.23598	0.576913			UST	1.04889	0	0	Oligodendrocyte Precursor Cells	0.717525	0.204484	1.29645
ACSS2	0.388706	0	0	0	0.388116	0.179454	0.535615			MAP7	1.81941	0	0	Oligodendrocytes	0.957743	0.663204	2.88131
ENDOD1	0.388145	0	0	0	0.396248	0.204508	0.542605			KSR2	1.06164	0	0	Excitatory Neurons	0.801149	0.291626	1.48121
FAM196B	0.387544	0	0	0	0.373397	0.194002	0.581219			CELF4	1.0069	0	0	Inhibitory Neurons	0.899691	0.364867	1.51348
MYO9B	0.386917	0	0	0	0.491693	0.339302	0.732178			CD22	0.997229	0	0	Oligodendrocytes	0.556594	0.0166005	1.00594
PROX1	0.386551	0	0	0	0.383525	0.118222	0.532635			EMX2OS	0.919711	0	0	Astrocytes	0.608804	0.019551	0.939225
SRPK2	0.386533	0	0	0	0.816744	0.723257	1.55807			ABCA2	1.12825	0	0	Oligodendrocytes	0.663552	0.187907	1.24043
FNIP2	0.384915	0	0	0	0.555306	0.444854	0.884152			PDLIM5	0.988825	0	0	Astrocytes	0.702046	0.155534	1.19056
CPEB1	0.383936	0	0	0	0.397096	0.240353	0.581654			LINC01748	1.03626	0	0	Astrocytes	0.639763	0.123894	1.13476
TRA2A	0.38351	0	0	0	0.680736	0.591104	1.11301			PTCHD4	1.06336	0	0	Inhibitory Neurons	0.675214	0.173542	1.25499
ATM	0.383362	0	0	0	0.608492	0.498009	0.957994			KIF6	1.13111	0	0	Oligodendrocytes	0.622034	0.149376	1.25785
MYO18A	0.382769	0	0	0	0.456868	0.29753	0.649748			ADAMTS17	1.0779	0	0	Oligodendrocyte Precursor Cells	0.769546	0.275484	1.49084
LRRFIP2	0.381755	0	0	0	0.683131	0.595571	1.15641			SVIL	1.18351	0	0	Mural Cells	0.62211	0.171296	1.33494
FBXO7	0.381428	0	0	0	0.414708	0.226821	0.567827			NMNAT2	1.00496	0	0	Inhibitory Neurons	0.900382	0.369517	1.52336
NAPEPLD	0.380961	0	0	0	0.519882	0.393625	0.770276			EGFL7	1.23219	0	0	Endothelial Cells	0.627841	0.0588274	1.25711
LINC00862	0.380435	0	0	0	0.338622	0.136633	0.496615			LINC01322	1.12326	0	0	Oligodendrocyte Precursor Cells	0.760517	0.285896	1.51239
IWS1	0.378014	0	0	0	0.481964	0.351481	0.709289			MMD2	1.05718	0	0	Astrocytes	0.68635	0.182661	1.24388
MIRLET7BHG	0.377746	0	0	0	0.54877	0.416568	0.819831			NEDD9	1.2307	8.36e-283	1.47e-280	Endothelial Cells	0.628551	0.158491	1.37263
BACE1	0.377613	0	0	0	0.428429	0.274135	0.597043			LRRN1	1.1551	0	0	Oligodendrocyte Precursor Cells	0.771188	0.311143	1.46032
MT-ND3	0.37757	0	0	0	0.784164	0.801472	1.27981			MT-CO2	1.2304	1.1e-276	1.86e-274	Endothelial Cells	0.825994	0.782144	1.66741
AC007566.1	0.377154	0	0	0	0.439655	0.281986	0.62748			RIN3	1.17573	0	0	Microglia	0.58255	0.130954	1.28112
PIGC	0.376978	0	0	0	0.387367	0.227504	0.59652			HDAC2-AS2	1.3251	0	0	Oligodendrocytes	0.747038	0.348124	1.71059
ANXA4	0.376736	0	0	0	0.416604	0.227418	0.614471			MCC	1.03002	0	0	Astrocytes	0.734104	0.220633	1.29357
SDCCAG8	0.376572	0	0	0	0.719952	0.643396	1.27711			MYO1E	1.08703	0	0	Oligodendrocytes	0.632405	0.143945	1.23593
CADM2	0.376433	0	0	0	0.983036	0.93555	3.63646			VSNL1	1.01632	0	0	Excitatory Neurons	0.780357	0.2583	1.21897
KCNJ2	0.376204	0	0	0	0.326797	0.0682069	0.435655			CFLAR	1.22327	6.0712079095e-313	1.31365271528756e-310	Endothelial Cells	0.698153	0.243059	1.49925
AC233296.1	0.375243	0	0	0	0.394003	0.238462	0.714107			LINC02588	0.995779	0	0	Oligodendrocyte Precursor Cells	0.596245	0.0658255	1.04509
SLC4A8	0.374837	0	0	0	0.50247	0.421134	0.83118			MYO1D	1.29971	0	0	Oligodendrocytes	0.789102	0.383753	1.79314
CDH1	0.374164	0	0	0	0.285237	0.0213507	0.404116			PLCB4	1.33839	0	0	Mural Cells	0.722182	0.329922	1.70419
KIF2A	0.372255	0	0	0	0.576461	0.489879	0.884615			AC027117.2	0.939237	0	0	Astrocytes	0.609238	0.0430747	0.988554
MFSD6	0.372007	0	0	0	0.463254	0.335307	0.67231			OLIG1	0.956354	0	0	Oligodendrocyte Precursor Cells	0.629284	0.0749949	1.04597
NCOA6	0.371565	0	0	0	0.54887	0.442472	0.822434			SKAP1	1.26383	6.62e-59	1.23e-56	T Cells	0.431174	0.0175946	1.27687
FARP2	0.369016	0	0	0	0.458514	0.311434	0.668046			EPAS1	1.15892	0	0	Mural Cells	0.538295	0.0857225	1.26342
AP002370.2	0.367491	0	0	0	0.430973	0.304651	0.738249			HEG1	1.2147	1.3864247905e-313	3.0193451054753e-311	Endothelial Cells	0.645597	0.114855	1.34097
BCL2L1	0.367464	0	0	0	0.429726	0.273332	0.615442			NEBL	1.55163	0	0	Astrocytes	0.964276	0.629356	2.70961
DPF3	0.367442	0	0	0	0.485207	0.307644	0.745781			PIK3R5	1.05623	0	0	Microglia	0.501085	0.00794843	1.0642
ATXN1	0.366391	0	0	0	0.873173	0.795791	1.93079			PLCG2	1.05633	0	0	Microglia	0.51295	0.0198772	1.07447
KIDINS220	0.36608	0	0	0	0.695505	0.618156	1.13948			THSD7A	1.21088	0	0	Inhibitory Neurons	0.800764	0.370202	1.7272
HIBCH	0.365435	0	0	0	0.653196	0.571983	1.08232			ARHGAP6	1.12173	0	0	Mural Cells	0.583454	0.120167	1.26982
AC092958.1	0.364663	0	0	0	0.281644	0.0160943	0.387322			DGKI	1.16245	0	0	Excitatory Neurons	0.840577	0.393096	1.78906
FAM13B	0.363582	0	0	0	0.632291	0.551515	1.0279			LDLRAD3	1.12138	0	0	Oligodendrocyte Precursor Cells	0.793146	0.330706	1.54343
AC106791.1	0.363313	0	0	0	0.388165	0.221724	0.561394			ASPA	0.998782	0	0	Oligodendrocytes	0.561763	0.0398785	1.02858
PTCSC3	0.363008	0	0	0	0.248366	0.0302043	0.396358			FMN2	1.49509	0	0	Astrocytes	0.956712	0.610792	2.61409
KNOP1	0.363005	0	0	0	0.374894	0.192561	0.544328			KIAA1217	1.29771	0	0	Inhibitory Neurons	0.781669	0.383908	1.96984
ZNF397	0.362781	0	0	0	0.403233	0.226741	0.55443			FRYL	1.706	0	0	Oligodendrocytes	0.914395	0.61212	2.4591
NEK7	0.361994	0	0	0	0.471337	0.295479	0.703668			LIFR	1.19137	0	0	Astrocytes	0.827379	0.392718	1.64615
SLC48A1	0.361733	0	0	0	0.365664	0.14688	0.48597			OPCML	1.25861	0	0	Inhibitory Neurons	0.98236	0.572461	2.95245
WASHC5	0.361334	0	0	0	0.416405	0.257662	0.574478			ERBIN	1.69573	0	0	Oligodendrocytes	0.915358	0.612435	2.51006
TJAP1	0.36089	0	0	0	0.345058	0.111174	0.44743			GJA1	0.934306	0	0	Astrocytes	0.596441	0.0401112	0.947633
EEPD1	0.360444	0	0	0	0.448586	0.310797	0.693707			PHACTR1	1.67957	0	0	Excitatory Neurons	0.937837	0.633183	2.8413
TMEM87A	0.359676	0	0	0	0.459013	0.332254	0.66469			PTPRT	1.10618	0	0	Oligodendrocyte Precursor Cells	0.853376	0.389194	1.87422
SPATA22	0.359672	0	0	0	0.280397	0.0392835	0.399945			FGF14	1.59664	0	0	Oligodendrocyte Precursor Cells	0.991792	0.671208	3.56508
MARCKSL1	0.359124	0	0	0	0.313825	0.0945419	0.432338			SH3GL3	1.45358	0	0	Oligodendrocytes	0.861767	0.510511	2.20601
ZNF280D	0.358731	0	0	0	0.578057	0.488724	0.891518			PEX5L	1.61108	0	0	Oligodendrocytes	0.937578	0.620732	2.77842
REPS2	0.358143	0	0	0	0.568029	0.462323	0.918885			ADCY2	1.45159	0	0	Astrocytes	0.939583	0.588164	2.49791
PBX3	0.357567	0	0	0	0.372848	0.20776	0.600441			GRM1	0.926974	0	0	Excitatory Neurons	0.685055	0.124794	1.08232
CHRM5	0.357481	0	0	0	0.259342	0.0979067	0.443408			AC091826.2	0.993682	0	0	Astrocytes	0.627566	0.112473	1.08035
RAB30-AS1	0.357458	0	0	0	0.480118	0.358808	0.69422			SLCO2B1	1.2138	1.37e-302	2.77e-300	Endothelial Cells	0.629261	0.0634638	1.31781
ATG13	0.356605	0	0	0	0.411515	0.255406	0.562297			GRM3	1.37859	0	0	Oligodendrocytes	0.85862	0.489067	2.19318
PCGF5	0.355609	0	0	0	0.644564	0.571114	1.07487			KCNIP1	1.00239	0	0	Inhibitory Neurons	0.731769	0.221223	1.35041
RAP1A	0.354938	0	0	0	0.532256	0.438815	0.826537			CACNB2	1.53209	0	0	Astrocytes	0.926453	0.594866	2.69754
KCNJ10	0.354802	0	0	0	0.369855	0.118959	0.497388			EMCN	1.21143	1.21e-296	2.35e-294	Endothelial Cells	0.584517	0.0309611	1.2375
TRPM6	0.353458	0	0	0	0.283091	0.0257045	0.38199			PON2	0.938904	0	0	Astrocytes	0.68915	0.142535	1.12034
INPP1	0.353251	0	0	0	0.391359	0.225208	0.533971			IGF1R	1.19709	0	0	Endothelial Cells	0.851562	0.674495	2.2864
CEP170	0.353207	0	0	0	0.648256	0.581872	1.05899			CHD7	1.03415	0	0	Oligodendrocyte Precursor Cells	0.782783	0.29209	1.47379
CPPED1	0.352857	0	0	0	0.349199	0.166764	0.496549			OPHN1	1.36953	0	0	Oligodendrocyte Precursor Cells	0.906013	0.537519	2.16011
ABHD6	0.350549	0	0	0	0.416654	0.270962	0.577787			PDE1A	1.01455	0	0	Excitatory Neurons	0.77206	0.271767	1.55529
TTC7A	0.350186	0	0	0	0.440952	0.302753	0.648626			SPOCK3	1.2091	0	0	Inhibitory Neurons	0.889944	0.471485	2.16416
COL9A2	0.350092	0	0	0	0.311081	0.0598577	0.423216			EPHA4	0.971816	0	0	Excitatory Neurons	0.757244	0.232903	1.20888
CNOT2	0.34952	0	0	0	0.590331	0.5149	0.926417			SLC8A1	1.47623	0	0	Microglia	0.900304	0.559009	2.70372
INSR	0.34919	0	0	0	0.570773	0.496124	0.902508			CELF2	1.72499	0	0	Excitatory Neurons	0.955584	0.664772	3.08893
MAPT	0.346882	0	0	0	0.783266	0.700041	1.48269			ELAVL2	0.924637	0	0	Inhibitory Neurons	0.753519	0.203104	1.11923
ANKRD12	0.346729	0	0	0	0.777578	0.721949	1.42145			GALNT15	1.18905	4.1e-265	6.31e-263	Endothelial Cells	0.590199	0.0966517	1.28985
CRYBG3	0.346	0	0	0	0.402834	0.237831	0.597754			ASPH	1.33311	0	0	Astrocytes	0.855105	0.477354	1.85511
RTKN	0.345806	0	0	0	0.313576	0.0460464	0.39845			PRKCH	1.26828	3.69e-58	6.58e-56	T Cells	0.453441	0.0571486	1.33966
ZBTB44	0.34524	0	0	0	0.454872	0.345169	0.657322			NOTCH3	1.01109	0	0	Mural Cells	0.507587	0.00920517	1.01762
MT-CO2	0.344971	0	0	0	0.727436	0.789831	0.751627			AL392023.2	1.04451	0	0	Oligodendrocyte Precursor Cells	0.646316	0.163365	1.22193
DUSP10	0.344881	0	0	0	0.304246	0.0768148	0.42619			RBMS3	1.20487	0	0	Mural Cells	0.654624	0.23921	1.51939
STXBP6	0.344855	0	0	0	0.540189	0.398456	0.90143			PIK3AP1	1.04488	0	0	Microglia	0.494863	0.0135404	1.05454
SEPT8	0.344675	0	0	0	0.397595	0.265726	0.541011			ELMO1	1.58519	0	0	Microglia	0.910722	0.595754	2.73311
AGO2	0.344646	0	0	0	0.513147	0.401476	0.746133			CACNA1E	0.956012	0	0	Excitatory Neurons	0.769574	0.242805	1.28874
ZC3H13	0.343453	0	0	0	0.528963	0.456044	0.793887			ABR	1.57893	0	0	Microglia	0.838663	0.52263	2.23225
ARID4B	0.341733	0	0	0	0.715212	0.657227	1.23509			GRIK2	1.05579	0	0	Excitatory Neurons	0.914411	0.439517	2.14445
SVIP	0.341477	0	0	0	0.331138	0.14619	0.439627			GRIA3	1.03645	0	0	Excitatory Neurons	0.818682	0.333618	1.55257
LINC01877	0.341465	0	0	0	0.247518	0.0120791	0.355155			DENND3	1.28399	0	0	Microglia	0.610621	0.223044	1.47503
ARID2	0.340314	0	0	0	0.560146	0.461194	0.864435			ENTPD1	1.12584	0	0	Microglia	0.573289	0.131119	1.28374
ZNF451	0.339904	0	0	0	0.563638	0.485684	0.861699			SYN2	0.983465	0	0	Excitatory Neurons	0.824905	0.316078	1.52136
TNRC6C	0.339799	0	0	0	0.73931	0.658116	1.30806			NAMPT	1.18524	6.75e-242	9.02e-240	Endothelial Cells	0.602983	0.184355	1.33851
KIZ	0.339525	0	0	0	0.527765	0.431362	0.799615			GALNT17	1.0204	0	0	Inhibitory Neurons	0.884379	0.395742	1.77185
GALNT13	0.339247	0	0	0	0.625405	0.502827	1.20518			PAPLN	0.864394	0	0	Astrocytes	0.597607	0.018286	0.878932
HNRNPA2B1	0.339246	0	0	0	0.666317	0.601603	1.04991			R3HDM1	1.52616	0	0	Excitatory Neurons	0.90669	0.582607	2.3873
IFT80	0.338802	0	0	0	0.326747	0.143157	0.43958			FAM107A	0.928137	0	0	Astrocytes	0.616602	0.0815229	0.97242
MATN2	0.338288	0	0	0	0.352243	0.176938	0.512304			PLD5	1.08659	0	0	Inhibitory Neurons	0.719876	0.264526	1.5075
SREBF2	0.337571	0	0	0	0.589682	0.516804	0.941317			ZNF804B	0.981208	0	0	Excitatory Neurons	0.66428	0.159294	1.22405
RTTN	0.337281	0	0	0	0.413611	0.26846	0.591332			CDC14A	0.906835	0	0	Astrocytes	0.616036	0.0666127	0.994269
KIAA0556	0.335296	0	0	0	0.449733	0.349748	0.662654			MT-CO1	1.1775	9.6e-252	1.36e-249	Endothelial Cells	0.850142	0.810672	1.71588
ZNF608	0.335247	0	0	0	0.545826	0.435483	0.875196			PLEKHA5	1.20415	0	0	Excitatory Neurons	0.869205	0.460477	1.95946
FBN1	0.335169	0	0	0	0.507758	0.424778	0.799743			UBASH3B	0.85835	0	0	Inhibitory Neurons	0.74228	0.163976	1.02558
TTL	0.33434	0	0	0	0.427082	0.310273	0.606659			GABRB1	1.44988	0	0	Astrocytes	0.950713	0.612299	2.64
APPBP2	0.334211	0	0	0	0.517687	0.429849	0.75748			RGS5	1.22776	0	0	Mural Cells	0.501806	0.101602	1.31111
DYNC1LI2	0.334139	0	0	0	0.487801	0.393631	0.677531			NOVA1	1.67597	0	0	Oligodendrocyte Precursor Cells	0.959265	0.668071	2.75155
COPA	0.333358	0	0	0	0.492391	0.404297	0.705445			PREX1	1.33705	0	0	Microglia	0.742584	0.3765	1.83154
SF1	0.332222	0	0	0	0.503418	0.400547	0.721326			ZCCHC24	0.959717	0	0	Oligodendrocyte Precursor Cells	0.713831	0.202117	1.25679
TMCC2	0.331085	0	0	0	0.306741	0.10157	0.412758			PLEKHH2	0.908841	0	0	Oligodendrocyte Precursor Cells	0.629797	0.0878171	1.00316
MT-CO1	0.329937	0	0	0	0.750337	0.819066	0.839294			AFF3	1.07868	0	0	Excitatory Neurons	0.83037	0.375938	1.68324
MT-ND4	0.329431	6.70159e-270	7.37879e-269	0	0.59986	0.684942	0.665711			KCNIP4	1.65597	0	0	Oligodendrocyte Precursor Cells	0.992818	0.698033	3.82334
AMPD3	0.328877	0	0	0	0.334431	0.152574	0.460919			AP003481.1	1.08756	0	0	Microglia	0.463753	0.0131863	1.09801
HSD17B4	0.328371	0	0	0	0.527516	0.451637	0.797994			CADPS	1.11502	0	0	Excitatory Neurons	0.869337	0.430842	1.90212
ADARB2	0.327909	0	0	0	0.680237	0.370004	1.27357			CACNA1B	0.983477	0	0	Inhibitory Neurons	0.943444	0.445455	1.83247
BPTF	0.327437	0	0	0	0.7441	0.69667	1.32732			MERTK	1.19165	0	0	Microglia	0.631168	0.221634	1.51919
USP40	0.326568	0	0	0	0.449783	0.316358	0.639016			USP54	1.27629	0	0	Oligodendrocytes	0.793854	0.413121	1.71534
CTNNA1	0.326235	0	0	0	0.493489	0.389098	0.731328			TOX	1.01761	0	0	Astrocytes	0.767062	0.287764	1.47099
FAM95C	0.326197	0	0	0	0.267924	0.0898828	0.396512			NFATC2	1.04604	0	0	Microglia	0.515844	0.0511398	1.09833
DNM2	0.325244	0	0	0	0.480766	0.377617	0.705142			LDB3	0.979478	0	0	Oligodendrocytes	0.551874	0.054738	1.01127
GALNT6	0.324805	0	0	0	0.254253	0.0252997	0.353714			UBC	1.1732	8.5e-237	1.08e-234	Endothelial Cells	0.619318	0.243773	1.29653
FTCDNL1	0.324518	0	0	0	0.412513	0.310492	0.625597			GALNTL6	1.40721	0	0	Inhibitory Neurons	0.73697	0.393452	2.19089
SHC4	0.322649	0	0	0	0.299306	0.0759321	0.395884			TMEM163	0.989101	0	0	Oligodendrocyte Precursor Cells	0.67361	0.182536	1.17973
PLEKHA1	0.32174	0	0	0	0.563389	0.461851	0.86164			CDH9	0.955104	0	0	Excitatory Neurons	0.713782	0.203896	1.29967
CEP97	0.321593	0	0	0	0.391808	0.266476	0.538967			TIAM1	1.0967	0	0	Inhibitory Neurons	0.89689	0.45574	1.72155
LRRC8C-DT	0.321057	0	0	0	0.330589	0.162815	0.451012			FGF2	0.910638	0	0	Astrocytes	0.601173	0.0698818	0.971823
PPP4R2	0.321047	0	0	0	0.460061	0.363619	0.650002			ITPR1	0.95576	0	0	Excitatory Neurons	0.767401	0.261446	1.27093
SLC35D2	0.320779	0	0	0	0.286185	0.0410887	0.369476			FERMT1	0.885484	0	0	Oligodendrocyte Precursor Cells	0.565771	0.0168478	0.895802
POC1B	0.320552	0	0	0	0.408721	0.292997	0.589946			CACNA1C	1.21437	0	0	Excitatory Neurons	0.875659	0.480027	2.10616
MAP4	0.320514	0	0	0	0.59068	0.527682	0.940815			FGD2	0.997613	0	0	Microglia	0.488641	0.00614141	1.0026
NAP1L4	0.320342	0	0	0	0.529462	0.450376	0.772701			IKZF1	1.14811	4.69e-60	9.03e-58	T Cells	0.449393	0.0317818	1.2091
MON2	0.320339	0	0	0	0.729282	0.662231	1.25611			ANO3	0.829577	0	0	Excitatory Neurons	0.624473	0.0395552	0.856857
SIRT2	0.319405	0	0	0	0.415357	0.291908	0.564782			AC124254.1	0.920598	0	0	Oligodendrocyte Precursor Cells	0.533244	0.0114182	0.930164
SRRM1	0.318902	0	0	0	0.483111	0.389264	0.687288			PCSK5	0.948504	0	0	Astrocytes	0.697047	0.190521	1.18659
GTDC1	0.318759	0	0	0	0.67929	0.614817	1.25615			KIF13B	1.17094	0	0	Oligodendrocytes	0.704203	0.296724	1.43426
CHST3	0.318643	0	0	0	0.30225	0.0728858	0.403052			BMPR2	1.16153	0	0	Endothelial Cells	0.824574	0.603642	2.00596
OLIG1	0.318261	0	0	0	0.312877	0.0792041	0.425108			LRRC3B	1.0071	0	0	Astrocytes	0.634198	0.158881	1.16019
GCLC	0.317476	0	0	0	0.382378	0.247176	0.532745			ATP10B	0.977456	0	0	Oligodendrocyte Precursor Cells	0.749333	0.260003	1.39173
LRCH3	0.316115	0	0	0	0.586389	0.520017	0.902912			ZIC1	1.0309	0	0	Mural Cells	0.588512	0.12739	1.20002
KLF13	0.31606	0	0	0	0.362022	0.208868	0.479958			AC019211.1	0.893859	0	0	Excitatory Neurons	0.55594	0.0219145	0.89989
AC027644.4	0.315947	0	0	0	0.42768	0.325265	0.630793			PRICKLE1	0.89988	0	0	Excitatory Neurons	0.738608	0.20957	1.13574
MAN2A2	0.315609	0	0	0	0.354937	0.209286	0.471681			CNTNAP5	1.1095	0	0	Inhibitory Neurons	0.890635	0.463392	2.15513
NASP	0.315375	0	0	0	0.431123	0.315409	0.601838			BASP1	0.961305	0	0	Excitatory Neurons	0.773508	0.281033	1.23554
PLEKHB1	0.315104	0	0	0	0.298658	0.0708815	0.38558			NOSTRIN	1.15907	2.34e-280	3.98e-278	Endothelial Cells	0.560369	0.0130117	1.17152
KIAA0930	0.314655	0	0	0	0.504615	0.417292	0.753605			HS3ST5	1.23367	0	0	Oligodendrocytes	0.741226	0.358713	1.69208
BBS9	0.313522	0	0	0	0.598364	0.554714	1.02094			ALK	1.05896	0	0	Oligodendrocyte Precursor Cells	0.712395	0.266147	1.44427
FCHO1	0.313444	0	0	0	0.328244	0.1633	0.435503			GPC6	1.08894	0	0	Oligodendrocyte Precursor Cells	0.807819	0.373701	1.80562
HP1BP3	0.31309	0	0	0	0.622262	0.564517	0.963344			DUSP1	1.14435	3.72e-266	5.8e-264	Endothelial Cells	0.56321	0.0426321	1.18148
CREB3L2	0.311625	0	0	0	0.335179	0.147006	0.460583			GRAMD1C	0.937026	0	0	Astrocytes	0.654259	0.151987	1.0563
LCOR	0.309198	0	0	0	0.668014	0.607696	1.11515			SKAP2	1.23624	0	0	Microglia	0.63493	0.25485	1.46689
LITAF	0.308921	0	0	0	0.284588	0.0566853	0.374099			PCLO	1.00076	0	0	Excitatory Neurons	0.849878	0.379475	1.65864
POLK	0.308883	0	0	0	0.518934	0.444217	0.767669			SPATA6	1.12299	0	0	Oligodendrocyte Precursor Cells	0.828032	0.41003	1.68466
PHACTR4	0.308875	0	0	0	0.543781	0.473944	0.824779			TFRC	1.14425	6.05e-231	7.12e-229	Endothelial Cells	0.595881	0.200988	1.30178
ELOVL5	0.307844	0	0	0	0.422791	0.3026	0.611807			PTPRR	0.861604	0	0	Excitatory Neurons	0.716598	0.166204	1.04807
CYP2J2	0.306272	0	0	0	0.312029	0.0844074	0.403653			AC019197.1	1.22609	0	0	Mural Cells	0.609104	0.227962	1.46537
EVI2A	0.306151	0	0	0	0.257297	0.0363566	0.332605			COL4A1	1.14327	0	0	Mural Cells	0.53685	0.127658	1.23866
MTURN	0.306051	0	0	0	0.456768	0.372944	0.630931			SH3D19	1.2577	0	0	Oligodendrocytes	0.78284	0.411495	1.74353
HIST1H2AC	0.305924	0	0	0	0.289228	0.0847857	0.404755			NELL1	0.903028	0	0	Excitatory Neurons	0.675178	0.158039	1.1562
VMP1	0.305474	0	0	0	0.506661	0.432125	0.752755			NLGN1	1.77495	0	0	Oligodendrocyte Precursor Cells	0.994459	0.73348	3.77171
RASAL1	0.305028	0	0	0	0.296463	0.132	0.401292			DNAJC6	1.5156	0	0	Oligodendrocytes	0.88039	0.575057	2.26938
RPS6KA5	0.304283	0	0	0	0.533204	0.450562	0.840508			LHFPL6	1.13656	2.18e-212	2.14e-210	Endothelial Cells	0.700284	0.412719	1.78827
PSD3	0.3039	0	0	0	0.792895	0.727823	1.60961			KIF13A	1.35977	0	0	Oligodendrocyte Precursor Cells	0.912374	0.571227	2.19646
CHADL	0.303424	0	0	0	0.26054	0.0413608	0.337749			IFI16	1.03392	0	0	Microglia	0.529735	0.0799177	1.12275
LINC01572	0.303108	1.85869e-261	2.01542e-260	0	0.366712	0.256653	0.60515			RBMS2	1.12708	8.3e-283	1.47e-280	Endothelial Cells	0.625	0.138805	1.2607
KIAA1958	0.302598	0	0	0	0.517887	0.419309	0.827954			CCNY	1.12631	1.13e-290	2.1e-288	Endothelial Cells	0.803977	0.666905	2.1282
AC090517.4	0.30132	4.83883e-280	5.45128e-279	0	0.410018	0.332161	0.631003			OXR1	1.20573	0	0	Excitatory Neurons	0.903497	0.520537	2.17445
PRTFDC1	0.301314	0	0	0	0.428878	0.3234	0.637624			RORA	1.8761	0	0	Astrocytes	0.989636	0.743591	3.63328
TMC6	0.301278	0	0	0	0.270119	0.0301711	0.339669			HOMER1	0.909392	0	0	Excitatory Neurons	0.740682	0.230329	1.13107
PPP2R5A	0.300625	0	0	0	0.394901	0.264803	0.55524			ZHX2	1.0252	0	0	Astrocytes	0.814083	0.362102	1.58046
RFC1	0.300381	0	0	0	0.397246	0.28192	0.538696			RIMBP2	0.903372	0	0	Inhibitory Neurons	0.84339	0.331506	1.35084
EFCAB11	0.298704	1.74842e-235	1.77049e-234	0	0.304296	0.196915	0.493681			AC092691.1	1.51654	0	0	Astrocytes	0.968042	0.664499	2.96121
APBB1	0.298618	0	0	0	0.39545	0.294736	0.517915			ENC1	0.854916	0	0	Excitatory Neurons	0.691986	0.14599	0.881699
UACA	0.298546	0	0	0	0.30694	0.0919668	0.423844			ALOX5	1.00697	0	0	Microglia	0.487773	0.0287352	1.02666
CYP7B1	0.298498	4.53501e-231	4.54151e-230	0	0.377987	0.294742	0.615176			ADAM23	1.00871	0	0	Excitatory Neurons	0.799421	0.340847	1.41768
ACTN4	0.297867	0	0	0	0.47428	0.379382	0.671926			FGFR2	1.00745	0	0	Astrocytes	0.778526	0.320015	1.46264
VSTM2B	0.297685	9.45777e-291	1.08517e-289	0	0.35344	0.24774	0.517667			GUCY1A2	0.932194	0	0	Excitatory Neurons	0.763977	0.270075	1.249
GABPB1-AS1	0.29761	0	0	0	0.514394	0.445266	0.775434			IGFBP7	1.12137	5.95e-235	7.4e-233	Endothelial Cells	0.591619	0.123821	1.30605
SLC38A2	0.297432	0	0	0	0.388864	0.285384	0.540484			MKL2	1.12032	2.19e-256	3.23e-254	Endothelial Cells	0.78054	0.542334	1.97008
TUBB4A	0.296984	0	0	0	0.275957	0.120658	0.32868			TLR2	1.04067	0	0	Microglia	0.452322	0.0126186	1.04974
BOK	0.29584	0	0	0	0.254453	0.0284654	0.321245			HIP1	1.04451	0	0	Oligodendrocyte Precursor Cells	0.785143	0.346907	1.59099
JAKMIP3	0.295815	0	0	0	0.39056	0.295446	0.541928			C1orf61	1.12083	0	0	Oligodendrocyte Precursor Cells	0.837677	0.430792	1.6456
WDFY3	0.295775	0	0	0	0.803173	0.752081	1.51973			AC244021.1	1.16471	0	0	Microglia	0.562437	0.170391	1.30475
PTPN13	0.295533	5.68499e-287	6.48956e-286	0	0.518385	0.445618	0.875993			QKI	2.13218	0	0	Oligodendrocytes	0.99056	0.777466	3.72472
LRP6	0.295358	0	0	0	0.500424	0.446401	0.762341			FAT3	1.0068	0	0	Excitatory Neurons	0.801314	0.348122	1.55765
KMT2C	0.294697	0	0	0	0.798334	0.748902	1.48194			FGF12	1.22112	0	0	Oligodendrocyte Precursor Cells	0.952904	0.580999	2.68952
SNX9	0.294541	0	0	0	0.554258	0.490815	0.847764			FAM184A	1.07735	0	0	Astrocytes	0.762697	0.341854	1.39018
PNPT1	0.293096	0	0	0	0.419149	0.327761	0.57853			ARHGAP25	1.02459	0	0	Microglia	0.491969	0.0483804	1.05884
ANKH	0.293087	0	0	0	0.631991	0.573636	1.05734			FGD4	1.31218	0	0	Microglia	0.735639	0.390901	1.81452
MYO5A	0.292955	0	0	0	0.750935	0.668914	1.33975			MDGA2	1.07316	0	0	Inhibitory Neurons	0.960138	0.538234	2.38339
SH3PXD2B	0.292496	0	0	0	0.417253	0.263383	0.609208			MEF2C	1.60557	0	0	Microglia	0.930401	0.649073	2.83976
AL034405.1	0.291931	0	0	0	0.230953	0.0648154	0.349208			PHLDB2	0.978432	0	0	Mural Cells	0.527457	0.0658891	1.03794
ARIH2	0.291801	0	0	0	0.465549	0.3842	0.649618			XAF1	1.11572	8.4e-294	1.61e-291	Endothelial Cells	0.608665	0.0653362	1.19826
ELMO1-AS1	0.291352	0	0	0	0.238387	0.0429205	0.336851			SORBS2	1.11048	1.75e-222	1.9e-220	Endothelial Cells	0.756392	0.486241	1.96028
TOGARAM1	0.291328	0	0	0	0.500773	0.443242	0.743259			NKAIN2	1.29519	0	0	Excitatory Neurons	0.931878	0.583616	2.67974
C1orf198	0.290605	0	0	0	0.308437	0.112634	0.396947			SCN2A	0.958523	0	0	Excitatory Neurons	0.818155	0.345785	1.40097
TMEM64	0.290497	1.71158e-300	1.99871e-299	0	0.341366	0.229369	0.490822			STOM	1.10683	6.88e-266	1.07e-263	Endothelial Cells	0.579545	0.0740008	1.17923
IFIT3	0.290312	0	0	0	0.284139	0.133042	0.388471			NRXN3	1.80669	0	0	Inhibitory Neurons	0.998873	0.750234	4.066
PLS3	0.29021	0	0	0	0.343162	0.21135	0.485623			NECAB1	0.946549	0	0	Excitatory Neurons	0.768191	0.291144	1.3588
KLHL24	0.289897	0	0	0	0.555955	0.505442	0.842192			ARHGAP42	0.912852	0	0	Oligodendrocyte Precursor Cells	0.682536	0.18909	1.16826
COMMD10	0.289099	2.13673e-302	2.50128e-301	0	0.531707	0.48141	0.884384			LGI1	1.1006	0	0	Astrocytes	0.768328	0.359295	1.4334
PRR18	0.289046	0	0	0	0.247917	0.0201163	0.309648			ARHGAP42	1.08958	0	0	Mural Cells	0.622832	0.210576	1.37943
PRMT2	0.288457	0	0	0	0.460759	0.376448	0.66084			MIAT	1.02898	0	0	Excitatory Neurons	0.79598	0.359097	1.50235
TMEM206	0.288397	0	0	0	0.278701	0.0836973	0.360874			LINC01122	0.876518	0	0	Excitatory Neurons	0.722919	0.20997	1.196
PACRG-AS3	0.288349	0	0	0	0.227661	0.0549597	0.331433			PTMA	1.10407	6.66e-192	5.49e-190	Endothelial Cells	0.679688	0.474871	1.57246
TSC22D3	0.286853	0	0	0	0.278651	0.118866	0.383938			NPL	0.892639	0	0	Astrocytes	0.641462	0.137113	1.02983
LRRTM3	0.286826	6.13303e-229	6.11444e-228	0	0.687622	0.573052	1.36433			MT-ND4	1.10199	9.28e-186	7.34e-184	Endothelial Cells	0.727273	0.674518	1.46785
AC007364.1	0.286482	1.80783e-226	1.788e-225	0	0.313476	0.207547	0.509207			SNTB1	0.987575	0	0	Mural Cells	0.522399	0.0674907	1.07541
GLUL	0.28645	0	0	0	0.505314	0.308627	0.772551			TESPA1	0.794601	0	0	Excitatory Neurons	0.598215	0.0274431	0.79943
VEZF1	0.286377	0	0	0	0.30714	0.12993	0.397874			MEGF10	1.00864	0	0	Oligodendrocytes	0.672222	0.226733	1.32764
FAM222A-AS1	0.286185	0	0	0	0.228958	0.045177	0.32883			TSC22D1	1.09523	4.97e-290	9.21e-288	Endothelial Cells	0.796165	0.611048	1.99596
CDC42SE2	0.285959	0	0	0	0.546874	0.493151	0.844618			ATP2B1	1.14615	0	0	Excitatory Neurons	0.859031	0.47197	1.69019
LINC00844	0.285847	0	0	0	0.231752	0.0299587	0.313975			NEAT1	1.41734	0	0	Microglia	0.87585	0.562647	2.69502
ST3GAL4	0.285011	0	0	0	0.296213	0.143336	0.394485			IFITM3	1.09433	1.85e-216	1.9e-214	Endothelial Cells	0.512074	0.0435417	1.13728
TIMP2	0.284987	0	0	0	0.377638	0.237592	0.514663			KCNQ3	1.61994	0	0	Microglia	0.881638	0.60836	2.82605
SELENOW	0.284534	7.14745e-249	7.47696e-248	0	0.419748	0.381731	0.551417			COL4A2	1.13982	0	0	Mural Cells	0.594292	0.20489	1.33432
LDLRAD3	0.284002	3.65378e-237	3.72576e-236	0	0.437759	0.346377	0.736722			GPC6	0.95853	0	0	Excitatory Neurons	0.696694	0.233766	1.39631
DIP2A	0.283409	0	0	0	0.501222	0.420238	0.727247			CST3	0.930373	0	0	Astrocytes	0.640096	0.162136	0.984104
AP000282.1	0.282778	0	0	0	0.235244	0.0615036	0.354538			PTGDS	0.94794	0	0	Astrocytes	0.728872	0.258846	1.23327
CD82	0.282759	0	0	0	0.259991	0.0569707	0.343471			GRIA1	0.897389	0	0	Excitatory Neurons	0.825119	0.331936	1.55006
MTSS1	0.282753	1.52e-321	1.8345e-320	0	0.566382	0.445073	0.904837			CSMD1	1.43642	0	0	Inhibitory Neurons	0.954755	0.647889	3.46446
CFL2	0.282684	0	0	0	0.271616	0.100037	0.348726			BASP1-AS1	0.792972	0	0	Excitatory Neurons	0.681203	0.115301	0.907583
PHIP	0.282593	0	0	0	0.695006	0.651824	1.19831			FAM155A	1.45906	0	0	Excitatory Neurons	0.97124	0.669628	3.30836
GRB10	0.282176	3.59694e-318	4.309903e-317	0	0.454623	0.379926	0.681903			TGM2	1.09411	7.17e-271	1.16e-268	Endothelial Cells	0.546875	0.00568782	1.09967
EVI5L	0.282037	0	0	0	0.336177	0.197632	0.440844			USP6NL	1.07825	1.77e-247	2.44e-245	Endothelial Cells	0.617898	0.184627	1.26692
RFX3-AS1	0.280873	2.48876e-256	2.65315e-255	0	0.428728	0.335147	0.677812			CHN1	1.12584	0	0	Excitatory Neurons	0.838321	0.44641	1.57371
AC091948.1	0.280579	1.16629e-243	1.20614e-242	0	0.382677	0.291603	0.594431			ABHD2	1.27338	0	0	Oligodendrocyte Precursor Cells	0.875436	0.529828	1.91757
RIF1	0.28019	0	0	0	0.504765	0.457046	0.729803			PAK3	0.894695	0	0	Excitatory Neurons	0.794004	0.301738	1.33219
TBC1D2	0.280003	0	0	0	0.275907	0.0900155	0.358173			NCKAP1L	0.94782	0	0	Microglia	0.475184	0.0109642	0.955349
N4BP2L2	0.279538	0	0	0	0.841541	0.784946	1.63488			RHOJ	0.850103	0	0	Astrocytes	0.599573	0.0802436	0.920679
SLC7A14	0.279267	1.49084e-211	1.41482e-210	0	0.379185	0.315038	0.569895			SLC2A13	0.963986	0	0	Excitatory Neurons	0.821052	0.364799	1.54421
AC104596.1	0.278914	1.0856e-268	1.19256e-267	0	0.425236	0.316684	0.67178			VAV3	0.911911	0	0	Astrocytes	0.584811	0.10037	1.0115
NKTR	0.278884	0	0	0	0.709125	0.672664	1.20981			MMP16	0.880673	0	0	Excitatory Neurons	0.794663	0.294336	1.40667
AC018647.1	0.278049	0	0	0	0.220177	0.0218817	0.301387			ETS2	1.07501	2.58e-232	3.1e-230	Endothelial Cells	0.575284	0.14724	1.17286
SEMA6A-AS1	0.277645	1.4733e-320	1.7741e-319	0	0.281395	0.132697	0.408613			SLC4A10	0.913372	0	0	Inhibitory Neurons	0.924895	0.443982	1.76787
NIPBL	0.276621	0	0	0	0.705783	0.665118	1.19105			SCN1A	1.10836	0	0	Oligodendrocyte Precursor Cells	0.86733	0.472284	1.84119
ICK	0.276218	0	0	0	0.301701	0.151659	0.401692			FBXL7	1.09569	0	0	Oligodendrocytes	0.805028	0.40668	1.99076
DSEL	0.27583	0	0	0	0.302899	0.136892	0.393089			MT-ND2	1.07347	2.03e-190	1.65e-188	Endothelial Cells	0.713778	0.624698	1.40035
AL591895.1	0.275295	0	0	0	0.246969	0.0298459	0.309888			ARAP2	1.44246	0	0	Oligodendrocytes	0.891565	0.589537	2.30585
PTPDC1	0.274783	2.03911e-286	2.32374e-285	0	0.36282	0.266124	0.497221			AC008957.2	0.884588	0	0	Astrocytes	0.546188	0.0527685	0.957726
APOD	0.274026	0	0	0	0.273113	0.0739809	0.336158			MYO10	0.867465	0	0	Astrocytes	0.640762	0.136239	1.01188
LDLRAP1	0.273919	0	0	0	0.24657	0.0345381	0.307592			DNAH7	1.09145	0	0	Astrocytes	0.705379	0.307315	1.3999
ANKRD18A	0.273873	7.51189e-302	8.7843e-301	0	0.239335	0.091104	0.353012			DGKG	1.09726	0	0	Astrocytes	0.804252	0.407586	1.68384
ACSL1	0.273293	0	0	0	0.316719	0.170361	0.412056			TMEFF2	1.34719	0	0	Oligodendrocytes	0.839643	0.51865	2.15305
MT-CO3	0.273067	4.768991165545e-311	5.6536735846609e-310	0	0.778077	0.842388	0.907399			LINC00320	0.970834	0	0	Oligodendrocytes	0.558231	0.110916	1.05542
TXNIP	0.272472	0	0	0	0.289627	0.0982386	0.398252			CSMD2	1.12449	0	0	Oligodendrocyte Precursor Cells	0.851631	0.466792	1.79818
UBE2R2	0.272206	0	0	0	0.5348	0.494551	0.812142			SLC35F4	0.809314	0	0	Inhibitory Neurons	0.577923	0.0424725	0.853008
UBL3	0.271253	2.88843e-271	3.19288e-270	0	0.481365	0.435895	0.720323			TTYH2	0.909549	0	0	Oligodendrocytes	0.575153	0.0992735	1.01023
AF165147.1	0.271148	5.0679e-237	5.16461e-236	0	0.280497	0.167149	0.418038			MAP3K5	1.16595	0	0	Astrocytes	0.871868	0.502022	1.91566
FAF1	0.270586	0	0	0	0.814549	0.764465	1.57095			CACNG4	0.85832	0	0	Oligodendrocyte Precursor Cells	0.597373	0.0929546	0.94038
WWP2	0.270274	4.11601e-288	4.70493e-287	0	0.403383	0.303609	0.568175			MKL2	1.04283	0	0	Excitatory Neurons	0.810467	0.397279	1.53078
AC079594.2	0.270178	0	0	0	0.228509	0.0484755	0.309412			UNC5C	1.69011	0	0	Oligodendrocytes	0.935684	0.681703	2.85283
RNASE1	0.269803	0	0	0	0.226563	0.0252864	0.29269			NRXN3	1.46238	0	0	Excitatory Neurons	0.979372	0.685832	3.49233
ADAMTS14	0.268617	0	0	0	0.220077	0.0138378	0.288191			TOX	0.984639	0	0	Oligodendrocyte Precursor Cells	0.78504	0.347007	1.56068
DNER	0.268344	1.90922e-271	2.11255e-270	0	0.541785	0.428043	0.84423			DNER	0.916106	0	0	Inhibitory Neurons	0.836989	0.365454	1.37595
AMOTL2	0.26829	0	0	0	0.253256	0.0677556	0.319712			TGFBR2	1.06686	4.37e-263	6.58e-261	Endothelial Cells	0.577415	0.0485562	1.14692
SPSB1	0.267789	0	0	0	0.248416	0.0592803	0.324229			LINC01630	0.961903	0	0	Oligodendrocytes	0.541534	0.0947598	1.05217
ARGLU1	0.267751	0	0	0	0.711171	0.65732	1.18578			PSD2	0.872786	0	0	Astrocytes	0.606872	0.114882	0.960127
ZIC1	0.26545	0	0	0	0.310083	0.111559	0.420114			A2M	1.04693	0	0	Microglia	0.514976	0.105485	1.14384
EML2	0.265426	1.92485e-268	2.11311e-267	0	0.362221	0.268918	0.491831			GRIN3A	0.825619	0	0	Inhibitory Neurons	0.596945	0.0757356	0.898643
HDAC11	0.264672	0	0	0	0.272963	0.110165	0.343753			FGFR2	1.07273	0	0	Oligodendrocytes	0.726744	0.32784	1.50931
MBOAT2	0.264224	0	0	0	0.602754	0.549199	0.977416			AC007563.2	0.829306	0	0	Excitatory Neurons	0.647768	0.131587	1.00389
GXYLT2	0.263825	0	0	0	0.250012	0.0870887	0.341593			PDE7B	1.04676	0	0	Astrocytes	0.81195	0.404281	1.62864
PAXBP1	0.263764	3.84005e-286	4.37012e-285	0	0.452527	0.385568	0.632102			PLCE1	1.03093	0	0	Mural Cells	0.55961	0.145973	1.2135
DYM	0.263468	0	0	0	0.684728	0.645141	1.17281			NCKAP5	1.02742	0	0	Oligodendrocyte Precursor Cells	0.912066	0.497282	2.15325
TBL1X	0.262559	3.79236e-290	4.34832e-289	0	0.412413	0.27002	0.637867			LRRK1	1.12284	0	0	Microglia	0.588482	0.208515	1.33411
ADAM19	0.26224	3.27855e-224	3.22451e-223	0	0.314125	0.221949	0.441546			F3	0.818371	0	0	Astrocytes	0.552886	0.0282285	0.839348
SH3RF1	0.261933	1.19339e-196	1.08613e-195	0	0.454273	0.393339	0.73814			DCLK1	0.890725	0	0	Inhibitory Neurons	0.927223	0.447431	1.88222
CFTR	0.26189	1.1907e-319	1.42976e-318	0	0.24168	0.0879647	0.333805			PAK3	0.856399	0	0	Inhibitory Neurons	0.895145	0.396601	1.47432
B3GAT1	0.261827	6.92698e-299	8.07217e-298	0	0.436711	0.361051	0.601059			PTPRK	1.31209	0	0	Oligodendrocytes	0.901422	0.578338	2.43311
MAT2A	0.261755	2.01088e-267	2.20395e-266	0	0.411815	0.333541	0.557152			EEF1A1	1.06542	7.48e-174	5.5e-172	Endothelial Cells	0.607244	0.377824	1.29406
HSPA2	0.261212	0	0	0	0.230854	0.0355735	0.287813			ERBB4	1.95946	0	0	Inhibitory Neurons	0.904965	0.688993	3.74598
LTBP1	0.260629	4.76954e-233	4.79211e-232	0	0.31148	0.190909	0.49352			ERBB4	1.39037	0	0	Astrocytes	0.97434	0.670341	3.24808
LGI3	0.260279	0	0	0	0.26528	0.114771	0.323358			ZHX3	1.27733	0	0	Astrocytes	0.893195	0.562899	1.97831
IPO13	0.260065	0	0	0	0.257896	0.0838698	0.315027			DOCK7	1.11664	0	0	Astrocytes	0.81205	0.432559	1.56275
AC021054.1	0.260004	0	0	0	0.207354	0.0331643	0.292112			MT-CYB	1.06506	3.82e-173	2.78e-171	Endothelial Cells	0.698864	0.636192	1.43569
CAMKMT	0.259732	9.84383e-160	8.06799e-159	0	0.462007	0.428262	0.814929			FGD4	1.00331	0	0	Astrocytes	0.751766	0.330874	1.38241
KIAA1147	0.2592	4.41418e-268	4.84433e-267	0	0.387667	0.298512	0.525689			SCD5	1.43904	0	0	Oligodendrocyte Precursor Cells	0.946953	0.655491	2.46146
WDPCP	0.258888	0	0	0	0.692361	0.656649	1.28209			PLCB1	1.34855	0	0	Excitatory Neurons	0.953246	0.641539	2.92217
NCBP3	0.258349	1.09319e-273	1.21563e-272	0	0.351045	0.247183	0.463766			CPNE4	0.826264	0	0	Excitatory Neurons	0.583251	0.0724451	0.88425
CDC42BPB	0.257657	4.4514244106034e-311	5.2790619477659e-310	0	0.484758	0.430028	0.678458			PDE10A	0.902661	0	0	Excitatory Neurons	0.775352	0.309458	1.42569
SPPL3	0.257417	0	0	0	0.584344	0.553234	0.914			MPPED2	1.05423	0	0	Oligodendrocyte Precursor Cells	0.79017	0.3934	1.54608
ATL1	0.257331	2.04104e-290	2.34106e-289	0	0.497031	0.464858	0.729006			PLXNA4	0.811896	0	0	Excitatory Neurons	0.74786	0.231866	1.19918
PON2	0.256762	0	0	0	0.420147	0.21447	0.573086			KCNJ3	0.831228	0	0	Excitatory Neurons	0.784456	0.27905	1.2947
PEBP1	0.256532	4.03976e-67	2.16846e-66	0	0.382328	0.429045	0.422135			CACNA1A	0.954613	0	0	Inhibitory Neurons	0.930969	0.492613	1.8678
TSGA10	0.255801	8.2926e-204	7.69555e-203	0	0.414858	0.368219	0.623986			BCL2	1.1046	0	0	Astrocytes	0.807051	0.428935	1.64627
GALNT15	0.255635	0	0	0	0.244325	0.0816199	0.336229			ANK3	1.52152	0	0	Oligodendrocytes	0.975275	0.701993	3.18804
AIF1L	0.255596	0	0	0	0.231353	0.0311268	0.293489			SETBP1	0.981273	0	0	Inhibitory Neurons	0.915876	0.490588	1.79844
AC023590.1	0.25482	1.00277e-166	8.43933e-166	0	0.403882	0.335327	0.675533			MAP2	1.08173	0	0	Excitatory Neurons	0.893454	0.508616	1.98596
OSTF1	0.254399	6.82246e-257	7.28004e-256	0	0.321459	0.211125	0.435839			RHOBTB3	0.981325	0	0	Astrocytes	0.712943	0.288446	1.26903
DYNC1I2	0.254251	0	1.5e-323	0	0.51165	0.466524	0.743782			CDHR3	0.930802	0	0	Astrocytes	0.693615	0.245748	1.18751
CORO2B	0.25384	1.74448e-248	1.82319e-247	0	0.47912	0.435636	0.733999			RAPGEF5	1.01678	0	0	Excitatory Neurons	0.837828	0.429505	1.77961
FAM177A1	0.253554	7.64427e-241	7.86181e-240	0	0.336676	0.24332	0.443912			PRRX1	0.859874	0	0	Oligodendrocyte Precursor Cells	0.618921	0.133844	1.02189
KLF7	0.253294	3.43974e-246	3.5749e-245	0	0.439206	0.364967	0.639729			STOX1	0.857134	0	0	Astrocytes	0.603839	0.117768	0.930776
TSC22D4	0.253258	0	0	0	0.304495	0.148699	0.398364			TENM1	0.868234	0	0	Inhibitory Neurons	0.671831	0.19319	1.07558
MCAM	0.25309	0	0	0	0.229956	0.0442611	0.298199			CALCRL	0.833267	0	0	Oligodendrocyte Precursor Cells	0.559204	0.0599425	0.889068
BEST1	0.252656	0	0	0	0.235793	0.0466039	0.304011			PCDH7	1.12037	0	0	Excitatory Neurons	0.853549	0.485192	2.02162
FTL	0.252251	2.64864e-68	1.43645e-67	0	0.406875	0.424287	0.526599			ATRNL1	1.13593	0	0	Oligodendrocyte Precursor Cells	0.954751	0.59079	2.62181
ELOVL7	0.251887	3.81805e-251	4.01661e-250	0	0.287432	0.169578	0.399853			SLC6A1	0.850347	0	0	Inhibitory Neurons	0.860957	0.374188	1.43221
DIS3L2	0.25148	6.73854e-305	7.92694e-304	0	0.546774	0.51551	0.842924			SH3RF3	1.41243	0	0	Microglia	0.755896	0.465838	2.03951
FAT4	0.2513	1.5172e-296	1.7613e-295	0	0.272414	0.126936	0.381649			IL1RAP	0.930535	0	0	Oligodendrocyte Precursor Cells	0.657911	0.21848	1.13832
TIAM1	0.251039	1.69954e-234	1.71478e-233	0	0.597116	0.517435	1.02304			RIN2	0.925955	0	0	Oligodendrocyte Precursor Cells	0.7441	0.303508	1.37156
C21orf62-AS1	0.250578	5.1278e-262	5.57278e-261	0	0.285436	0.154758	0.406371			CLSTN2	0.881067	0	0	Excitatory Neurons	0.640113	0.176389	1.11129
MTFR1	0.248873	4.53553e-227	4.49372e-226	0	0.322157	0.223628	0.442366			RIMS1	1.0009	0	0	Excitatory Neurons	0.852825	0.445509	1.79018
PIGU	0.248846	2.60561e-213	2.48399e-212	0	0.374395	0.303669	0.521232			SLC4A7	1.19861	0	0	Microglia	0.643033	0.304409	1.4791
RNF125	0.248666	0	0	0	0.22771	0.0453097	0.300133			NWD2	0.73991	0	0	Excitatory Neurons	0.612521	0.0571231	0.785347
IVNS1ABP	0.248035	2.43025e-275	2.70693e-274	0	0.282892	0.155156	0.367166			RAB3IP	0.944459	0	0	Oligodendrocyte Precursor Cells	0.696901	0.264799	1.22556
ELAVL3	0.247415	3.10083e-246	3.22367e-245	0	0.453824	0.40646	0.642042			GAP43	0.776321	0	0	Excitatory Neurons	0.674832	0.148091	0.858943
ADAMTS18	0.247066	6.44785e-242	6.64356e-241	0	0.160954	0.0177005	0.269226			PTPRT	0.889205	0	0	Excitatory Neurons	0.710473	0.252871	1.404
HID1	0.246492	8.76624e-300	1.02262e-298	0	0.264232	0.127169	0.329408			DOCK1	0.914417	0	0	Oligodendrocyte Precursor Cells	0.811615	0.36742	1.58853
EMC2	0.24571	4.83988e-237	4.93373e-236	0	0.378436	0.295014	0.504185			CHL1	1.26756	0	0	Oligodendrocyte Precursor Cells	0.921711	0.602835	2.25048
WDR44	0.245622	1.64305e-203	1.52223e-202	0	0.361523	0.291709	0.497595			LRP4	0.804992	0	0	Astrocytes	0.638596	0.135947	0.991244
GOLGA7	0.245137	1.67739e-265	1.83126e-264	0	0.263384	0.136799	0.3363			EPB41L4A	1.0623	2.05e-240	2.69e-238	Endothelial Cells	0.607244	0.163075	1.25442
ACTB	0.245072	7.37858e-86	4.47087e-85	0	0.36257	0.362803	0.421472			TANC1	1.05334	3.98e-238	5.07e-236	Endothelial Cells	0.672585	0.265255	1.42738
AC096677.1	0.244355	0	0	0	0.225515	0.059725	0.299773			CACNG3	0.770926	0	0	Excitatory Neurons	0.688694	0.163331	0.941411
GANC	0.244095	2.25113e-224	2.21467e-223	0	0.333683	0.234831	0.46089			ARHGAP31	0.801137	0	0	Astrocytes	0.618502	0.114342	0.971245
LINC00486	0.243689	6.61525e-203	6.11696e-202	0	0.280297	0.182055	0.383557			PDE10A	0.88497	0	0	Inhibitory Neurons	0.856592	0.402019	1.58666
CAMK2N1	0.243577	3.47983e-230	3.4817e-229	0	0.483061	0.464997	0.622302			EFNA5	0.989944	0	0	Excitatory Neurons	0.801264	0.39537	1.64229
C3orf58	0.243203	1.05317e-195	9.57217e-195	0	0.373796	0.306138	0.534115			BACH1	1.17951	0	0	Microglia	0.641875	0.30309	1.57974
TMEM59	0.243037	7.9608e-199	7.27492e-198	0	0.365764	0.30945	0.472027			SCN8A	0.878402	0	0	Excitatory Neurons	0.784621	0.328763	1.29824
SREBF1	0.242264	2.79089e-260	3.01452e-259	0	0.305044	0.181259	0.406694			CNTN3	0.813587	0	0	Excitatory Neurons	0.69811	0.205832	1.09713
UGDH-AS1	0.242137	1.55445e-210	1.47103e-209	0	0.324303	0.231978	0.442869			NRG3	1.36794	0	0	Excitatory Neurons	0.977331	0.686159	3.55828
KMT2E	0.242077	0	0	0	0.705882	0.668602	1.16908			ZBTB20	1.49129	0	0	Oligodendrocytes	0.966413	0.698991	3.04438
PCCB	0.242074	4.06816e-213	3.87388e-212	0	0.346954	0.267465	0.461743			TBX18	0.901286	0	0	Mural Cells	0.445448	0.0012087	0.902138
PLXNB1	0.241896	0	0	0	0.301202	0.122191	0.382471			PLA2G16	0.914045	0	0	Oligodendrocytes	0.569823	0.132317	1.00499
PSAT1	0.241882	0	2.55796e-307	0	0.314723	0.169087	0.412585			ITGA1	0.906202	0	0	Mural Cells	0.480853	0.0406076	0.94767
CLASRP	0.241389	1.27727e-222	1.25108e-221	0	0.373397	0.294782	0.501841			JCAD	1.05111	2.41e-240	3.16e-238	Endothelial Cells	0.584517	0.152479	1.16465
THBS2	0.240615	0	0	0	0.211845	0.0401197	0.281071			FRMD4A	1.37229	0	0	Excitatory Neurons	0.952423	0.662935	2.96742
FAM69A	0.239602	4.92524e-256	5.24556e-255	0	0.567779	0.547467	0.933396			ETV6	1.34781	0	0	Microglia	0.735784	0.440643	1.88959
ZNF189	0.239535	1.46376e-226	1.44898e-225	0	0.295864	0.194506	0.382554			RAPGEF2	1.05027	1.13e-289	2.09e-287	Endothelial Cells	0.824574	0.659528	2.13627
HBP1	0.239527	2.09881e-209	1.97947e-208	0	0.374445	0.303815	0.504822			CNTNAP5	1.01672	0	0	Oligodendrocyte Precursor Cells	0.901806	0.509825	2.18299
ADAMTS4	0.238941	0	0	0	0.206406	0.01188	0.252532			SEMA6A	1.02335	0	0	Oligodendrocytes	0.670873	0.283248	1.32933
ZBTB37	0.238927	7.62976e-278	8.54666e-277	0	0.300354	0.170998	0.387752			LPGAT1	1.25961	0	0	Oligodendrocytes	0.764698	0.449819	1.69959
MLH3	0.238104	5.28616e-202	4.87187e-201	0	0.40488	0.35172	0.557298			ARHGAP31	0.838958	0	0	Oligodendrocyte Precursor Cells	0.651036	0.175833	1.10199
REEP3	0.237108	1.96035e-206	1.83495e-205	0	0.422093	0.363367	0.614963			SLC6A13	0.944564	0	0	Mural Cells	0.450506	0.030676	0.962184
STEAP1B	0.236803	6.87912e-228	6.82984e-227	0	0.212393	0.0823433	0.307217			ID1	1.04835	1.25e-235	1.57e-233	Endothelial Cells	0.514915	0.0127696	1.06217
CADM1	0.236473	3.58504e-237	3.65678e-236	0	0.847179	0.75745	1.77812			AC067956.1	0.756933	0	0	Excitatory Neurons	0.544103	0.0179862	0.761812
RCBTB1	0.236369	1.11052e-279	1.25024e-278	0	0.283091	0.14992	0.359247			SH3D19	1.03432	0	0	Oligodendrocyte Precursor Cells	0.839216	0.457443	1.69054
CPB2	0.236123	1.42065e-265	1.55148e-264	0	0.212942	0.0704169	0.29457			SYT16	0.817716	0	0	Inhibitory Neurons	0.888962	0.40343	1.44684
CD46	0.234864	1.6238e-226	1.60694e-225	0	0.470439	0.434415	0.667332			ARHGEF4	1.0452	0	0	Astrocytes	0.757165	0.37854	1.40349
TOM1L2	0.234605	1.07407e-277	1.20234e-276	0	0.573267	0.5431	0.881283			HCK	0.901601	0	0	Microglia	0.449428	0.0109886	0.90859
TOB2	0.2343	1.04636e-243	1.08244e-242	0	0.330938	0.220211	0.432836			ADARB2	1.66771	0	0	Inhibitory Neurons	0.60411	0.368477	2.38328
KCTD8	0.234144	2.29669e-149	1.81924e-148	0	0.557102	0.550725	1.0999			FAM124A	0.965277	0	0	Oligodendrocytes	0.598658	0.191232	1.10823
WWP1	0.234048	4.66225e-215	4.4675e-214	0	0.480467	0.432855	0.707431			SRRM4	0.774794	0	0	Excitatory Neurons	0.756371	0.245788	1.15788
FRK	0.233329	1.26844e-271	1.40491e-270	0	0.196128	0.048595	0.274158			ITIH5	1.04736	3.5e-215	3.54e-213	Endothelial Cells	0.50071	0.0183038	1.08073
CORO1C	0.233311	5.031e-191	4.52479e-190	0	0.356733	0.28638	0.481102			EPHA6	1.01236	0	0	Inhibitory Neurons	0.863466	0.476442	2.00295
AL392023.2	0.233295	1.62119e-159	1.32775e-158	0	0.276356	0.179573	0.442955			LAMP2	1.06032	0	0	Oligodendrocytes	0.652314	0.282101	1.2691
SYT11	0.233035	1.35535e-224	1.33458e-223	0	0.491992	0.489952	0.672167			RAPGEF4	0.8572	0	0	Inhibitory Neurons	0.898636	0.439241	1.58153
FAM114A1	0.232832	0	0	0	0.221574	0.0466039	0.288654			APBB2	1.36184	0	0	Oligodendrocytes	0.878303	0.590239	2.18307
RFFL	0.232702	0	0	0	0.235144	0.0750694	0.289938			NAV1	1.28737	0	0	Oligodendrocyte Precursor Cells	0.90591	0.602102	2.11922
RRBP1	0.231888	5.85582e-293	6.74425e-292	0	0.278052	0.133786	0.354744			MGAT4C	1.04878	0	0	Astrocytes	0.884497	0.510898	2.06681
RAB3IP	0.231	7.09668e-217	6.82951e-216	0	0.378885	0.277573	0.5389			DOK6	0.827459	0	0	Excitatory Neurons	0.750214	0.276077	1.23655
ZNF609	0.23094	3.007e-320	3.6156e-319	0	0.658335	0.634297	1.10961			KIF26B	0.909502	0	0	Inhibitory Neurons	0.696745	0.264561	1.23132
NECTIN1	0.230265	1.76467e-213	1.68327e-212	0	0.287083	0.186927	0.367117			PLLP	0.845916	0	0	Oligodendrocytes	0.523135	0.0608638	0.903217
PDE7A	0.230142	2.59278e-198	2.36745e-197	0	0.475278	0.449825	0.71482			WLS	0.873765	0	0	Astrocytes	0.678719	0.230781	1.14445
MYLIP	0.230047	2.86784e-267	3.14216e-266	0	0.236192	0.0988624	0.302262			NTN1	0.787387	0	0	Oligodendrocyte Precursor Cells	0.545147	0.050127	0.831365
AC098617.1	0.229708	2.70009e-138	2.04646e-137	0	0.265479	0.184365	0.405801			TMEM132D	0.956679	0	0	Oligodendrocyte Precursor Cells	0.873692	0.466531	1.92486
ENPP4	0.229335	7.27291e-216	6.9731e-215	0	0.268622	0.162716	0.334979			EGFR	0.83541	0	0	Astrocytes	0.653826	0.185745	1.12144
KAT6A	0.229032	1.49888e-228	1.49256e-227	0	0.517887	0.491883	0.771554			TRIM2	1.61386	0	0	Oligodendrocytes	0.933147	0.693274	2.59756
INVS	0.228888	5.94134e-214	5.67694e-213	0	0.550866	0.543226	0.914911			CLDND1	0.982767	0	0	Oligodendrocytes	0.58408	0.188445	1.09358
AC139887.2	0.228835	1.18357e-164	9.88409e-164	0	0.390361	0.341519	0.55616			PTPRE	1.35171	0	0	Microglia	0.771958	0.486386	2.00206
NKAIN1	0.228816	1.52772e-245	1.58627e-244	0	0.195081	0.0559884	0.277105			NPAS3	2.12119	0	0	Astrocytes	0.997367	0.815172	4.10322
ZNF706	0.228566	1.96198e-219	1.90231e-218	0	0.452876	0.413568	0.629125			HS6ST3	0.965048	0	0	Oligodendrocyte Precursor Cells	0.909399	0.509017	2.2502
FAM69C	0.228137	0	0	0	0.211944	0.0431926	0.275491			TGFBR1	0.99281	0	0	Microglia	0.483432	0.0950759	1.07597
DMTF1	0.22805	6.75673e-267	7.39821e-266	0	0.53934	0.513871	0.792696			PLEKHG1	0.822232	0	0	Astrocytes	0.620868	0.150531	0.980902
GAL3ST1	0.228027	0	0	0	0.212543	0.0387459	0.261902			CMTM8	1.044	1.04e-230	1.21e-228	Endothelial Cells	0.544034	0.070516	1.12155
SYNE3	0.22795	0	0	0	0.221324	0.0496569	0.274142			SPTBN1	1.03563	1.63e-322	3.7094e-320	Endothelial Cells	0.849432	0.745566	2.24514
ZC3H6	0.227883	1.78132e-170	1.51745e-169	0	0.40927	0.373581	0.580841			MTSS1	1.01634	0	0	Oligodendrocyte Precursor Cells	0.816848	0.437669	1.6136
RUFY2	0.227867	9.20716e-281	1.04005e-279	0	0.536297	0.51113	0.78649			RCSD1	0.902866	0	0	Microglia	0.452612	0.0281858	0.928142
GPBP1	0.227455	1.20812e-272	1.34032e-271	0	0.564885	0.545695	0.845774			SPOCK1	1.421	0	0	Oligodendrocytes	0.888129	0.619571	2.46098
ENPP6	0.227166	2.31427e-271	2.5599e-270	0	0.179464	0.0300782	0.248751			IQGAP2	1.05742	6.92e-48	7.76e-46	T Cells	0.406883	0.0452054	1.11105
AC105383.1	0.227166	7.25609e-132	5.37089e-131	0	0.33967	0.292419	0.492669			F11-AS1	0.797867	0	0	Astrocytes	0.508198	0.0281077	0.821559
ADAMTSL3	0.226934	6.04839e-145	4.71308e-144	0	0.291274	0.209811	0.441903			KCNH1	0.767481	0	0	Excitatory Neurons	0.67768	0.178953	0.970572
FSCN1	0.226241	3.61808e-210	3.41908e-209	0	0.242129	0.128622	0.302214			TNS1	1.0311	4.24e-225	4.69e-223	Endothelial Cells	0.588068	0.152662	1.21145
STPG2	0.226062	1.84275e-79	1.0797e-78	0	0.31158	0.271341	0.550995			FRMD4A	1.78075	0	0	Microglia	0.971205	0.75728	3.79208
OMG	0.225624	1.96737e-154	1.58877e-153	0	0.310283	0.241176	0.417102			LINC02306	0.829744	0	0	Excitatory Neurons	0.477199	0.0167314	0.83526
SLC11A2	0.2254	4.67384e-186	4.14577e-185	0	0.34885	0.276909	0.459334			MYO16	0.827196	0	0	Oligodendrocyte Precursor Cells	0.678535	0.217536	1.14668
MDM4	0.22512	1.48129e-212	1.40855e-211	0	0.472185	0.433107	0.659699			RPS28	1.03088	1.05e-153	6.33e-152	Endothelial Cells	0.547585	0.276991	1.16628
AL162511.1	0.224804	0	0	0	0.189892	0.0189283	0.245989			USP53	1.15134	0	0	Microglia	0.593547	0.264068	1.39529
SOX2	0.224565	8.94008e-307	1.05278e-305	0	0.319064	0.16776	0.413169			HES4	0.95378	0	0	Mural Cells	0.49422	0.0958386	1.01478
CLCA4	0.224027	0	0	0	0.188744	0.012464	0.239292			SLC2A5	0.901712	0	0	Microglia	0.433367	0.0113732	0.910428
ZNF532	0.223773	1.04863e-297	1.22029e-296	0	0.612333	0.593467	0.977357			SYT16	0.826677	0	0	Excitatory Neurons	0.778398	0.317705	1.29335
GCA	0.223754	1.63583e-197	1.49042e-196	0	0.278401	0.180615	0.355666			HSPA1A	1.05023	0	0	Microglia	0.447113	0.0854731	1.12479
ENTPD3-AS1	0.223697	3.80636e-181	3.3427e-180	0	0.333433	0.243838	0.47089			DDAH1	0.977924	0	0	Astrocytes	0.736504	0.349622	1.34778
SLTM	0.223696	1.22891e-191	1.10704e-190	0	0.453675	0.423869	0.638665			MYO1B	1.05364	0	0	Mural Cells	0.558526	0.199084	1.22337
MUSK	0.223305	3.28947e-255	3.49563e-254	0	0.163848	0.0161939	0.243694			SRGN	1.03019	1.19e-246	1.64e-244	Endothelial Cells	0.540483	0.0249426	1.07102
BORCS5	0.223136	1.29932e-153	1.04626e-152	0	0.379285	0.336641	0.534363			MTSS1L	0.846272	0	0	Astrocytes	0.662623	0.21661	1.03219
KCNAB1	0.223075	2.88029e-76	1.65466e-75	0	0.46066	0.435311	0.93773			FMNL3	1.05261	0	0	Microglia	0.563884	0.208155	1.2361
GATAD2B	0.223042	4.12785e-249	4.32219e-248	0	0.549119	0.531306	0.841094			KHDRBS3	1.02334	0	0	Oligodendrocyte Precursor Cells	0.868459	0.502159	1.92512
KLF3	0.222392	2.20472e-258	2.36539e-257	0	0.290974	0.161036	0.374139			TNS3	0.774193	0	0	Astrocytes	0.617735	0.131704	0.965051
CYLD	0.22239	5.91378e-160	4.85286e-159	0	0.385671	0.346231	0.524887			DSCAML1	1.21342	0	0	Oligodendrocytes	0.846386	0.539098	2.07824
LINC02177	0.222287	1.40349e-271	1.55399e-270	0	0.193883	0.0460199	0.259865			LNX1	0.723469	0	0	Excitatory Neurons	0.674519	0.157548	0.855915
AC108449.1	0.222166	1.93432e-248	2.02097e-247	0	0.194133	0.0539177	0.266924			ALCAM	1.24786	0	0	Oligodendrocytes	0.843432	0.544815	2.08937
ECPAS	0.22215	1.89477e-258	2.0335e-257	0	0.548171	0.527277	0.822753			MT-ND3	1.0297	3.18e-231	3.78e-229	Endothelial Cells	0.836648	0.799131	1.96777
ADORA1	0.221738	4.56728e-207	4.27751e-206	0	0.2793	0.175332	0.35792			NETO1	0.750729	0	0	Excitatory Neurons	0.727463	0.229102	1.07628
CXXC5	0.221429	1.21814e-188	1.08799e-187	0	0.3025	0.215717	0.379747			GRIK2	1.0567	0	0	Oligodendrocyte Precursor Cells	0.939873	0.588429	2.46071
NHLRC3	0.221271	9.31557e-167	7.842e-166	0	0.326398	0.257841	0.429827			CDH19	0.821678	0	0	Oligodendrocytes	0.476415	0.0225902	0.836744
KLK6	0.221076	0	0	0	0.186649	0.0114021	0.234051			LRRK2	0.918867	0	0	Oligodendrocyte Precursor Cells	0.695875	0.290021	1.18444
ZNF208	0.220992	1.27209e-279	1.43118e-278	0	0.219279	0.068333	0.299271			PARD3	0.874901	0	0	Oligodendrocyte Precursor Cells	0.791915	0.366296	1.57311
SPNS2	0.220395	8.20286e-186	7.27028e-185	0	0.291473	0.2004	0.379907			KCTD1	0.869	0	0	Excitatory Neurons	0.747876	0.319688	1.25657
MIGA1	0.220315	2.05525e-206	1.9227e-205	0	0.473183	0.453648	0.666733			GABRG3	0.758878	0	0	Excitatory Neurons	0.728763	0.238431	1.23566
TMEM230	0.220005	7.22706e-162	5.97734e-161	0	0.318565	0.247103	0.421238			BCAN	0.800969	0	0	Oligodendrocyte Precursor Cells	0.592038	0.128967	0.878642
INSIG1	0.219422	1.09572e-218	1.06025e-217	0	0.232999	0.110251	0.306321			ZMAT4	1.01402	0	0	Inhibitory Neurons	0.686307	0.320342	1.47456
MAPK6	0.218729	3.66748e-158	2.99488e-157	0	0.370603	0.322478	0.496393			ZMAT4	0.706147	0	0	Excitatory Neurons	0.719396	0.19142	1.07875
TAOK3	0.21861	1.39884e-263	1.52171e-262	0	0.672105	0.663061	1.1547			RGS10	0.877788	0	0	Microglia	0.433801	0.0129788	0.888258
HDAC4	0.218221	9.86351e-262	1.0709e-260	0	0.605698	0.576271	0.968635			CACNA1C	0.922912	0	0	Inhibitory Neurons	0.95701	0.556255	2.09815
MBNL1	0.218011	3.08878e-308	3.64887e-307	0	0.71651	0.691672	1.30041			WASF1	0.762144	0	0	Excitatory Neurons	0.719528	0.232857	0.981877
PLPP2	0.217935	0	0	0	0.189992	0.0140303	0.232698			FGFR1	0.824936	0	0	Oligodendrocyte Precursor Cells	0.639852	0.191401	1.01405
AC053527.1	0.217735	3.14896e-147	2.47214e-146	0	0.372848	0.3146	0.540623			TRHDE	0.751931	0	0	Excitatory Neurons	0.616258	0.124722	0.903499
EFS	0.217133	0	0	0	0.213092	0.0403454	0.26162			ANKRD30BL	0.76766	0	0	Excitatory Neurons	0.726179	0.243842	1.12895
RILPL1	0.216939	6.77678e-157	5.51516e-156	0	0.371501	0.318814	0.508388			CADM1	1.60699	0	0	Astrocytes	0.956212	0.727843	2.89392
KEL	0.216333	0	0	0	0.185102	0.0162404	0.231841			BTNL9	1.02197	1.49e-243	2.02e-241	Endothelial Cells	0.534801	0.035698	1.05052
FIGN	0.215994	4.31087e-121	3.06439e-120	0	0.451479	0.395921	0.788092			SHANK2	0.77844	0	0	Excitatory Neurons	0.759614	0.286889	1.17834
ENAH	0.215935	2.94777e-178	2.56186e-177	0	0.503268	0.488372	0.770067			SLC6A12	0.886088	2.4179825899e-313	2.449978854978e-311	Mural Cells	0.429191	0.0157548	0.901249
STAG2	0.215119	8.52585e-168	7.20252e-167	0	0.443696	0.413256	0.623075			MAP2	0.957361	0	0	Inhibitory Neurons	0.966612	0.583912	2.09229
SH3PXD2A	0.2151	2.09654e-193	1.89525e-192	0	0.471885	0.428289	0.703958			SOX5	1.14652	0	0	Oligodendrocyte Precursor Cells	0.957726	0.638773	2.67788
SFSWAP	0.214974	1.8258e-203	1.69107e-202	0	0.480517	0.452659	0.682401			CAMK1D	1.01587	0	0	Excitatory Neurons	0.841844	0.480573	1.74702
SCGB2B2	0.214071	4.80282e-121	3.41265e-120	0	0.324203	0.267014	0.479571			MICAL2	0.738629	0	0	Excitatory Neurons	0.704596	0.208424	0.965422
BTBD7	0.214068	4.90674e-160	4.02845e-159	0	0.457915	0.4391	0.67648			LINC02232	0.968718	0	0	Microglia	0.469975	0.0913764	1.07607
BDNF-AS	0.213768	9.10077e-138	6.88211e-137	0	0.313626	0.239656	0.460607			HIF1A-AS2	1.01874	2.68e-148	1.55e-146	Endothelial Cells	0.47017	0.111128	1.12701
ILKAP	0.213616	2.30782e-164	1.92633e-163	0	0.386968	0.343384	0.516364			CSF3R	0.863455	0	0	Microglia	0.429894	0.00595827	0.868135
CIRBP	0.213416	3.83524e-180	3.35751e-179	0	0.487652	0.460013	0.685975			AC110285.1	0.811586	0	0	Oligodendrocytes	0.494172	0.041727	0.847131
PDCD6IP	0.213206	6.95123e-181	6.0981e-180	0	0.462955	0.439034	0.651898			APC	1.3144	0	0	Astrocytes	0.912657	0.635489	2.15253
IRAK2	0.213166	1.5382e-239	1.57666e-238	0	0.217682	0.083007	0.286041			KSR2	0.739913	0	0	Inhibitory Neurons	0.88707	0.393417	1.41806
TALDO1	0.213047	1.02805e-190	9.23374e-190	0	0.239136	0.133069	0.285262			GSN	0.93288	0	0	Oligodendrocytes	0.62669	0.235072	1.17383
SRGAP1	0.212897	3.37755e-164	2.81642e-163	0	0.456419	0.371431	0.723331			UACA	1.01706	8.37e-231	9.78e-229	Endothelial Cells	0.578835	0.113367	1.16902
BBS2	0.212891	2.02439e-158	1.65434e-157	0	0.453625	0.421134	0.648927			INPP5D	1.01702	5.92e-235	7.38e-233	Endothelial Cells	0.568892	0.0693879	1.13264
FAM19A4	0.212531	1.72722e-202	1.59492e-201	0	0.205059	0.0790913	0.299381			DYNC1I1	0.866039	0	0	Excitatory Neurons	0.799618	0.379902	1.4522
RSRC1	0.212166	8.90552e-148	7.01111e-147	0	0.456369	0.444616	0.689094			PSEN1	1.09834	0	0	Oligodendrocytes	0.717336	0.387286	1.44708
SOX8	0.211963	3.56906e-279	4.00868e-278	0	0.216634	0.0683861	0.26816			SPARCL1	1.01484	3.02e-177	2.27e-175	Endothelial Cells	0.791903	0.681765	1.89771
AL358216.1	0.211446	4.1298286e-316	4.93783211e-315	0	0.175622	0.0110039	0.222628			CACNA1A	0.887931	0	0	Excitatory Neurons	0.827012	0.417502	1.63893
RHBDL2	0.211338	2.18217e-160	1.79377e-159	0	0.296712	0.215233	0.39551			DLG1	1.48782	0	0	Oligodendrocytes	0.918601	0.674746	2.54579
SLC27A1	0.211239	3.08113e-164	2.56988e-163	0	0.364666	0.294218	0.492977			STK32B	0.774782	0	0	Oligodendrocyte Precursor Cells	0.516417	0.0453808	0.825845
DNAH17	0.210465	3.05511e-276	3.41313e-275	0	0.186798	0.0362637	0.239202			NLGN4X	1.10052	0	0	Oligodendrocyte Precursor Cells	0.846604	0.517435	1.79521
GAREM1	0.210128	1.37502e-185	1.21741e-184	0	0.614678	0.572063	1.05673			VCAN-AS1	0.794815	0	0	Oligodendrocyte Precursor Cells	0.471168	0.0133005	0.80752
RALGDS	0.209938	7.17401e-162	5.93492e-161	0	0.313077	0.236099	0.404165			LDLRAD4	1.63734	0	0	Microglia	0.915642	0.69481	2.84616
ROR1	0.209911	3.97678e-115	2.75679e-114	0	0.276805	0.19359	0.482898			KCNB1	0.784173	0	0	Excitatory Neurons	0.746214	0.28387	1.11002
SIK2	0.209737	1.27099e-200	1.16753e-199	0	0.571022	0.562101	0.930425			ANKDD1A	0.931558	0	0	Astrocytes	0.680085	0.291595	1.16936
CXorf36	0.2093	8.97949e-288	1.02573e-286	0	0.173677	0.0158289	0.232763			DIP2B	1.46086	0	0	Oligodendrocytes	0.895322	0.648308	2.30606
WASHC3	0.209254	1.7496e-173	1.50187e-172	0	0.285935	0.194752	0.366306			CAMK4	0.816359	0	0	Excitatory Neurons	0.760108	0.315368	1.21151
MT-ND5	0.208972	4.16472e-17	1.35227e-16	0	0.381779	0.45021	0.43561			TFPI	0.843332	0	0	Mural Cells	0.442558	0.0119917	0.851925
FKBP5	0.208937	1.21031e-150	9.62562e-150	0	0.351893	0.260204	0.559245			GRIN2C	0.725608	0	0	Astrocytes	0.520261	0.020951	0.740154
TRMT13	0.20885	5.3051e-168	4.48619e-167	0	0.29312	0.208112	0.376199			FLRT2	0.972439	0	0	Excitatory Neurons	0.829777	0.458849	1.74469
APOLD1	0.208737	2.21658e-185	1.96147e-184	0	0.220326	0.10238	0.322576			LMBR1	1.01141	7.14e-231	8.38e-229	Endothelial Cells	0.690341	0.455611	1.51849
TMED10	0.208249	2.6174e-147	2.05612e-146	0	0.324303	0.258605	0.417721			TNS3	0.967692	0	0	Microglia	0.575025	0.202038	1.25546
CYREN	0.207616	9.54228e-137	7.18359e-136	0	0.272514	0.194606	0.375583			ATP1B2	0.785211	0	0	Astrocytes	0.570281	0.110462	0.850963
CNDP2	0.20751	2.58667e-216	2.4843e-215	0	0.248067	0.130354	0.299516			MSRA	1.0588	0	0	Excitatory Neurons	0.858356	0.519182	1.92311
CASD1	0.207191	1.36824e-154	1.10574e-153	0	0.427531	0.398702	0.587356			RUNX2	1.04308	0	0	Microglia	0.57054	0.22661	1.27568
CLK1	0.206941	5.20912e-154	4.1996e-153	0	0.37674	0.325159	0.497189			EPHB1	0.993576	0	0	Astrocytes	0.753332	0.391361	1.43312
COL16A1	0.206553	8.6958e-205	8.0966e-204	0	0.293968	0.181896	0.382086			MTUS1	1.06052	0	0	Oligodendrocytes	0.717176	0.37901	1.53106
CXADR	0.206126	1.61085e-112	1.10639e-111	0	0.314673	0.269569	0.426701			KCNIP4-IT1	0.667638	0	0	Excitatory Neurons	0.629725	0.087967	0.750018
ATF7IP	0.206031	2.33844e-147	1.83755e-146	0	0.48391	0.473426	0.727654			SNAP25-AS1	0.812792	0	0	Excitatory Neurons	0.667177	0.224819	1.08315
FDFT1	0.205718	8.38468e-127	6.08275e-126	0	0.319763	0.261697	0.427939			NCKAP5	0.865589	0	0	Astrocytes	0.862203	0.448187	1.89793
SLC6A1	0.20559	3.75444e-189	3.36046e-188	0	0.584244	0.435072	0.900271			ZNF804A	1.03039	0	0	Inhibitory Neurons	0.666558	0.318966	1.49655
ZDHHC11B	0.205335	9.24604e-157	7.52107e-156	0	0.424487	0.385787	0.60618			TBL1X	0.795393	0	0	Astrocytes	0.659324	0.207279	1.06172
TSEN15	0.205176	1.25076e-124	9.00751e-124	0	0.326847	0.277951	0.438219			RYR1	0.982886	0	0	Microglia	0.521343	0.1571	1.11915
DENND2A	0.205061	4.71682e-154	3.80363e-153	0	0.355735	0.27752	0.515304			CNTN5	0.850919	0	0	Excitatory Neurons	0.713782	0.294181	1.58932
FBXL5	0.205003	1.30406e-182	1.14731e-181	0	0.490046	0.476041	0.696045			FMN1	0.840371	0	0	Excitatory Neurons	0.68871	0.262737	1.23926
USP48	0.20495	4.20004e-204	3.90088e-203	0	0.500773	0.485266	0.70936			LEF1	0.856321	5.0852275574e-314	5.199645177587e-312	Mural Cells	0.429191	0.0112356	0.874549
TIAL1	0.204389	4.80784e-140	3.67218e-139	0	0.374096	0.333256	0.493479			PAM	0.867309	0	0	Inhibitory Neurons	0.83026	0.419167	1.43589
MAP7D1	0.204226	5.44448e-153	4.37673e-152	0	0.267026	0.185659	0.330295			DACH1	1.0068	1.92e-186	1.53e-184	Endothelial Cells	0.524858	0.123709	1.14051
YTHDC1	0.203747	1.42509e-147	1.12115e-146	0	0.411366	0.381818	0.547883			HEPACAM	0.751669	0	0	Astrocytes	0.616136	0.140261	0.933824
PAFAH1B1	0.203177	0	0	0	0.69306	0.671755	1.11193			ARHGAP31	1.00075	4.57e-233	5.57e-231	Endothelial Cells	0.647017	0.199269	1.30343
S100PBP	0.203068	4.14468e-147	3.2508e-146	0	0.342314	0.27821	0.453968			MEGF10	0.779709	0	0	Astrocytes	0.684651	0.227676	1.14565
STX16	0.202771	1.73713e-142	1.33993e-141	0	0.355236	0.303948	0.460612			SDK1	0.971908	0	0	Inhibitory Neurons	0.728969	0.363115	1.57217
UBE2Z	0.202634	1.47491e-146	1.15574e-145	0	0.287632	0.215193	0.357922			CD86	0.856644	0	0	Microglia	0.419476	0.00591553	0.861151
PCDH9-AS4	0.20242	4.10151e-95	2.61216e-94	0	0.2789	0.221983	0.424168			NRG3	1.41188	0	0	Astrocytes	0.996501	0.745674	3.84078
TRIP12	0.202401	5.15077e-257	5.49973e-256	0	0.596019	0.589106	0.926924			ADD3	1.12594	0	0	Astrocytes	0.8744	0.56017	1.84523
SPG11	0.202395	6.22441e-170	5.29027e-169	0	0.467445	0.444974	0.65724			ADAMTS17	0.825384	0	0	Astrocytes	0.657591	0.228216	1.15477
IFT88	0.201444	1.78513e-122	1.27572e-121	0	0.411515	0.384048	0.596959			MTSS1	0.772054	0	0	Inhibitory Neurons	0.844372	0.385395	1.30299
SLC45A3	0.201302	1.4787e-320	1.78007e-319	0	0.17692	0.0108911	0.213661			KCNQ5	0.926262	0	0	Inhibitory Neurons	0.85732	0.476449	2.23548
MT-ND1	0.201026	2.98056e-78	1.73275e-77	0	0.578905	0.684445	0.492641			FAM110B	0.91649	0	0	Oligodendrocyte Precursor Cells	0.723682	0.338297	1.28707
COL9A3	0.200948	6.31681e-278	7.08065e-277	0	0.188994	0.0365889	0.235009			IRAK3	0.876749	0	0	Microglia	0.442772	0.0390706	0.920499
PPA1	0.200591	5.33497e-73	2.99304e-72	0	0.286883	0.2627	0.352257			GRK5	0.980221	0	0	Mural Cells	0.575867	0.216262	1.17589
KLHL2	0.200517	2.53499e-162	2.10078e-161	0	0.423939	0.379276	0.598991			MGST1	0.873415	0	0	Astrocytes	0.658991	0.254035	1.13466
FERMT2	0.199827	9.82495e-164	8.18656e-163	0	0.375143	0.29222	0.509952			OXR1	1.03015	0	0	Inhibitory Neurons	0.943262	0.601807	2.26198
CCSER2	0.199531	9.94919e-240	1.02073e-238	0	0.608093	0.602745	0.975923			CDH8	0.737517	0	0	Excitatory Neurons	0.706012	0.229093	1.0931
HPN	0.199446	4.78473e-261	5.18315e-260	0	0.183306	0.0355536	0.234991			AC073050.1	1.04308	0	0	Astrocytes	0.846174	0.510472	1.86099
TYRO3	0.199174	1.38234e-131	1.02162e-130	0	0.304146	0.242424	0.386026			KLHL32	1.3612	0	0	Oligodendrocytes	0.850753	0.593843	2.15993
AC066613.2	0.198274	1.56042e-138	1.18428e-137	0	0.227012	0.138332	0.306427			NID1	0.854574	0	4e-323	Mural Cells	0.459538	0.0497413	0.905387
PAIP2B	0.19826	2.99226e-217	2.88375e-216	0	0.192536	0.0630301	0.245896			TBC1D22A	1.38719	0	0	Microglia	0.804659	0.553081	2.06642
GSTK1	0.197747	1.81146e-92	1.13536e-91	0	0.243975	0.185832	0.336898			ANKRD30BL	0.798148	0	0	Inhibitory Neurons	0.783415	0.344828	1.30403
SOGA1	0.197105	1.55332e-128	1.13423e-127	0	0.378736	0.338559	0.514902			AGFG1	0.998986	3.93e-216	4e-214	Endothelial Cells	0.68608	0.474133	1.52292
AFDN	0.196799	2.7615e-192	2.491e-191	0	0.569226	0.564046	0.890323			AC096576.2	0.767999	0	0	Excitatory Neurons	0.537617	0.0823475	0.863093
RNH1	0.196794	9.59678e-149	7.57666e-148	0	0.23724	0.146774	0.298096			IL18	0.881159	0	0	Microglia	0.446245	0.0498333	0.914073
ITPKB	0.196348	9.80458e-214	9.36026e-213	0	0.381679	0.237586	0.561669			NRCAM	1.30603	0	0	Oligodendrocyte Precursor Cells	0.964703	0.698399	2.76447
SGK2	0.194435	1.10926e-302	1.29896e-301	0	0.179314	0.0183973	0.214359			SLC39A12	0.716487	0	0	Astrocytes	0.504099	0.0148889	0.725932
NR2C2	0.194292	1.40133e-108	9.46009e-108	0	0.376391	0.349423	0.521606			PRKCE	0.995584	0	0	Inhibitory Neurons	0.950827	0.600543	2.03686
SPINT2	0.19387	3.72054e-89	2.2929e-88	0	0.227112	0.16924	0.287701			ANO4	0.88497	0	0	Inhibitory Neurons	0.877069	0.483033	1.7196
FOXO1	0.193517	4.22873e-190	3.7941e-189	0	0.401936	0.265593	0.611433			USP24	1.08931	0	0	Oligodendrocyte Precursor Cells	0.835522	0.516422	1.68327
CCDC82	0.193486	1.82813e-115	1.26887e-114	0	0.378786	0.356857	0.50626			CHRM3	0.946401	0	0	Inhibitory Neurons	0.788507	0.421465	1.91692
ZMYM2	0.193422	3.91924e-271	4.33092e-270	0	0.666018	0.651732	1.09724			DOCK1	0.767008	0	0	Astrocytes	0.766796	0.313015	1.35851
STOX2	0.192864	3.07059e-171	2.61973e-170	0	0.55815	0.536881	0.921743			MT3	0.899613	0	0	Astrocytes	0.63613	0.249991	0.954452
SPATA13	0.192799	1.2476e-268	1.37007e-267	0	0.216335	0.0677157	0.262371			AC090568.2	0.707345	0	0	Excitatory Neurons	0.632062	0.140334	0.874933
FNIP1	0.192534	5.06747e-124	3.64159e-123	0	0.273861	0.206101	0.344543			KCNJ6	0.710407	0	0	Excitatory Neurons	0.70216	0.212125	0.964053
FAM214A	0.192323	4.26938e-122	3.04652e-121	0	0.46051	0.459721	0.68379			LINC01965	0.744853	0	0	Oligodendrocyte Precursor Cells	0.503899	0.0374602	0.779059
PHC2	0.19226	6.06283e-122	4.32444e-121	0	0.428978	0.413124	0.616633			KCND2	0.901723	0	0	Inhibitory Neurons	0.870849	0.486832	2.00376
PLPP1	0.192028	3.21112e-133	2.38896e-132	0	0.503318	0.508216	0.792057			PPM1E	0.771026	0	0	Inhibitory Neurons	0.836334	0.385967	1.31058
LMF1	0.191905	3.03904e-119	2.14666e-118	0	0.35793	0.313146	0.485136			FRMD4A	1.28531	0	0	Inhibitory Neurons	0.991562	0.722626	3.16172
ZFR	0.191851	8.71028e-215	8.33691e-214	0	0.560495	0.555902	0.831961			LAMA4	0.914243	1.52550283e-316	1.5742250306e-314	Mural Cells	0.489884	0.111093	1.02089
ERMP1	0.191451	2.78077e-114	1.92054e-113	0	0.283391	0.222653	0.368683			NRGN	0.629851	0	0	Excitatory Neurons	0.68708	0.132569	0.649297
ATP11B	0.191343	6.69526e-140	5.10679e-139	0	0.444494	0.428793	0.629217			AC090502.1	0.829766	0	0	Oligodendrocytes	0.447003	0.0310086	0.856956
MYO15B	0.19086	4.02097e-255	4.26892e-254	0	0.235793	0.0899226	0.29757			HLA-B	0.998511	7.45e-216	7.57e-214	Endothelial Cells	0.504261	0.0325677	1.02437
RECK	0.190855	9.98027e-102	6.54513e-101	0	0.398294	0.3873	0.572646			TNS3	0.778196	0	0	Oligodendrocyte Precursor Cells	0.636671	0.191736	1.06071
CPEB1-AS1	0.19065	1.73471e-126	1.25765e-125	0	0.235843	0.155999	0.306018			MAL	0.80189	0	0	Oligodendrocytes	0.492695	0.0603121	0.854375
MT-ATP6	0.190368	2.93418e-113	2.0215e-112	0	0.7211	0.793714	0.790739			DAB1	1.03169	0	0	Oligodendrocyte Precursor Cells	0.93741	0.604252	2.43852
RALY	0.190241	1.48499e-120	1.05404e-119	0	0.292072	0.225553	0.385379			FAM149A	0.948482	0	0	Microglia	0.477355	0.113653	1.02626
LLGL2	0.189946	1.36563e-228	1.36027e-227	0	0.168388	0.0300052	0.219619			SORCS1	0.84031	0	0	Oligodendrocyte Precursor Cells	0.787913	0.378317	1.5274
SMOC1	0.189916	6.00212e-213	5.71386e-212	0	0.254752	0.115873	0.375534			IGFBP7	0.745995	0	0	Astrocytes	0.508131	0.0465429	0.80879
SMARCA5	0.189793	5.18577e-97	3.33756e-96	0	0.360774	0.345103	0.466476			KANK1	0.828754	0	0	Oligodendrocyte Precursor Cells	0.785656	0.37139	1.48029
LINC01299	0.189782	1.00416e-244	1.04007e-243	0	0.153769	0.00856153	0.20164			KCNN3	0.84079	0	0	Astrocytes	0.641129	0.231947	1.03878
NENF	0.189715	1.67193e-129	1.22537e-128	0	0.212842	0.127115	0.255392			AC087564.1	0.805877	0	0	Astrocytes	0.628699	0.201387	1.12248
MTERF1	0.189651	1.29429e-67	6.97205e-67	0	0.38627	0.388401	0.616725			CDK19	1.22558	0	0	Oligodendrocytes	0.80095	0.521752	1.84187
MAP1A	0.189446	7.16018e-46	3.25082e-45	0	0.293868	0.298983	0.327036			BMP2K	0.885479	0	0	Astrocytes	0.719541	0.332992	1.23894
ARHGAP17	0.189211	2.75795e-112	1.89231e-111	0	0.378586	0.348468	0.517338			MAG	0.762997	0	0	Oligodendrocytes	0.473012	0.0230774	0.768715
SQLE	0.188877	9.38591e-114	6.47305e-113	0	0.225465	0.149641	0.290431			GRB10	0.996844	1.44e-205	1.33e-203	Endothelial Cells	0.65696	0.386465	1.42148
IRF2	0.188756	1.4436e-125	1.04276e-124	0	0.369655	0.316478	0.503474			KCNQ3	0.898429	0	0	Inhibitory Neurons	0.937989	0.558266	2.02542
LINC00240	0.18868	5.75629e-91	3.57112e-90	0	0.238238	0.175757	0.337302			HIP1R	0.819976	0	0	Oligodendrocyte Precursor Cells	0.692284	0.277435	1.14485
SRSF5	0.188605	2.80378e-171	2.39331e-170	0	0.517687	0.506816	0.734568			KCNC2	0.6805	0	0	Excitatory Neurons	0.777855	0.276504	1.25691
TMEM258	0.188589	2.83047e-148	2.23203e-147	0	0.1862	0.0851773	0.229234			KAZN	1.16204	0	0	Oligodendrocyte Precursor Cells	0.979376	0.686931	2.96673
GTF2I	0.188441	3.81278e-307	4.49308e-306	0	0.712119	0.701667	1.16807			AMPH	0.757333	0	0	Excitatory Neurons	0.731792	0.280405	1.0857
FOXP1	0.18799	2.27796e-174	1.95843e-173	0	0.703038	0.663704	1.28642			NEAT1	1.03099	0	0	Oligodendrocytes	0.844363	0.515297	2.17796
EDA	0.187908	5.86758e-97	3.7742e-96	0	0.208901	0.128954	0.341937			TMEM178B	1.03983	0	0	Excitatory Neurons	0.877881	0.551863	2.06993
RNF141	0.187869	2.15754e-167	1.82082e-166	0	0.222821	0.119835	0.270043			ITGA2	0.802584	0	0	Oligodendrocytes	0.448704	0.0254847	0.818293
ARL8A	0.187594	1.39327e-135	1.04372e-134	0	0.227461	0.14161	0.275216			MACROD2	1.08974	0	0	Inhibitory Neurons	0.966176	0.656003	2.54892
FAM133B	0.187307	1.0538e-114	7.28705e-114	0	0.40483	0.382077	0.551445			ZFPM2	0.822955	0	0	Excitatory Neurons	0.767434	0.356778	1.42041
LIPE	0.186381	1.0832e-187	9.65922e-187	0	0.206855	0.0912898	0.252465			EPHA6	0.956883	0	0	Excitatory Neurons	0.766561	0.412956	1.77004
ITPK1	0.186279	1.85684e-119	1.31215e-118	0	0.391259	0.355118	0.533888			SCN1A	0.776209	0	0	Inhibitory Neurons	0.860702	0.4246	1.4473
DMXL1	0.18608	4.98971e-228	4.9569e-227	0	0.610438	0.605785	0.958462			CLIC4	0.811373	0	0	Oligodendrocytes	0.534502	0.117414	0.947755
HEPN1	0.185816	1.16832e-191	1.05275e-190	0	0.238886	0.114744	0.323899			PIP5K1B	0.764459	0	0	Inhibitory Neurons	0.762211	0.319567	1.13474
CDC42EP1	0.185813	1.44819e-276	1.61844e-275	0	0.168188	0.0139639	0.20231			EPB41L2	1.46809	0	0	Microglia	0.864419	0.634983	2.49692
LRP4	0.18578	6.18581e-189	5.52931e-188	0	0.33962	0.208961	0.491719			SHC3	0.929785	0	0	Oligodendrocyte Precursor Cells	0.782167	0.419367	1.46353
NDST1	0.185561	3.26078e-115	2.26091e-114	0	0.289378	0.227836	0.37028			CASC15	1.03736	0	0	Mural Cells	0.58526	0.260508	1.26633
PCYT1B	0.185546	6.26331e-158	5.10844e-157	0	0.239385	0.137847	0.310708			MAPK4	0.912352	0	0	Astrocytes	0.73617	0.368072	1.36165
ANKRD13A	0.18553	4.52259e-132	3.35053e-131	0	0.270918	0.193716	0.343385			PTPRD	1.59677	0	0	Excitatory Neurons	0.974055	0.76366	3.50811
MAST3	0.185162	3.97291e-111	2.71593e-110	0	0.322257	0.271294	0.416926			RUNX1	1.00573	3.25e-45	3.16e-43	T Cells	0.453441	0.119931	1.17947
AC022182.1	0.18452	5.09191e-228	5.05693e-227	0	0.156563	0.0168509	0.205406			AC008574.1	0.678058	0	0	Excitatory Neurons	0.509499	0.0141762	0.685795
MPP2	0.184497	6.34694e-96	4.06229e-95	0	0.275059	0.225308	0.351141			PCDH15	0.87469	0	0	Inhibitory Neurons	0.596399	0.213187	1.34274
WASF2	0.184349	6.48547e-140	4.94903e-139	0	0.375742	0.305799	0.503436			AMZ1	0.816844	0	0	Oligodendrocyte Precursor Cells	0.635748	0.225382	1.02207
RGL1	0.18358	1.05538e-189	9.45391e-189	0	0.635933	0.611937	1.06809			DLGAP2	0.758449	0	0	Inhibitory Neurons	0.898927	0.458037	1.94035
SNX19	0.182647	1.29535e-92	8.12936e-92	0	0.315023	0.276597	0.411174			AC108866.1	0.858198	0	0	Astrocytes	0.59924	0.210051	1.06746
AGO3	0.182646	1.31491e-196	1.1964e-195	0	0.587686	0.587666	0.914827			APBB2	1.14479	0	0	Oligodendrocyte Precursor Cells	0.916889	0.626194	2.1491
TMEM184B	0.182341	8.80837e-107	5.91067e-106	0	0.392307	0.366905	0.533037			SLFN12L	0.946038	5.01e-42	4.31e-40	T Cells	0.356275	0.004171	0.95163
NDRG2	0.181936	2.88471e-225	2.84384e-224	0	0.36741	0.220595	0.482988			JAM3	1.04408	0	0	Oligodendrocytes	0.701474	0.382636	1.41985
ARHGEF10	0.181884	3.69126e-200	3.38707e-199	0	0.220426	0.0972099	0.273454			SLC2A3	0.995523	1.7e-155	1.05e-153	Endothelial Cells	0.484375	0.125835	1.08557
AASS	0.181817	1.33667e-230	1.33779e-229	0	0.28369	0.144623	0.361169			XKR4	0.957088	0	0	Oligodendrocyte Precursor Cells	0.84014	0.491977	1.90764
AL160269.1	0.181472	6.15376e-258	6.59166e-257	0	0.166342	0.0176474	0.202233			IGF1	0.618705	0	0	Inhibitory Neurons	0.57054	0.0269931	0.649668
LAYN	0.180878	3.40642e-243	3.51522e-242	0	0.161303	0.0173155	0.198688			RAPGEF1	0.99495	5.38e-202	4.78e-200	Endothelial Cells	0.664773	0.401089	1.42112
RASSF4	0.180513	3.30428e-147	2.59347e-146	0	0.356084	0.27458	0.472047			MED12L	1.02094	0	0	Astrocytes	0.856472	0.530556	1.83964
AL139353.1	0.180498	1.94629e-139	1.4825e-138	0	0.214239	0.119762	0.275048			SUSD6	1.01731	0	0	Microglia	0.567935	0.24181	1.22573
DOCK3	0.180479	6.10442e-48	2.82815e-47	0	0.910393	0.825411	2.11091			RFTN1	0.652243	0	0	Excitatory Neurons	0.638647	0.127158	0.782267
CLCN4	0.179946	7.0005e-74	3.9539e-73	0	0.301402	0.277672	0.38756			MAN1A1	0.679027	0	0	Excitatory Neurons	0.627025	0.136824	0.857824
GLIPR2	0.179831	2.116e-228	2.10521e-227	0	0.17672	0.0388255	0.21706			GFAP	0.800324	0	0	Astrocytes	0.449647	0.0357262	0.819761
FECH	0.179283	7.85234e-112	5.37782e-111	0	0.239784	0.16839	0.299158			LMO4	0.72518	0	0	Excitatory Neurons	0.707741	0.248907	0.906623
DTNB	0.17916	9.08134e-178	7.87817e-177	0	0.66058	0.634376	1.13838			ITM2A	0.992056	4.96e-206	4.59e-204	Endothelial Cells	0.491477	0.0278603	1.0177
PAAF1	0.179159	1.61914e-102	1.06623e-101	0	0.310033	0.258824	0.400691			RGS7	0.963073	0	0	Inhibitory Neurons	0.970758	0.62785	2.47522
POLA1	0.178996	2.42338e-83	1.44747e-82	0	0.365215	0.343536	0.520194			ADCY1	0.683963	0	0	Excitatory Neurons	0.698719	0.211952	0.907635
TPRN	0.178908	2.3937e-178	2.08195e-177	0	0.192336	0.0777175	0.233663			CARNS1	0.756193	0	0	Oligodendrocytes	0.458691	0.0205697	0.762024
URI1	0.178411	1.03593e-97	6.68775e-97	0	0.444395	0.447954	0.64816			FBXW7	0.854882	0	0	Excitatory Neurons	0.807421	0.421067	1.38519
FXR1	0.178214	1.52585e-142	1.17749e-141	0	0.495485	0.499555	0.699975			SCARA3	0.728077	0	0	Astrocytes	0.519395	0.0645588	0.773427
AC010894.3	0.178004	1.01389e-170	8.64355e-170	0	0.191438	0.0742862	0.259535			TMSB4X	0.984805	8.33e-148	4.77e-146	Endothelial Cells	0.56108	0.306617	1.13094
PTPN11	0.176914	7.94565e-108	5.34996e-107	0	0.416954	0.415347	0.568061			GRM5	0.893152	0	0	Oligodendrocyte Precursor Cells	0.901088	0.532133	2.12364
ABL1	0.17664	3.03351e-100	1.98011e-99	0	0.447887	0.442538	0.657104			C10orf90	0.719482	0	0	Oligodendrocyte Precursor Cells	0.712908	0.253077	1.26583
SS18	0.176426	1.5007e-89	9.25702e-89	0	0.351744	0.325969	0.469197			COL26A1	0.637312	0	0	Excitatory Neurons	0.608784	0.0889218	0.698607
TPM4	0.176292	2.35959e-108	1.59163e-107	0	0.276406	0.214105	0.344593			GRIN2A	0.892618	0	0	Inhibitory Neurons	0.842662	0.474578	1.94148
FAM178B	0.175944	4.04368e-155	3.27261e-154	0	0.171132	0.0632823	0.218021			BMPER	0.702954	0	0	Excitatory Neurons	0.680067	0.210697	0.945429
AL021707.1	0.175938	1.61184e-157	1.31336e-156	0	0.170633	0.0600037	0.225979			SPP1	1.09455	0	0	Microglia	0.401823	0.10228	1.21549
PRRG1	0.175823	8.22343e-193	7.42588e-192	0	0.169286	0.0456748	0.204688			SCN1A	0.73511	0	0	Excitatory Neurons	0.783221	0.335546	1.26965
CFLAR	0.175282	5.1117e-161	4.20909e-160	0	0.332585	0.235402	0.440775			FYN	1.22085	0	0	Astrocytes	0.902826	0.634878	2.09529
TNS1	0.175162	9.6982e-177	8.39809e-176	0	0.258295	0.142679	0.343452			KLHL4	0.944978	0	0	Oligodendrocytes	0.560511	0.213578	1.1362
HCN2	0.174877	5.82358e-118	4.092e-117	0	0.191289	0.105307	0.241022			ATG4C	1.00088	0	0	Oligodendrocytes	0.665735	0.33848	1.30057
SNRNP70	0.174774	1.44776e-167	1.22212e-166	0	0.552861	0.548562	0.805631			TANC1	0.776098	0	0	Oligodendrocyte Precursor Cells	0.66694	0.244497	1.11451
NCOR2	0.17443	6.61139e-149	5.22708e-148	0	0.512348	0.500956	0.74091			THRB	0.955965	0	0	Excitatory Neurons	0.849895	0.507834	1.85229
SEPT10	0.174231	6.31067e-188	5.63042e-187	0	0.217482	0.0969378	0.273068			TMEM132B	0.932712	0	0	Excitatory Neurons	0.871477	0.520355	1.90583
AMBRA1	0.174034	6.61454e-134	4.92974e-133	0	0.491344	0.494896	0.719577			FN1	0.982361	8.99e-195	7.63e-193	Endothelial Cells	0.545455	0.144458	1.12019
LINC02473	0.173967	9.54443e-228	9.47044e-227	0	0.146485	0.00645765	0.182937			SLC1A3	1.01391	0	0	Microglia	0.736362	0.413904	2.02273
MARCH8	0.173808	1.64414e-79	9.63835e-79	0	0.312279	0.278522	0.415199			CIT	0.712444	0	0	Excitatory Neurons	0.712334	0.252598	1.01136
ANKRD23	0.1736	3.36915e-94	2.13278e-93	0	0.262087	0.202404	0.339482			NIPAL2	0.635188	0	0	Excitatory Neurons	0.610612	0.0955053	0.715819
MED14	0.173069	1.49905e-82	8.92509e-82	0	0.32071	0.287282	0.420466			TACC1	1.34877	0	0	Mural Cells	0.778902	0.537312	2.00474
TAOK1	0.172561	2.99851e-218	2.8956e-217	0	0.634236	0.634389	1.00868			RIMBP2	0.672555	0	0	Excitatory Neurons	0.728204	0.240368	1.02621
ZSCAN30	0.172168	4.25201e-79	2.48612e-78	0	0.298359	0.259076	0.392879			RREB1	0.864266	0	0	Microglia	0.471712	0.0938244	0.977025
PIGN	0.171713	7.91068e-78	4.58456e-77	0	0.385272	0.37838	0.550894			SCD	0.825686	0	0	Oligodendrocytes	0.492663	0.0971098	0.888887
TGFA	0.171371	2.89535e-198	2.64301e-197	0	0.17198	0.0432656	0.217798			LRFN2	0.698004	0	0	Excitatory Neurons	0.702094	0.232821	0.991227
TAPT1-AS1	0.171161	1.10191e-115	7.65607e-115	0	0.515991	0.515218	0.804645			MEG8	0.715338	0	0	Inhibitory Neurons	0.808256	0.352516	1.19806
SPTBN1	0.169887	3.91155e-228	3.88928e-227	0	0.770493	0.74322	1.36799			CDH6	0.899492	2.84e-306	2.81e-304	Mural Cells	0.492413	0.129968	1.01071
MINDY2	0.169277	2.76638e-74	1.56589e-73	0	0.382977	0.381592	0.529575			ENOSF1	0.846739	0	0	Oligodendrocytes	0.573965	0.189699	1.04587
NAIP	0.169037	1.161e-114	8.02508e-114	0	0.286235	0.215624	0.36281			2024-03-01	1.03034	0	0	Oligodendrocyte Precursor Cells	0.936179	0.621162	2.41886
TRIM62	0.168947	5.46466e-144	4.24245e-143	0	0.20471	0.103774	0.259617			ALK	0.831594	0	0	Inhibitory Neurons	0.619895	0.228603	1.14342
AC109927.1	0.168702	1.3102e-85	7.91595e-85	0	0.164546	0.0870887	0.255685			TNK2	0.855784	0	0	Oligodendrocyte Precursor Cells	0.68387	0.304049	1.11578
NFKBIZ	0.168626	7.81411e-110	5.30183e-109	0	0.208602	0.127998	0.264872			SYBU	0.701721	0	0	Excitatory Neurons	0.701699	0.238931	0.952722
SMARCC1	0.168283	3.16248e-96	2.0272e-95	0	0.44175	0.438961	0.621453			PTCHD1-AS	0.90781	0	0	Astrocytes	0.63793	0.280849	1.27467
CDKN1C	0.16828	2.77735e-190	2.49256e-189	0	0.147633	0.021291	0.18403			ATM	1.27164	0	0	Microglia	0.755028	0.500684	1.8398
SLC35B3	0.167964	2.20025e-102	1.44775e-101	0	0.238986	0.170063	0.294094			CELF4	0.706896	0	0	Excitatory Neurons	0.747201	0.287398	1.12412
PAK2	0.167847	2.13754e-75	1.22106e-74	0	0.36272	0.34497	0.487158			GRM5	0.907337	0	0	Inhibitory Neurons	0.851791	0.495874	2.04268
AP000688.2	0.167731	3.7829e-208	3.55381e-207	0	0.154019	0.0207335	0.191562			CCDC85A	0.694238	0	0	Excitatory Neurons	0.662666	0.194266	0.991352
ANP32A	0.167612	4.3849e-85	2.64308e-84	0	0.287731	0.238608	0.370048			KIAA1755	0.783822	0	0	Oligodendrocytes	0.534598	0.121828	0.930993
EVI5	0.16721	7.15391e-150	5.67742e-149	0	0.577508	0.575036	0.923528			MYO16	0.897097	0	0	Inhibitory Neurons	0.546718	0.185712	1.11932
U2SURP	0.167083	8.77486e-128	6.38376e-127	0	0.518585	0.529182	0.740917			ERC2	0.787891	0	0	Inhibitory Neurons	0.924895	0.514411	1.92446
HNRNPU	0.166907	1.72227e-179	1.50459e-178	0	0.574764	0.584069	0.843072			IQCA1	0.830608	0	0	Astrocytes	0.61107	0.221592	1.00968
KRCC1	0.166714	3.14636e-103	2.08131e-102	0	0.268423	0.200506	0.342106			ETS1	1.03755	9.07e-41	7.35e-39	T Cells	0.408907	0.0981595	1.13468
RHBDD1	0.166626	3.84056e-65	2.03483e-64	0	0.33942	0.31162	0.493621			AC016597.1	0.77321	0	0	Oligodendrocytes	0.477539	0.0594595	0.810866
AL078590.2	0.166559	5.63425e-175	4.85762e-174	0	0.134611	0.0126896	0.179877			TMEM156	0.823343	0	0	Microglia	0.4011	0.00877868	0.831134
PSRC1	0.166336	2.39038e-121	1.70101e-120	0	0.186399	0.0968382	0.230777			SMAD6	0.976701	1.31e-194	1.1e-192	Endothelial Cells	0.478693	0.027435	1.00976
FTO	0.165908	6.2773e-200	5.75685e-199	0	0.719653	0.707999	1.28216			PALMD	0.969905	2.3e-218	2.41e-216	Endothelial Cells	0.517756	0.0553426	1.01077
PPP4R3B	0.165781	1.38831e-83	8.31298e-83	0	0.406277	0.406082	0.547786			RIMS1	0.802552	0	0	Inhibitory Neurons	0.928096	0.525618	1.81871
ADAM12	0.165668	2.99064e-100	1.9525e-99	0	0.217732	0.136029	0.315219			GRK3	0.818311	0	0	Inhibitory Neurons	0.838262	0.444471	1.399
MGA	0.165508	1.12688e-92	7.07472e-92	0	0.449484	0.457518	0.639913			SAMD4A	0.979806	0	0	Oligodendrocyte Precursor Cells	0.787092	0.458766	1.62927
ACTN2	0.16514	1.12332e-31	4.43847e-31	0	0.214639	0.193822	0.311036			LINC00599	0.681447	0	0	Inhibitory Neurons	0.769267	0.295178	1.00398
TATDN3	0.164806	9.04573e-59	4.57304e-58	0	0.294317	0.271971	0.388594			KCNH8	0.696609	0	0	Oligodendrocyte Precursor Cells	0.697517	0.236154	1.22047
CARF	0.164355	1.49772e-83	8.96653e-83	0	0.273712	0.222507	0.349174			MT2A	0.757497	0	0	Astrocytes	0.518495	0.0951538	0.833555
PPP6R3	0.163636	1.26568e-185	1.12119e-184	0	0.620915	0.622954	0.971078			LRRC7	1.12554	0	0	Excitatory Neurons	0.927565	0.643003	2.52571
VAPA	0.163454	9.82292e-96	6.27746e-95	0	0.442948	0.453117	0.604363			SCN2A	0.703253	0	0	Inhibitory Neurons	0.896454	0.440414	1.37349
RAB11FIP4	0.163412	1.16034e-73	6.54371e-73	0	0.388814	0.389696	0.543644			BACH1	0.707316	0	0	Inhibitory Neurons	0.6974	0.24374	1.04138
ANKRD10	0.163277	2.62344e-146	2.05428e-145	0	0.533902	0.531625	0.779717			CASK	1.01263	0	0	Oligodendrocyte Precursor Cells	0.814488	0.498959	1.6079
MTREX	0.162531	1.26883e-86	7.72168e-86	0	0.441401	0.449746	0.615096			AFAP1L2	0.720709	0	0	Oligodendrocyte Precursor Cells	0.533963	0.088196	0.782101
LZTS2	0.162243	7.44806e-152	5.9517e-151	0	0.181111	0.074565	0.2177			HIVEP3	0.821399	0	0	Inhibitory Neurons	0.914093	0.524312	1.65817
KLHDC1	0.162177	2.53036e-63	1.3262e-62	0	0.366163	0.36352	0.498151			FOXP1	0.96957	8.01e-236	1.01e-233	Endothelial Cells	0.805398	0.667182	2.08208
HSP90AB1	0.16162	8.86295e-17	2.86198e-16	0	0.424687	0.532069	0.324251			MKNK1	1.03871	0	0	Microglia	0.596296	0.290014	1.28501
CHODL	0.16161	1.81206e-69	9.91886e-69	0	0.114953	0.0414604	0.202239			SLC30A10	0.886183	1.19e-283	1.02e-281	Mural Cells	0.46026	0.100167	0.972922
CYBRD1	0.161524	4.19875e-153	3.37692e-152	0	0.189542	0.0785006	0.249362			XKR4	0.670433	0	0	Excitatory Neurons	0.81934	0.342011	1.43707
VPS13C	0.16147	7.03758e-219	6.81369e-218	0	0.746246	0.734002	1.29617			ADIPOR2	0.961223	0	0	Oligodendrocytes	0.62913	0.297971	1.22379
PIK3R1	0.161139	2.13598e-133	1.5898e-132	0	0.615726	0.596062	0.987985			PTPRO	0.710381	0	0	Excitatory Neurons	0.70379	0.254181	1.08794
CTBP2	0.160851	1.36087e-99	8.86917e-99	0	0.415507	0.371099	0.598649			ATP13A4	0.757776	0	0	Oligodendrocyte Precursor Cells	0.667453	0.247933	1.13606
DAZAP1	0.160785	2.76503e-85	1.66847e-84	0	0.274909	0.224372	0.337513			NGEF	0.593653	0	0	Excitatory Neurons	0.612439	0.0732634	0.626798
FAN1	0.160711	1.90912e-69	1.0445e-68	0	0.29786	0.265653	0.379578			FN1	0.892174	2.78e-302	2.64e-300	Mural Cells	0.49711	0.142007	1.02364
TCFL5	0.160682	7.93783e-104	5.26749e-103	0	0.212094	0.136374	0.256613			GABRA2	0.927138	0	0	Astrocytes	0.748234	0.406541	1.40135
CADM4	0.160318	5.51758e-101	3.60859e-100	0	0.219927	0.145055	0.265672			MEF2C	0.915779	0	0	Excitatory Neurons	0.883149	0.537459	1.88911
KLHL3	0.16028	4.10629e-62	2.12953e-61	0	0.374495	0.381486	0.528605			COBL	1.14977	0	0	Oligodendrocytes	0.846354	0.571553	2.00327
AC009041.2	0.160068	2.51243e-123	1.80393e-122	0	0.471486	0.395536	0.687975			RERG	0.864158	0	0	Astrocytes	0.620601	0.254078	1.15436
ARL6IP5	0.159984	4.42315e-37	1.84898e-36	0	0.291623	0.294702	0.349477			COLGALT2	1.04061	0	0	Oligodendrocytes	0.684488	0.380823	1.39773
AC004052.1	0.15989	3.96464e-135	2.96337e-134	0	0.115252	0.00804386	0.169504			SORCS2	0.814186	0	0	Astrocytes	0.690216	0.301992	1.13539
SF3B1	0.159852	7.65596e-81	4.51575e-80	0	0.414958	0.415705	0.546678			NTM	1.72233	0	0	Astrocytes	0.995768	0.812336	3.70515
PDE6B	0.159744	3.89859e-83	2.32694e-82	0	0.179863	0.10915	0.237343			VSTM2A	0.653016	0	0	Inhibitory Neurons	0.70882	0.221041	0.839087
AGMO	0.159741	1.85831e-117	1.30222e-116	0	0.128025	0.0287574	0.19757			ENG	0.965014	9.22e-233	1.12e-230	Endothelial Cells	0.522727	0.0284982	0.995188
AC245297.3	0.159726	5.99358e-64	3.15462e-63	0	0.325949	0.302315	0.433243			PWRN1	0.645269	0	0	Inhibitory Neurons	0.618331	0.126845	0.786093
LTN1	0.15924	1.87667e-57	9.40242e-57	0	0.331587	0.321781	0.42656			PLEKHA7	0.709572	0	0	Astrocytes	0.545221	0.0985225	0.79899
ACSL4	0.159184	1.24724e-67	6.71969e-67	0	0.378686	0.379747	0.510696			PLCB4	0.963827	8.94e-132	4.49e-130	Endothelial Cells	0.564631	0.334383	1.34339
CPB1	0.158368	1.80538e-166	1.51751e-165	0	0.124432	0.00501745	0.165253			IFNGR1	0.951604	0	0	Microglia	0.50615	0.174859	1.08419
PAQR8	0.158302	1.50703e-136	1.1335e-135	0	0.192087	0.0917942	0.233896			SLC22A10	0.65931	0	0	Excitatory Neurons	0.512462	0.0315077	0.676003
PHYKPL	0.158251	1.95001e-74	1.1051e-73	0	0.327546	0.292831	0.431287			ERBB3	0.742631	0	0	Oligodendrocytes	0.472915	0.0470002	0.780066
ZNF24	0.158146	2.31628e-72	1.29343e-71	0	0.263683	0.218359	0.326671			DCLK2	1.02468	0	0	Astrocytes	0.85164	0.545168	1.78077
TPTEP2-CSNK1E	0.157995	4.21094e-60	2.15153e-59	0	0.388315	0.386132	0.554886			IQGAP1	0.962795	0	0	Oligodendrocytes	0.644286	0.317308	1.24088
FBXO32	0.157346	1.1975e-43	5.32366e-43	0	0.290176	0.276225	0.403093			PPP2R2C	0.826617	0	0	Excitatory Neurons	0.778332	0.397889	1.31552
NRDC	0.157021	6.79435e-120	4.81244e-119	0	0.514444	0.52676	0.743482			AGAP1	1.62362	0	0	Oligodendrocyte Precursor Cells	0.986559	0.793242	3.2475
NFKB1	0.15669	1.06088e-60	5.44447e-60	0	0.38622	0.389981	0.549388			SP100	0.961027	1.15e-238	1.47e-236	Endothelial Cells	0.551847	0.0439669	1.03581
JUND	0.156345	2.12399e-50	1.0033e-49	0	0.26523	0.239623	0.325231			MAP3K1	0.753738	0	0	Oligodendrocyte Precursor Cells	0.582188	0.165639	0.905379
PCBP4	0.156193	2.00994e-102	1.32279e-101	0	0.21404	0.137993	0.256394			LGR4	0.835343	0	0	Astrocytes	0.624433	0.249309	1.05011
PBRM1	0.156145	8.16005e-98	5.27103e-97	0	0.494237	0.509517	0.719385			CPNE8	0.959393	7.29e-193	6.03e-191	Endothelial Cells	0.644886	0.351919	1.40546
SMIM14	0.155976	6.52522e-46	2.96414e-45	0	0.337175	0.336535	0.458994			PLCB1	1.10667	0	0	Inhibitory Neurons	0.989562	0.706931	2.98189
MTCH1	0.155958	2.04114e-35	8.38098e-35	0	0.317966	0.329951	0.398029			AFDN	0.958555	5.43e-232	6.48e-230	Endothelial Cells	0.741477	0.563183	1.66728
H3F3B	0.155756	5.12038e-38	2.15846e-37	0	0.280697	0.264996	0.363811			PTK2B	0.632105	0	0	Excitatory Neurons	0.638713	0.141471	0.767979
GRAMD2B	0.155677	2.57918e-168	2.18436e-167	0	0.439206	0.285265	0.643204			EML6	0.794249	0	0	Excitatory Neurons	0.777229	0.382321	1.33942
CMTM5	0.155642	4.9445e-189	4.42328e-188	0	0.143342	0.0164461	0.17244			SLC1A1	0.9545	7.32e-164	4.87e-162	Endothelial Cells	0.580256	0.308997	1.25465
NUCKS1	0.155625	4.2517e-107	2.8553e-106	0	0.510752	0.544301	0.718476			UNC80	0.781347	0	0	Excitatory Neurons	0.782843	0.381812	1.30546
ARHGEF7	0.155293	1.58618e-159	1.29939e-158	0	0.690016	0.653842	1.14423			EMP2	0.952938	1.3e-226	1.48e-224	Endothelial Cells	0.512074	0.0234955	0.977801
SCAF11	0.155112	4.05484e-84	2.43581e-83	0	0.463553	0.470214	0.660327			LMCD1-AS1	1.07815	0	0	Oligodendrocytes	0.709469	0.420429	1.69826
ZNF462	0.155001	8.72373e-91	5.40707e-90	0	0.442948	0.393976	0.656665			MIR181A1HG	1.03882	0	0	Oligodendrocytes	0.712455	0.41325	1.51802
IP6K3	0.154852	3.90618e-199	3.5745e-198	0	0.136457	0.00565459	0.16228			STXBP5L	0.708849	0	0	Inhibitory Neurons	0.964284	0.525785	2.04575
IRF2BP2	0.154838	8.33192e-96	5.3297e-95	0	0.219478	0.146661	0.2654			AC006148.1	0.778999	0	0	Inhibitory Neurons	0.821058	0.423343	1.38315
AC073342.1	0.154762	1.1414e-116	7.98006e-116	0	0.180662	0.0906527	0.22208			FCHSD2	1.34024	0	0	Microglia	0.852554	0.621546	2.3367
HSD11B1	0.154725	1.93844e-91	1.20682e-90	0	0.143092	0.0606209	0.201626			CDH9	0.804878	0	0	Inhibitory Neurons	0.707838	0.323407	1.35966
NUBPL	0.154603	5.88003e-51	2.79208e-50	0	0.404031	0.414206	0.606004			FARP1	0.920546	0	0	Astrocytes	0.806318	0.47127	1.51446
LINC00601	0.154137	2.10624e-203	1.95027e-202	0	0.149828	0.0179128	0.174778			ASTN2	1.19902	0	0	Oligodendrocyte Precursor Cells	0.9488	0.691833	2.46649
AL121761.1	0.154116	1.2622e-117	8.8523e-117	0	0.215437	0.123306	0.290257			TENM1	0.768958	0	0	Oligodendrocyte Precursor Cells	0.6496	0.247312	1.07224
C1orf122	0.153883	2.30692e-70	1.27148e-69	0	0.185202	0.123744	0.231225			SRRM3	0.650576	0	0	Excitatory Neurons	0.701814	0.226074	0.92799
AC087473.1	0.152906	8.306e-136	6.22774e-135	0	0.12578	0.018769	0.173311			TNR	0.671957	0	0	Excitatory Neurons	0.788012	0.327735	1.33
DCAF17	0.152799	7.06779e-68	3.81583e-67	0	0.242379	0.193949	0.304731			ALPK1	0.821207	0	0	Microglia	0.414122	0.0391561	0.856184
TRIM13	0.152597	1.68897e-41	7.3708e-41	0	0.305044	0.294729	0.41206			ZFYVE16	1.2587	0	0	Oligodendrocytes	0.835115	0.590697	1.94617
SNX6	0.152049	4.18294e-56	2.07128e-55	0	0.331787	0.318515	0.428141			LAMA3	0.947766	1.64e-189	1.33e-187	Endothelial Cells	0.505682	0.0800312	1.03522
NUP214	0.151532	3.20695e-55	1.57566e-54	0	0.357581	0.354461	0.477379			ARPP21	0.824568	0	0	Oligodendrocyte Precursor Cells	0.865688	0.491728	1.80706
PHF3	0.151531	1.33292e-109	9.02735e-109	0	0.512548	0.52818	0.752413			SYTL3	0.968508	1.97e-36	1.27e-34	T Cells	0.350202	0.0327923	0.997418
CPD	0.151477	4.40622e-46	2.00483e-45	0	0.33473	0.336369	0.450834			LINC02055	0.778903	0	0	Excitatory Neurons	0.419729	0.0238149	0.788219
WDR59	0.151066	5.1159e-72	2.84775e-71	0	0.440702	0.450356	0.618281			GPRC5B	0.866289	0	0	Oligodendrocytes	0.636259	0.28165	1.18213
TMEM135	0.150892	4.03495e-83	2.4079e-82	0	0.498378	0.522625	0.764749			SLIT2	0.671508	0	0	Excitatory Neurons	0.686669	0.227738	1.08837
AVEN	0.150657	1.5884e-32	6.32831e-32	0	0.219279	0.193132	0.319703			PICALM	0.947724	7.09e-222	7.62e-220	Endothelial Cells	0.799716	0.688091	2.00138
AC006030.1	0.150564	9.25829e-87	5.63836e-86	0	0.184304	0.109933	0.239606			NOTCH2	0.693952	0	0	Astrocytes	0.56175	0.11855	0.806309
PSAP	0.150305	7.24946e-40	3.11948e-39	0	0.420496	0.466424	0.502287			SLIT1	0.618398	0	0	Excitatory Neurons	0.622415	0.124958	0.74274
KCNIP4	2.29701	0	0	1	0.983204	0.682451	4.31138			GRIP2	0.5685	0	0	Inhibitory Neurons	0.568867	0.0224965	0.587422
RBFOX1	1.82046	0	0	1	0.979181	0.6763	3.89896			RANBP17	0.661013	0	0	Inhibitory Neurons	0.718312	0.2542	0.970389
CSMD1	1.68414	0	0	1	0.969832	0.664397	3.76204			SLC35F1	0.768821	0	0	Inhibitory Neurons	0.906965	0.509545	1.74586
ROBO2	1.61242	0	0	1	0.903463	0.532793	3.02564			SLC8A3	0.642913	0	0	Inhibitory Neurons	0.702891	0.225908	0.877362
LRRTM4	1.5069	0	0	1	0.95222	0.665402	3.4743			RUBCNL	0.851168	0	0	Microglia	0.450152	0.0910345	0.923586
SYT1	1.45082	0	0	1	0.946622	0.66726	3.01231			SHANK2	0.686899	0	0	Inhibitory Neurons	0.829314	0.383251	1.25315
CNTNAP2	1.43538	0	0	1	0.963364	0.705777	3.60475			CSMD3	0.8932	0	0	Inhibitory Neurons	0.893362	0.552345	2.21032
RALYL	1.34959	0	0	1	0.827526	0.450506	2.45121			IL6ST	1.07198	0	0	Microglia	0.617711	0.333834	1.39395
MEG3	1.34922	0	0	1	0.909877	0.5845	2.8998			NRXN1	1.472	0	0	Astrocytes	0.992235	0.785948	3.93765
KCNQ5	1.32877	0	0	1	0.865087	0.49826	2.64397			KIRREL3	1.03656	0	0	Oligodendrocytes	0.824359	0.532327	2.22326
DLGAP1	1.30575	0	0	1	0.945263	0.66552	3.22774			B2M	0.956439	3.28e-43	2.98e-41	T Cells	0.433198	0.115977	1.07029
DPP10	1.20804	0	0	1	0.898897	0.649836	2.98951			SEZ6L	0.651344	0	0	Excitatory Neurons	0.731842	0.263446	1.08618
OPCML	1.20773	0	0	1	0.917052	0.604832	2.97412			ANKS1A	0.946527	1.65e-181	1.27e-179	Endothelial Cells	0.680398	0.50132	1.56562
FGF14	1.18792	0	0	1	0.9345	0.65992	3.1195			NBEA	1.03973	0	0	Inhibitory Neurons	0.980651	0.69002	2.4644
IQCJ-SCHIP1	1.14479	0	0	1	0.833832	0.56269	2.4968			BCHE	0.681885	0	0	Oligodendrocyte Precursor Cells	0.490047	0.0441011	0.72159
HS6ST3	1.13919	0	0	1	0.814263	0.497768	2.35667			MEF2C	0.888058	0	0	Inhibitory Neurons	0.946536	0.605542	2.04421
ATRNL1	1.06419	0	0	1	0.851334	0.582609	2.50023			AMER2	0.875108	0	0	Oligodendrocytes	0.582795	0.237938	1.06437
DLGAP2	1.04171	0	0	1	0.800239	0.496291	2.23351			SGCD	1.07003	0	0	Astrocytes	0.837177	0.555316	2.10272
NRXN3	1.03776	0	0	1	0.959015	0.769899	3.47622			IPO9-AS1	0.848332	0	0	Oligodendrocyte Precursor Cells	0.62518	0.269955	1.11867
CCSER1	1.02638	0	0	1	0.844703	0.568441	2.46658			SRRM3	0.637886	0	0	Inhibitory Neurons	0.794181	0.318785	1.04405
STXBP5L	0.97713	0	0	1	0.819753	0.569433	2.3229			FGD6	0.72546	0	0	Astrocytes	0.583644	0.167843	0.853106
CNTN5	0.967395	0	0	1	0.703267	0.412106	1.90432			NCALD	0.757393	0	0	Inhibitory Neurons	0.794544	0.396915	1.36866
RIMS2	0.876845	0	0	1	0.815513	0.563413	2.23791			HSPA1A	0.941351	7.22e-120	3.2e-118	Endothelial Cells	0.429688	0.0973723	1.05066
NRG3	0.858859	0	0	1	0.955373	0.769761	3.44338			THRB	0.809276	0	0	Inhibitory Neurons	0.941517	0.569654	1.91541
GRIK2	0.858557	0	0	1	0.805403	0.58471	2.23037			TEK	0.936175	9.67e-206	8.93e-204	Endothelial Cells	0.536222	0.109374	1.03314
KHDRBS2	0.855365	0	0	1	0.75371	0.519059	2.00901			PRKAG2	0.717247	0	0	Excitatory Neurons	0.719692	0.300919	1.07282
FGF12	0.8491	0	0	1	0.81959	0.575978	2.29571			FAM189A1	0.685148	0	0	Inhibitory Neurons	0.734752	0.296079	1.04325
PTPRD	0.844961	0	0	1	0.937925	0.826517	3.2334			DPP6	0.85295	0	0	Excitatory Neurons	0.91102	0.559701	2.19069
FAM155A	0.843355	0	0	1	0.935859	0.757753	3.12093			CD74	0.786982	0	0	Microglia	0.394299	0.0134855	0.79412
SNTG1	0.839304	0	0	1	0.796597	0.547446	2.21848			TOX3	0.630546	0	0	Inhibitory Neurons	0.561629	0.0847775	0.726624
LINGO2	0.835414	0	0	1	0.701908	0.425302	1.82307			DGKD	0.614335	0	0	Inhibitory Neurons	0.680487	0.190648	0.82304
NRG1	0.811877	0	0	1	0.566832	0.288898	1.39924			PAK5	0.656263	0	0	Excitatory Neurons	0.709041	0.251243	0.988449
LDB2	0.811084	0	0	1	0.67973	0.434979	1.71252			NMNAT2	0.65892	0	0	Excitatory Neurons	0.748107	0.293126	1.10472
DGKB	0.803071	0	0	1	0.726314	0.52024	1.90617			ATP2B2	0.837165	0	0	Excitatory Neurons	0.816525	0.460349	1.48674
GALNTL6	0.802957	0	0	1	0.67049	0.422	1.72675			ARHGAP12	1.02487	0	0	Microglia	0.612068	0.322082	1.35829
CDH18	0.801221	0	0	1	0.694787	0.476195	1.77515			RBMS1	0.979566	0	0	Mural Cells	0.634393	0.330332	1.33515
CHRM3	0.794204	0	0	1	0.712888	0.452521	1.83156			ARHGAP23	0.846349	0	0	Oligodendrocytes	0.572424	0.220414	1.01938
AC011287.1	0.788081	0	0	1	0.556069	0.282931	1.32868			DAB1	0.805646	0	0	Excitatory Neurons	0.861204	0.491848	1.98471
NEGR1	0.787754	0	0	1	0.853672	0.702245	2.47611			PRKCA	1.23125	0	0	Astrocytes	0.956512	0.71505	2.55347
ASIC2	0.756483	0	0	1	0.695494	0.469636	1.80849			ZEB2	1.44185	0	0	Oligodendrocytes	0.931124	0.725386	2.62333
CELF2	0.744439	0	0	1	0.873403	0.755548	2.64194			MOB3B	0.992057	0	0	Oligodendrocytes	0.666795	0.367146	1.38111
GRIN2A	0.73418	0	0	1	0.721096	0.511246	1.84768			RASAL2	0.81648	0	0	Excitatory Neurons	0.821332	0.456567	1.56275
FAM19A1	0.729948	0	0	1	0.645214	0.42458	1.61812			AL589740.1	0.916789	0	0	Oligodendrocyte Precursor Cells	0.855633	0.532363	1.94825
FRMD4A	0.722301	0	0	1	0.882861	0.751819	2.72788			PALLD	0.843205	0	0	Astrocytes	0.675686	0.323696	1.16919
PHACTR1	0.719334	0	0	1	0.827526	0.731204	2.40116			CHST9	0.761961	0	0	Oligodendrocyte Precursor Cells	0.554689	0.164688	0.935219
NRXN1	0.708805	3.48841e-204	2.44094e-203	1	0.957276	0.805895	3.35681			EPHA5	0.638138	0	0	Excitatory Neurons	0.648673	0.18259	0.857499
GRM5	0.7088	0	0	1	0.739958	0.530639	1.9139			MAP3K20	0.801786	7.2e-299	6.77e-297	Mural Cells	0.479408	0.109873	0.902861
RGS7	0.69885	0	0	1	0.814046	0.66726	2.29079			KCNMA1	1.07237	0	0	Excitatory Neurons	0.918395	0.642794	2.4728
RYR2	0.695352	0	0	1	0.704843	0.516892	1.77803			STXBP5-AS1	0.651209	0	0	Excitatory Neurons	0.624802	0.16956	0.861598
GRIA4	0.694152	0	0	1	0.749796	0.58364	1.95796			AC124312.1	0.876799	0	0	Inhibitory Neurons	0.945008	0.607686	1.83596
CDH12	0.692028	0	0	1	0.622493	0.400794	1.54017			DOCK10	0.730701	0	0	Oligodendrocyte Precursor Cells	0.844039	0.437644	1.69601
AGBL4	0.681988	0	0	1	0.780508	0.622	2.11481			ZCCHC24	0.757092	0	0	Oligodendrocytes	0.551328	0.15993	0.970838
GRIP1	0.671662	0	0	1	0.628309	0.463931	1.61431			TENM2	0.931438	0	0	Inhibitory Neurons	0.890526	0.573159	2.34402
KAZN	0.671029	0	0	1	0.835517	0.687697	2.46974			EPB41L3	0.711465	0	0	Excitatory Neurons	0.757244	0.342366	1.18645
DCLK1	0.651257	0	0	1	0.688319	0.504944	1.71602			KCTD16	0.801668	0	0	Inhibitory Neurons	0.865867	0.49778	1.86764
TENM2	0.645957	0	0	1	0.778388	0.605659	2.13894			SEMA4D	0.980553	0	0	Oligodendrocytes	0.673795	0.373264	1.32272
DSCAM	0.640214	0	0	1	0.742567	0.521061	1.97646			MT-ND1	0.93614	5.69e-165	3.84e-163	Endothelial Cells	0.712358	0.671719	1.24364
KCTD16	0.63706	0	0	1	0.69669	0.540198	1.7635			NRXN1	1.18009	0	0	Excitatory Neurons	0.983225	0.733271	3.48458
GRM7	0.6358	0	0	1	0.712453	0.549974	1.85229			SGCD	0.962452	0	0	Oligodendrocyte Precursor Cells	0.892982	0.587416	2.12828
CNTN4	0.633625	0	0	1	0.668968	0.497	1.67165			WWC2	0.934948	2.31e-190	1.88e-188	Endothelial Cells	0.640625	0.379053	1.33713
KCNH7	0.632852	0	0	1	0.591564	0.402967	1.39935			RAB31	0.919479	0	0	Microglia	0.558675	0.238734	1.22916
FRMPD4	0.630789	0	0	1	0.67511	0.485983	1.68929			SYT14	0.703363	0	0	Inhibitory Neurons	0.865503	0.446649	1.33607
EPHA6	0.628413	0	0	1	0.675273	0.522289	1.71433			FRY	0.736754	0	0	Excitatory Neurons	0.788259	0.387359	1.34279
CSMD3	0.622651	0	0	1	0.759417	0.588892	2.01653			CGNL1	0.643634	0	0	Astrocytes	0.490802	0.0313768	0.68988
RGS6	0.619751	0	0	1	0.615046	0.410465	1.50482			SLC8A1	0.858321	0	0	Oligodendrocyte Precursor Cells	0.895752	0.553274	2.09657
CNTNAP5	0.614676	0	0	1	0.686688	0.513544	1.77275			PCDH7	0.958078	0	0	Oligodendrocyte Precursor Cells	0.905397	0.598754	2.20328
FAM19A2	0.613498	0	0	1	0.669946	0.512638	1.70112			RAPGEF4	0.712027	0	0	Excitatory Neurons	0.779353	0.366235	1.32106
PLCB1	0.611326	0	0	1	0.869327	0.738334	2.5989			KLHL29	0.632499	0	0	Excitatory Neurons	0.661399	0.195794	0.873613
ERC2	0.610968	0	0	1	0.70767	0.565165	1.80859			FGF13	0.831844	0	0	Inhibitory Neurons	0.552537	0.199648	1.00878
KALRN	0.610195	0	0	1	0.783443	0.683193	2.12299			BCAR3	0.705733	0	0	Astrocytes	0.578013	0.162022	0.86257
LRFN5	0.602286	0	0	1	0.669076	0.510018	1.64598			STXBP1	0.734605	0	0	Excitatory Neurons	0.770809	0.371318	1.13326
ADGRL2	0.602218	0	0	1	0.621351	0.45411	1.49585			ITGA8	0.703543	0	0	Oligodendrocyte Precursor Cells	0.497537	0.0805052	0.79817
SGCZ	0.600957	0	0	1	0.570419	0.377324	1.40878			ZEB1	1.2068	0	0	Mural Cells	0.792269	0.549959	2.11439
CBLN2	0.596263	0	0	1	0.50019	0.284395	1.12791			WWC1	0.796151	0	0	Astrocytes	0.645328	0.278475	1.03287
NKAIN2	0.593431	0	0	1	0.828505	0.692923	2.37488			TTYH1	0.777324	0	0	Astrocytes	0.619368	0.243901	0.96694
KCND2	0.593004	0	0	1	0.699788	0.530429	1.77636			GABRG2	0.629127	0	0	Excitatory Neurons	0.681384	0.216844	0.828942
PDE4D	0.591034	0	0	1	0.897157	0.834007	2.84367			AC120193.1	0.962955	0	0	Microglia	0.499783	0.197355	1.19377
GRIN2B	0.585092	0	0	1	0.6806	0.525374	1.66018			FRMD3	0.962389	7.98e-265	6.35e-263	Mural Cells	0.498555	0.196024	1.15786
OXR1	0.56323	0	0	1	0.74398	0.646271	1.90027			AK5	1.0617	0	0	Oligodendrocytes	0.819221	0.545438	1.94065
GRID2	0.556544	0	0	1	0.744306	0.600322	1.99696			DOCK11	0.854105	0	0	Microglia	0.485747	0.144921	1.0114
R3HDM1	0.552371	0	0	1	0.738055	0.693074	1.89702			VIM	0.934814	3.21e-207	3.02e-205	Endothelial Cells	0.510653	0.0571027	0.986734
UNC5D	0.548975	0	0	1	0.609828	0.472505	1.48047			SLC2A13	0.697553	0	0	Inhibitory Neurons	0.877287	0.459922	1.50844
ANKS1B	0.544579	0	0	1	0.912431	0.840566	2.86497			ATRNL1	0.76281	0	0	Inhibitory Neurons	0.930969	0.550251	2.19068
ADARB2	0.537531	0	0	1	0.552101	0.388833	1.46377			LHFPL6	0.823559	0	0	Astrocytes	0.705545	0.353147	1.33988
DAB1	0.536789	0	0	1	0.731804	0.610163	1.94467			KIAA1217	0.703852	0	0	Excitatory Neurons	0.713585	0.301256	1.33454
ADGRB3	0.534071	0	0	1	0.963201	0.906703	3.4607			LINC00461	0.996054	0	0	Astrocytes	0.861704	0.571833	1.79909
MDGA2	0.512743	0	0	1	0.741534	0.589837	1.94056			PARP14	0.806344	0	0	Microglia	0.439878	0.0806137	0.890774
SNAP25	0.500434	0	0	1	0.667174	0.601471	1.41544			CDH13	0.748042	0	0	Excitatory Neurons	0.722969	0.336228	1.38535
PRKCB	0.496053	0	0	1	0.643311	0.550506	1.52329			RBFOX3	0.634448	0	0	Inhibitory Neurons	0.818076	0.360175	1.2589
ZNF385D	0.494929	0	0	1	0.467902	0.330114	1.10903			HERPUD1	0.931963	1.46e-165	9.97e-164	Endothelial Cells	0.508523	0.150837	1.03933
KIAA1217	0.493751	0	0	1	0.557591	0.43473	1.32167			PLXNA4	0.80986	0	0	Inhibitory Neurons	0.714457	0.358066	1.35559
TMEM132D	0.488992	0	0	1	0.606458	0.475683	1.4591			TGFB2	0.701742	0	0	Astrocytes	0.530525	0.118315	0.80055
NELL2	0.481882	0	0	1	0.547915	0.429038	1.22064			AFAP1	0.60551	0	0	Inhibitory Neurons	0.684888	0.206316	0.799289
CACNA2D3	0.479843	0	0	1	0.66962	0.558535	1.67768			ZBTB20	1.1865	0	0	Oligodendrocyte Precursor Cells	0.977119	0.73389	2.9439
SLC8A1	0.473886	0	0	1	0.691145	0.558535	1.71006			SEMA5A	0.846424	4.18e-252	3.12e-250	Mural Cells	0.537572	0.196703	1.17956
MYT1L	0.473614	0	0	1	0.666196	0.524206	1.60349			NR2F2	0.740204	1.85e-294	1.7e-292	Mural Cells	0.438584	0.0492769	0.781077
PTPRT	0.471101	0	0	1	0.536229	0.401136	1.25152			NLGN4Y	1.1389	0	0	Oligodendrocyte Precursor Cells	0.900882	0.648819	2.18306
CA10	0.467154	0	0	1	0.501604	0.341984	1.14094			MEF2A	0.929086	3.32e-220	3.54e-218	Endothelial Cells	0.788352	0.658488	1.96337
GABRB3	0.463402	0	0	1	0.607925	0.520779	1.41726			RASGRF2	0.73393	0	0	Excitatory Neurons	0.736484	0.344503	1.31997
SLC4A10	0.463345	0	0	1	0.617872	0.509789	1.41502			MYOF	0.719094	1.14e-287	1.01e-285	Mural Cells	0.424133	0.0249004	0.756579
ZNF804B	0.458492	0	0	1	0.4504	0.325519	1.00105			NFASC	1.08754	0	0	Oligodendrocytes	0.804258	0.54091	1.79557
CADPS	0.45497	0	0	1	0.660216	0.578007	1.58979			ADAP2	0.803457	0	0	Microglia	0.42237	0.0665665	0.863443
MTUS2	0.445485	0	0	1	0.593956	0.460084	1.40222			CLYBL	0.743216	0	0	Astrocytes	0.609138	0.223234	0.936456
GPC6	0.437818	0	0	1	0.503941	0.385747	1.16948			CACNB4	0.690254	0	0	Excitatory Neurons	0.741653	0.327462	1.13975
NLGN1	0.428014	2.23697e-205	1.5715e-204	1	0.850356	0.736062	2.47998			SNAP91	0.74884	0	0	Excitatory Neurons	0.788835	0.407227	1.33027
GALNT17	0.42711	0	0	1	0.566995	0.463262	1.29688			COL18A1	0.770224	5.45e-286	4.75e-284	Mural Cells	0.455202	0.0839957	0.840913
OLFM3	0.426078	0	0	1	0.480404	0.361095	1.05246			CFH	0.746673	2.25e-262	1.77e-260	Mural Cells	0.388367	0.00617449	0.755652
LRRC4C	0.422171	0	0	1	0.806979	0.764575	2.28596			KCNQ1	0.793199	0	0	Microglia	0.40356	0.0434599	0.823734
KCNC2	0.421447	0	0	1	0.535631	0.445142	1.19457			SLC16A1	0.928995	8.84e-131	4.38e-129	Endothelial Cells	0.43821	0.101294	1.00596
XKR4	0.412572	0	0	1	0.58428	0.503105	1.3733			LPP	0.984868	0	0	Astrocytes	0.856605	0.567512	1.83356
GRIK1	0.411533	2.94963e-285	2.80479e-284	1	0.455346	0.311029	1.05688			TMEM132B	0.845	0	0	Inhibitory Neurons	0.927732	0.591068	2.0139
CDH9	0.408934	2.8514249713e-313	2.99690036626e-312	1	0.479263	0.373976	1.04928			BIN1	0.893742	0	0	Oligodendrocytes	0.612658	0.29479	1.12545
ERBB4	0.408034	8.54052e-98	3.91354e-97	1	0.801435	0.714397	2.46617			ABLIM2	0.632026	0	0	Excitatory Neurons	0.686586	0.234694	0.893016
ST6GALNAC5	0.406555	1.57114e-307	1.62182e-306	1	0.518182	0.407084	1.17323			CERS6	0.672926	0	0	Inhibitory Neurons	0.871431	0.448793	1.36574
DPP6	0.405227	0	0	1	0.762624	0.675295	2.0028			COL24A1	0.602702	0	0	Excitatory Neurons	0.504873	0.0320624	0.627387
PLEKHA5	0.403934	0	0	1	0.646084	0.601057	1.54417			GOLIM4	0.695251	0	0	Astrocytes	0.60014	0.191558	0.897736
MAP2	0.398045	0	0	1	0.697451	0.639279	1.64427			FUT8	1.33726	0	0	Oligodendrocytes	0.87384	0.661907	2.24931
ARPP21	0.397054	2.905e-321	3.172e-320	1	0.595043	0.503178	1.38383			AFAP1	0.767959	0	0	Oligodendrocyte Precursor Cells	0.63031	0.262389	1.01542
MCTP1	0.386447	4.33775e-301	4.38852e-300	1	0.521281	0.457182	1.16867			PRKAR2B	0.606937	0	0	Excitatory Neurons	0.660855	0.192211	0.782659
PCDH7	0.386259	0	0	1	0.66924	0.609861	1.64454			AJ009632.2	0.73757	0	0	Excitatory Neurons	0.406131	0.0220327	0.74686
HCN1	0.381544	3.33082e-306	3.41722e-305	1	0.54074	0.460005	1.21277			TMEM98	0.714002	0	0	Oligodendrocytes	0.418007	0.0213077	0.7272
AJ009632.2	0.381405	2.76205e-280	2.56036e-279	1	0.291569	0.142654	0.612034			APCDD1	0.647594	0	0	Astrocytes	0.533458	0.0953884	0.770572
HECW1	0.379669	5.84688e-297	5.82742e-296	1	0.557428	0.488655	1.27702			NKAIN2	1.12858	0	0	Oligodendrocytes	0.912436	0.661814	2.7681
LRRC7	0.378571	0	0	1	0.794967	0.73813	2.13843			AC009041.2	0.802777	0	0	Oligodendrocyte Precursor Cells	0.735994	0.38438	1.30365
CACNA1B	0.376456	0	0	1	0.585204	0.518468	1.34328			PAG1	1.03941	0	0	Microglia	0.614672	0.343608	1.39849
NXPH1	0.374454	1.04461e-281	9.74257e-281	1	0.402511	0.212802	0.912096			NET1	0.928686	2.19e-188	1.76e-186	Endothelial Cells	0.487926	0.061249	0.972498
GABRB2	0.3735	3.44764e-282	3.2262e-281	1	0.572865	0.490986	1.24911			DOK6	0.677152	0	0	Inhibitory Neurons	0.794508	0.377644	1.2716
SHISA9	0.368882	3.83246e-290	3.71268e-289	1	0.538566	0.458935	1.22796			KIRREL3	0.748144	0	0	Excitatory Neurons	0.828707	0.45132	1.85774
GRIA1	0.366892	5.38196e-319	5.81694e-318	1	0.567158	0.500204	1.29933			LRCH1	0.926606	4.05e-182	3.12e-180	Endothelial Cells	0.62642	0.359065	1.312
PCLO	0.344713	8.03336e-290	7.77106e-289	1	0.590096	0.541629	1.32153			DOCK1	0.922233	1.13e-170	8.09e-169	Endothelial Cells	0.735795	0.389926	1.64095
PCDH15	0.34207	2.06749e-240	1.66321e-239	1	0.404577	0.259244	0.914134			WIF1	0.708501	0	0	Astrocytes	0.459477	0.0626683	0.760132
ZNF385B	0.341023	4.6066e-226	3.49302e-225	1	0.49856	0.42024	1.10431			PTN	0.728442	0	0	Oligodendrocyte Precursor Cells	0.721732	0.335402	1.25022
SORCS1	0.33738	1.02529e-213	7.42523e-213	1	0.470294	0.393415	1.03609			ANKRD33B	0.546398	0	0	Excitatory Neurons	0.577818	0.0638248	0.598886
SYN2	0.335946	1.75142e-261	1.51938e-260	1	0.536772	0.492338	1.18757			KLF12	0.874983	0	0	Oligodendrocyte Precursor Cells	0.800328	0.480167	1.57788
IL1RAPL1	0.331699	7.91752e-24	2.33501e-23	1	0.889058	0.766774	2.75151			SCN3A	0.629544	0	0	Excitatory Neurons	0.717322	0.270921	0.978879
CTNNA2	0.328135	6.55164e-173	4.07131e-172	1	0.849215	0.760018	2.5266			TMEM178B	0.81115	0	0	Inhibitory Neurons	0.957229	0.612315	2.0806
PTPRN2	0.327164	1.65444e-233	1.29732e-232	1	0.611567	0.552757	1.43913			RYBP	0.956981	0	0	Oligodendrocytes	0.653598	0.361951	1.27934
CDH13	0.326517	2.02177e-210	1.44699e-209	1	0.521715	0.468054	1.19481			ADAMTS9	0.92131	4.69e-96	1.62e-94	Endothelial Cells	0.390625	0.0997171	1.0265
TMEM178B	0.32109	0	0	1	0.676415	0.666833	1.68658			DLEU7	0.956543	0	0	Microglia	0.48676	0.195481	1.12064
PPFIA2	0.318407	0	0	1	0.749959	0.743034	1.91757			PARD3B	0.819195	1.12e-246	8.13e-245	Mural Cells	0.643786	0.302223	1.39711
MACROD2	0.31736	0	0	1	0.736696	0.702245	1.91785			AC233296.1	0.660924	0	0	Inhibitory Neurons	0.61182	0.188553	0.937398
ATP8A2	0.314862	1.33303e-238	1.06649e-237	1	0.569223	0.508725	1.30794			INTU	0.827337	0	0	Astrocytes	0.711877	0.374404	1.18064
GABBR2	0.307952	3.56632e-207	2.52443e-206	1	0.541882	0.49115	1.18556			DOCK8	0.836652	7.17e-38	4.99e-36	T Cells	0.394737	0.0614371	0.971562
SYN3	0.307564	9.00713e-168	5.49938e-167	1	0.511333	0.461108	1.16229			FRRS1L	0.626631	0	0	Excitatory Neurons	0.718063	0.27083	0.931425
DOK6	0.305911	7.32257e-162	4.36595e-161	1	0.452519	0.443848	0.976457			FAM110B	0.662024	0	0	Inhibitory Neurons	0.714312	0.292336	0.978302
RIMS1	0.304133	2.52359e-291	2.45963e-290	1	0.604609	0.588728	1.41677			OAF	0.631325	0	0	Astrocytes	0.479172	0.0365719	0.667924
ATP2B1	0.304116	1.09865e-280	1.0204e-279	1	0.595641	0.61139	1.2232			ITGAX	0.757763	0	0	Microglia	0.373029	0.00606205	0.762648
CACNA1C	0.302518	1.48178e-226	1.12638e-225	1	0.654618	0.616715	1.5938			DNER	0.817381	0	0	Oligodendrocyte Precursor Cells	0.762877	0.421933	1.37811
LINC02055	0.298971	1.13783e-167	6.94462e-167	1	0.267272	0.152298	0.553216			FAM49B	1.2809	0	0	Microglia	0.843438	0.626686	2.23879
ZNF804A	0.295811	7.9855e-121	4.02976e-120	1	0.414307	0.370194	0.896051			RHOU	0.718846	0	0	Oligodendrocytes	0.472434	0.0858613	0.792251
PDE10A	0.295417	1.33382e-161	7.94278e-161	1	0.492091	0.473195	1.1078			EZR	0.617893	0	0	Astrocytes	0.47504	0.023076	0.638611
KCNB2	0.292562	6.37093e-145	3.53287e-144	1	0.417242	0.368763	0.893157			GULP1	0.632957	0	0	Excitatory Neurons	0.550919	0.111709	0.780047
SV2B	0.291933	4.30917e-154	2.48318e-153	1	0.395988	0.326654	0.810686			NFIB	0.94781	0	0	Astrocytes	0.877566	0.585584	1.91156
PCSK2	0.289766	1.01339e-147	5.68729e-147	1	0.453117	0.423733	0.961935			CHD7	0.792268	0	0	Oligodendrocytes	0.606525	0.256194	1.14642
CHSY3	0.288524	2.00505e-182	1.28773e-181	1	0.502419	0.458193	1.11669			SIK3	1.73063	0	0	Oligodendrocytes	0.974697	0.814844	3.17906
NBEA	0.285965	0	0	1	0.730989	0.737533	1.84727			RIN2	0.692496	0	0	Astrocytes	0.657691	0.258491	1.06924
DGKI	0.284861	9.3521e-233	7.31462e-232	1	0.563407	0.550978	1.29439			AGAP1	1.43796	0	0	Oligodendrocytes	0.961372	0.769226	2.8922
NAV3	0.281535	4.94043e-234	3.88311e-233	1	0.843507	0.822019	2.42461			PPM1L	0.786293	0	0	Excitatory Neurons	0.788012	0.437098	1.39637
CUX2	0.2812	1.63905e-143	9.03672e-143	1	0.359787	0.279221	0.744546			NETO2	0.652704	0	0	Inhibitory Neurons	0.682051	0.259799	0.910341
DCC	0.278458	3.07974e-129	1.61287e-128	1	0.429581	0.33127	0.961474			AC027288.3	0.66059	0	0	Excitatory Neurons	0.56939	0.151819	0.855435
FSTL4	0.277098	1.33736e-110	6.49376e-110	1	0.385824	0.33855	0.815729			ALCAM	0.928598	0	0	Oligodendrocyte Precursor Cells	0.877796	0.582428	1.94474
KHDRBS3	0.276732	1.91794e-144	1.06075e-143	1	0.53574	0.52154	1.20711			GRB2	1.04085	0	0	Microglia	0.595717	0.332509	1.32486
KCNMA1	0.276467	7.42545e-224	5.58124e-223	1	0.76681	0.737723	2.02867			GPR158	0.645038	0	0	Excitatory Neurons	0.721191	0.295027	1.07025
DLG2	0.275253	1.75124e-201	1.214e-200	1	0.963581	0.941019	3.45707			ECHDC2	0.718282	0	0	Astrocytes	0.620368	0.239146	0.917114
LINC01378	0.272719	1.59452e-119	8.01756e-119	1	0.305865	0.223812	0.623974			EGLN3	0.717666	0	0	Astrocytes	0.536824	0.155086	0.87272
GABRG3	0.271532	1.3561e-120	6.84025e-120	1	0.452193	0.408154	0.989076			HTR1E	0.570406	0	0	Excitatory Neurons	0.600273	0.116865	0.711406
HOMER1	0.26998	3.01624e-71	1.21206e-70	1	0.382345	0.415494	0.786139			TCF12	1.46094	0	0	Oligodendrocytes	0.930996	0.744071	2.65646
RELN	0.265947	4.14458e-147	2.319e-146	1	0.223732	0.114758	0.452081			RAP1GAP2	0.601998	0	0	Excitatory Neurons	0.651933	0.196403	0.809551
NDST3	0.264592	5.38979e-108	2.58898e-107	1	0.390172	0.356001	0.801414			SCAI	0.711627	0	0	Excitatory Neurons	0.769772	0.384967	1.20849
SLIT3	0.255501	4.64461e-88	2.03118e-87	1	0.303854	0.254628	0.619078			CD53	0.747544	0	0	Microglia	0.397048	0.0310367	0.767985
CAMK2A	0.255368	1.37704e-95	6.24012e-95	1	0.432571	0.436285	0.849013			NINJ2	0.71174	0	0	Oligodendrocytes	0.419549	0.0354221	0.735153
MLIP	0.255272	2.04639e-97	9.35802e-97	1	0.325433	0.272203	0.655036			RNASET2	0.80617	0	0	Microglia	0.434091	0.0955887	0.866377
GRIA3	0.253104	1.0352e-157	6.06016e-157	1	0.512366	0.505469	1.11074			RFX2	0.696056	0	0	Astrocytes	0.570714	0.17824	0.838608
TMEM132B	0.252648	4.64022e-242	3.76448e-241	1	0.640702	0.645844	1.53041			NRG3	1.10096	0	0	Inhibitory Neurons	0.997018	0.749976	3.60072
KIAA1549L	0.249152	9.29229e-130	4.87478e-129	1	0.470131	0.478611	1			PAM	0.918262	3.95e-193	3.29e-191	Endothelial Cells	0.71804	0.483442	1.61895
MIR137HG	0.247394	7.6927e-83	3.27658e-82	1	0.357287	0.342476	0.727056			SCD5	1.17675	0	0	Oligodendrocytes	0.86045	0.63011	2.06666
SLC2A13	0.247354	5.18853e-155	2.99816e-154	1	0.524542	0.527455	1.14393			TMEM232	0.760812	0	0	Excitatory Neurons	0.778645	0.422395	1.37687
LY86-AS1	0.24732	2.91209e-83	1.24352e-82	1	0.29831	0.249954	0.600575			NYAP2	0.656003	0	0	Inhibitory Neurons	0.619313	0.205604	0.860697
FSTL5	0.247185	1.76278e-102	8.25699e-102	1	0.35234	0.277679	0.744325			FAM13C	1.00055	0	0	Oligodendrocytes	0.706162	0.435611	1.44294
FAT3	0.246777	5.86007e-122	2.97195e-121	1	0.506333	0.509743	1.12927			PEAK1	1.0058	0	0	Oligodendrocyte Precursor Cells	0.868869	0.599332	1.86134
MEF2C	0.2444	1.78673e-171	1.10498e-170	1	0.667663	0.659592	1.51725			SUCLG2-AS1	0.688077	0	0	Astrocytes	0.546354	0.152059	0.841235
SLC35F3	0.24318	1.41568e-91	6.28281e-91	1	0.448986	0.446862	0.980721			ITGAM	0.734856	0	0	Microglia	0.373607	0.00587891	0.738978
LHFPL3	0.243057	1.78682e-160	1.05765e-159	1	0.317117	0.197755	0.690957			ZFP36L2	0.823671	0	0	Microglia	0.420055	0.0913947	0.930083
CLSTN2	0.242223	1.15193e-60	4.39567e-60	1	0.358754	0.339292	0.759838			NDRG1	0.785626	0	0	Oligodendrocytes	0.539383	0.195237	0.936597
AFF3	0.240976	4.36503e-160	2.57918e-159	1	0.535957	0.537835	1.20338			USP6NL	0.866934	0	0	Microglia	0.487628	0.175567	1.0294
LINC01250	0.240763	3.19225e-68	1.2649e-67	1	0.364733	0.354018	0.75126			GRID2	0.767867	0	0	Excitatory Neurons	0.842931	0.490402	1.99503
SATB2	0.240544	2.15034e-99	9.92954e-99	1	0.36294	0.322059	0.738914			RTN1	0.758267	0	0	Excitatory Neurons	0.817826	0.461686	1.40722
CNKSR2	0.239438	2.16546e-105	1.02723e-104	1	0.495624	0.521356	1.06124			SHISA6	0.728272	0	0	Inhibitory Neurons	0.62415	0.25237	1.03591
SORBS2	0.239199	1.34614e-105	6.39385e-105	1	0.488938	0.488413	1.07238			DNM1	0.64299	0	0	Excitatory Neurons	0.753276	0.332563	0.957365
SCN2A	0.239048	3.09111e-139	1.68131e-138	1	0.497635	0.515822	0.996791			SFMBT2	0.784014	0	0	Astrocytes	0.750533	0.406271	1.36783
LINC02306	0.237497	9.8547e-89	4.32091e-88	1	0.248464	0.172374	0.512657			ETS1	0.910936	3.06e-190	2.48e-188	Endothelial Cells	0.514205	0.0956063	1.00355
GRM1	0.233064	3.92807e-66	1.54262e-65	1	0.339023	0.322348	0.69313			ERBB4	1.00481	0	0	Oligodendrocyte Precursor Cells	0.977119	0.708438	3.04955
KCNJ3	0.232652	5.26383e-113	2.57683e-112	1	0.458607	0.458915	0.966823			CERS6	0.691229	0	0	Excitatory Neurons	0.768471	0.377884	1.24647
MMP16	0.230266	6.72343e-107	3.21486e-106	1	0.478393	0.471632	1.0448			MYH10	0.672536	0	0	Excitatory Neurons	0.737653	0.335546	1.04565
ANKRD30BL	0.228506	1.24413e-69	4.96203e-69	1	0.404794	0.416754	0.838313			HDAC9	0.751804	0	0	Inhibitory Neurons	0.878669	0.520088	1.70118
KIRREL3	0.227656	1.33021e-84	5.71588e-84	1	0.63967	0.57907	1.57892			ZDHHC14	0.94417	0	0	Oligodendrocyte Precursor Cells	0.823107	0.538463	1.71162
PPP3CA	0.227608	0	0	1	0.697179	0.756874	1.66658			EFHD1	0.74642	0	0	Oligodendrocytes	0.481906	0.120803	0.863321
LINC01090	0.227483	3.15044e-45	1.09344e-44	1	0.185737	0.139916	0.376467			LAMA4	0.65136	0	0	Oligodendrocyte Precursor Cells	0.506464	0.093669	0.735642
CADPS2	0.225636	3.85737e-49	1.37363e-48	1	0.390825	0.388393	0.849617			HSP90AA1	0.905074	2.41e-99	8.59e-98	Endothelial Cells	0.683239	0.694812	1.3641
BASP1	0.2256	1.49235e-66	5.8724e-66	1	0.424145	0.460143	0.817568			AOAH	1.07558	2.63e-30	1.22e-28	T Cells	0.396761	0.147219	1.26833
ADAM23	0.224352	8.32708e-108	3.99647e-107	1	0.464858	0.508745	0.968067			NCK2	1.05398	0	0	Microglia	0.577051	0.322766	1.36114
TNR	0.224115	9.85561e-136	5.28775e-135	1	0.493396	0.491282	1.0971			DOCK4	1.96193	0	0	Microglia	0.974823	0.837973	3.75669
SH3GL2	0.223727	5.6285e-64	2.18558e-63	1	0.397293	0.404569	0.818745			MAST4	1.01289	0	0	Astrocytes	0.896194	0.632035	2.15052
MSRA	0.223293	2.38113e-199	1.63644e-198	1	0.608523	0.643652	1.44029			ACTN1	0.569884	0	0	Excitatory Neurons	0.632194	0.159594	0.708409
TENM3	0.223093	5.02444e-57	1.87943e-56	1	0.403544	0.407012	0.860992			GDA	0.535824	0	0	Excitatory Neurons	0.591219	0.0901585	0.603089
MGAT4C	0.220183	1.80812e-93	8.10706e-93	1	0.592705	0.574619	1.39883			CDH22	0.541086	0	0	Excitatory Neurons	0.545601	0.0502032	0.574335
SLIT2	0.217375	1.48051e-75	6.08201e-75	1	0.406914	0.389115	0.84975			SPTBN4	0.630173	0	0	Inhibitory Neurons	0.86172	0.435708	1.24611
FRAS1	0.216399	7.36334e-37	2.41636e-36	1	0.308094	0.304773	0.627825			PPFIA2	1.03318	0	0	Excitatory Neurons	0.910658	0.651605	2.29904
ANO3	0.214653	7.95686e-45	2.75309e-44	1	0.267	0.245345	0.513979			BCL6	0.697843	0	0	Astrocytes	0.566282	0.182327	0.879573
PAK3	0.214391	5.05132e-98	2.31879e-97	1	0.457248	0.479267	0.947135			CADPS2	0.904249	9.21e-149	5.34e-147	Endothelial Cells	0.671875	0.3863	1.54509
CHN1	0.21315	2.78229e-83	1.18824e-82	1	0.536555	0.591813	1.03865			OLFM1	0.606733	0	0	Excitatory Neurons	0.695525	0.255063	0.73157
PDE1A	0.212193	2.87421e-68	1.13929e-67	1	0.490895	0.444814	1.09106			ARL4C	0.559661	0	0	Inhibitory Neurons	0.583633	0.105221	0.608742
CACNA1E	0.210061	8.22093e-66	3.22396e-65	1	0.413926	0.432209	0.860314			SMAP2	1.06207	0	0	Microglia	0.615396	0.364364	1.39945
ENC1	0.207668	4.9715e-30	1.54799e-29	1	0.332609	0.34119	0.516265			LANCL1	0.98499	0	0	Oligodendrocytes	0.679639	0.409346	1.35505
CACNA1A	0.206493	1.72424e-114	8.50782e-114	1	0.553134	0.56443	1.25118			SYNE2	0.960182	3.04e-35	1.84e-33	T Cells	0.402834	0.125576	1.0779
TMEM108	0.206178	3.16451e-138	1.71484e-137	1	0.578573	0.610931	1.34331			RAPGEF5	0.909716	0	0	Oligodendrocytes	0.813859	0.521451	1.86837
SNAP25-AS1	0.205293	1.64489e-31	5.18433e-31	1	0.362505	0.384598	0.742729			MIR4300HG	0.766249	0	0	Astrocytes	0.48587	0.13793	0.93534
LRP1B	0.204606	7.1459e-57	2.66941e-56	1	0.911997	0.881723	2.94892			SAT1	0.900501	1.16e-126	5.49e-125	Endothelial Cells	0.59446	0.37089	1.33666
LSAMP	0.202965	1.22073e-50	4.38575e-50	1	0.944339	0.912579	3.2569			B2M	0.851125	1.7e-218	1.05e-216	Mural Cells	0.424855	0.11182	0.95394
VSNL1	0.202839	5.5083e-43	1.88488e-42	1	0.411534	0.447985	0.745252			2024-09-07	1.51164	0	0	Oligodendrocytes	0.922037	0.74569	2.50563
ARL15	0.202033	8.22736e-111	3.99897e-110	1	0.511333	0.55904	1.13861			PKN2-AS1	0.611239	0	0	Excitatory Neurons	0.56371	0.12845	0.75324
AL117329.1	0.202	9.98959e-61	3.8141e-60	1	0.283796	0.227416	0.586893			PTPRO	0.666934	0	0	Inhibitory Neurons	0.74759	0.350149	1.18984
KSR2	0.201976	2.28945e-85	9.87951e-85	1	0.458988	0.474606	0.977529			ARL15	0.732074	0	0	Excitatory Neurons	0.787732	0.424741	1.42994
CACNB2	0.201615	3.16711e-102	1.47998e-101	1	0.660706	0.652239	1.61464			ERMN	0.670996	0	0	Oligodendrocytes	0.416723	0.0206414	0.677161
GRIA2	0.199916	4.85038e-282	4.53378e-281	1	0.776594	0.815605	1.95923			FYB1	0.82145	4.29e-36	2.71e-34	T Cells	0.368421	0.0458575	0.914826
PTPRR	0.199653	2.95106e-26	8.88286e-26	1	0.333641	0.365474	0.671179			CCP110	0.85744	0	0	Oligodendrocytes	0.586263	0.278082	1.06066
FLRT2	0.198804	4.98496e-110	2.41353e-109	1	0.567429	0.593658	1.29564			FOCAD	0.762719	0	0	Excitatory Neurons	0.779419	0.432806	1.35722
HDAC9	0.197019	1.50651e-106	7.1881e-106	1	0.548133	0.581427	1.24624			CELF5	0.571499	0	0	Excitatory Neurons	0.672494	0.209915	0.785009
FMN1	0.196958	9.75332e-56	3.61764e-55	1	0.415122	0.414207	0.873642			GPR75-ASB3	0.838774	0	0	Astrocytes	0.717475	0.403151	1.24246
AC019211.1	0.195577	1.41873e-47	5.00593e-47	1	0.249986	0.207333	0.498582			RPH3A	0.684922	0	0	Inhibitory Neurons	0.658811	0.273338	0.956124
DYNC1I1	0.193034	2.69851e-97	1.23305e-96	1	0.494863	0.533397	1.06654			SLC39A11	0.861771	0	0	Astrocytes	0.779192	0.473886	1.54103
ROBO1	0.192626	3.37206e-104	1.5915e-103	1	0.611132	0.644216	1.49026			SPTBN4	0.676477	0	0	Excitatory Neurons	0.755581	0.365535	1.1532
CCDC85A	0.189752	3.75188e-34	1.20643e-33	1	0.351035	0.362126	0.71344			ENTPD3	0.550403	0	0	Inhibitory Neurons	0.595054	0.114647	0.630902
SLC44A5	0.189568	6.75526e-45	2.33806e-44	1	0.41572	0.418455	0.88449			PDE4D	1.42816	0	0	Excitatory Neurons	0.959156	0.775445	3.23632
ZMAT4	0.188272	2.16192e-40	7.26955e-40	1	0.380116	0.379182	0.791843			C22orf34	0.899837	1.04e-175	7.72e-174	Endothelial Cells	0.452415	0.0233065	0.923982
RASGRF2	0.186251	1.33922e-53	4.90657e-53	1	0.472251	0.485393	1.01337			PAK1	0.635277	0	0	Excitatory Neurons	0.723726	0.310258	0.983522
PLXNA4	0.185614	6.52565e-39	2.17401e-38	1	0.398271	0.417542	0.841779			LINC02147	0.801196	7.93e-197	4.33e-195	Mural Cells	0.341402	0.0139626	0.814955
THRB	0.184176	4.5475e-123	2.31749e-122	1	0.598902	0.633246	1.40081			CACNG2	0.597362	0	0	Inhibitory Neurons	0.709438	0.26984	0.870007
PDZD2	0.183673	4.44922e-48	1.57419e-47	1	0.55047	0.581526	1.27671			SORT1	1.0904	0	0	Oligodendrocytes	0.78907	0.549486	1.70258
AC008574.1	0.182728	1.69811e-32	5.39361e-32	1	0.215198	0.187428	0.412038			NECTIN3	0.631909	0	0	Excitatory Neurons	0.675326	0.261864	0.9328
CPNE4	0.182274	1.13311e-19	3.20317e-19	1	0.259118	0.253604	0.514616			DOCK10	0.866128	0	0	Microglia	0.749819	0.448653	1.83809
CNTN1	0.181583	2.16225e-130	1.13699e-129	1	0.71566	0.71831	1.76247			FUT9	1.02223	0	0	Astrocytes	0.890329	0.635595	2.03362
TRHDE	0.18131	1.68078e-19	4.74055e-19	1	0.294233	0.300269	0.580889			LINC00632	0.665875	0	0	Excitatory Neurons	0.746411	0.35406	1.15132
COL24A1	0.180994	6.61263e-19	1.85523e-18	1	0.210523	0.199061	0.400626			TEAD1	0.813602	0	0	Astrocytes	0.739436	0.419412	1.30083
DMD	0.180782	3.00419e-171	1.85654e-170	1	0.732511	0.778565	1.897			CTSB	0.932969	0	0	Microglia	0.513384	0.234491	1.08103
CADM2	0.178541	8.52817e-32	2.69447e-31	1	0.967658	0.93792	3.46353			LAMA1	0.611756	0	0	Astrocytes	0.441282	0.0138371	0.622172
RIT2	0.177743	7.47965e-24	2.20665e-23	1	0.233353	0.216938	0.458709			SLC35F1	0.812941	0	0	Astrocytes	0.837477	0.517266	1.77091
GAP43	0.177418	5.09928e-08	1.21454e-07	1	0.29657	0.340218	0.51715			NRCAM	0.960637	0	0	Astrocytes	0.93665	0.666034	2.32478
SYNPR	0.176907	4.03827e-35	1.30805e-34	1	0.314236	0.282786	0.628585			SRGAP1	1.02662	0	0	Microglia	0.624512	0.371152	1.52049
MEG8	0.174993	1.44263e-22	4.20757e-22	1	0.374355	0.432143	0.754063			AFF3	0.624525	0	0	Inhibitory Neurons	0.888052	0.470361	1.51232
SCN1A	0.174192	1.09079e-53	3.99945e-53	1	0.466435	0.498267	0.951527			UNC5D	0.822644	0	0	Inhibitory Neurons	0.752428	0.436406	1.6808
KCNQ3	0.173225	1.77098e-97	8.10082e-97	1	0.602326	0.621488	1.42625			LINC02328	0.683034	0	0	Oligodendrocyte Precursor Cells	0.504925	0.124221	0.82368
GUCY1A2	0.171765	9.301e-31	2.9153e-30	1	0.396913	0.45172	0.801749			SERPINB6	0.899236	5.4e-189	4.36e-187	Endothelial Cells	0.578125	0.219646	1.10723
AC109779.1	0.169729	5.48097e-31	1.72068e-30	1	0.142632	0.100611	0.271103			NTRK2	1.17295	0	0	Astrocytes	0.960277	0.739413	2.7584
SRRM4	0.169074	3.94916e-34	1.26962e-33	1	0.394956	0.431388	0.809621			DLGAP1-AS4	0.546812	0	0	Excitatory Neurons	0.600059	0.124094	0.675206
PTPRO	0.168452	9.69914e-25	2.88045e-24	1	0.379301	0.418369	0.78062			PDZD2	0.864306	0	0	Excitatory Neurons	0.771533	0.471379	1.6696
SDK1	0.168243	3.41466e-28	1.04547e-27	1	0.416427	0.422715	0.906905			ADCY8	0.616815	0	0	Inhibitory Neurons	0.667903	0.247392	0.94197
KIAA1211L	0.16737	2.37981e-22	6.92349e-22	1	0.297114	0.301733	0.576939			VAV1	0.717048	0	0	Microglia	0.36999	0.0081743	0.722787
CAMK1D	0.165041	2.14335e-88	9.38796e-88	1	0.554656	0.615697	1.23987			MYH9	0.899005	5.63e-190	4.56e-188	Endothelial Cells	0.600852	0.273151	1.15448
PRR16	0.162185	5.7776e-08	1.37386e-07	1	0.26662	0.288012	0.521983			ADGRL2	0.652935	0	0	Inhibitory Neurons	0.804946	0.40824	1.50631
AC109466.1	0.161771	3.63083e-42	1.23512e-41	1	0.159265	0.101366	0.335561			IL13RA1	0.72683	0	0	Microglia	0.378527	0.0233203	0.750334
RBFOX3	0.160041	1.05679e-31	3.33608e-31	1	0.414796	0.436233	0.869426			AC096576.3	0.596759	0	0	Excitatory Neurons	0.496395	0.0616242	0.661036
MAP1B	0.15896	4.58062e-93	2.04942e-92	1	0.604446	0.675742	1.03339			PTPRG	1.28628	0	0	Mural Cells	0.876806	0.675991	2.6669
AC093607.1	0.158341	6.83834e-28	2.08798e-27	1	0.173941	0.135734	0.343032			RASGRP3	0.688732	0	0	Oligodendrocytes	0.430562	0.0557339	0.727418
MKL2	0.156793	2.72905e-46	9.55197e-46	1	0.47448	0.552731	0.9989			ACVR1	0.898772	1.13e-164	7.59e-163	Endothelial Cells	0.551847	0.238747	1.10933
SCN8A	0.156502	2.64395e-45	9.18033e-45	1	0.431212	0.498181	0.872028			SAMD4A	0.893673	0	0	Astrocytes	0.715576	0.426739	1.44199
EPHA4	0.155623	5.35584e-14	1.41537e-13	1	0.367234	0.425781	0.721706			NOS1	0.64426	0	0	Oligodendrocyte Precursor Cells	0.49292	0.0908425	0.732799
ANK3	0.154358	2.33346e-28	7.16006e-28	1	0.788824	0.747381	2.0818			ARHGAP5	0.9397	0	0	Astrocytes	0.809051	0.535211	1.54758
AC090579.1	0.152284	3.15885e-05	6.98133e-05	1	0.288851	0.322407	0.582531			ROBO1	1.1122	0	0	Inhibitory Neurons	0.834915	0.603357	2.25147
CABP1	0.152142	1.2465e-09	3.06108e-09	1	0.330217	0.370687	0.640342			PTEN	1.19156	0	0	Mural Cells	0.736994	0.521545	1.80954
AC096576.2	0.151235	2.87261e-12	7.40406e-12	1	0.248247	0.243868	0.503299			HSPA12A	0.693565	0	0	Excitatory Neurons	0.756865	0.385531	1.20476
SLC1A2	3.78194	0	0	2	0.99985	0.544154	4.63182			ANXA3	0.893261	1.17e-212	1.15e-210	Endothelial Cells	0.485795	0.00794406	0.899287
GPC5	3.37857	0	0	2	0.999174	0.384369	4.21902			TRAK1	0.853238	0	0	Astrocytes	0.764729	0.463716	1.35784
ADGRV1	2.98538	0	0	2	0.996773	0.339373	3.57932			PTPRG	0.978094	0	0	Oligodendrocyte Precursor Cells	0.926431	0.664281	2.32374
SLC1A3	2.73183	0	0	2	0.995572	0.378822	3.56848			ANKFN1	0.663663	0	0	Astrocytes	0.547787	0.16107	0.829677
RNF219-AS1	2.59103	0	0	2	0.963299	0.152078	2.90158			GREB1L	0.791477	0	0	Oligodendrocytes	0.498057	0.1736	0.958448
GPM6A	2.49479	0	0	2	0.999625	0.749557	4.22688			LINC01141	0.767742	0	0	Microglia	0.375344	0.0413782	0.792999
HPSE2	2.44491	0	0	2	0.916767	0.158508	2.74388			C11orf96	0.750125	2.89e-216	1.77e-214	Mural Cells	0.36091	0.0191844	0.764739
NKAIN3	2.39482	0	0	2	0.980486	0.31739	2.99898			ARHGAP44	0.591175	0	0	Inhibitory Neurons	0.803128	0.367953	1.07263
PITPNC1	2.30808	0	0	2	0.994146	0.540551	3.29746			DLEU7-AS1	0.788125	0	0	Microglia	0.40573	0.0808334	0.845373
ZNF98	2.26314	0	0	2	0.901756	0.149009	2.49993			PART1	0.505602	0	0	Excitatory Neurons	0.529287	0.0196685	0.518041
RYR3	2.20862	0	0	2	0.978085	0.373358	2.86072			SERPINE2	0.713757	0	0	Astrocytes	0.625567	0.267858	0.961852
SLC4A4	2.18183	0	0	2	0.964725	0.383009	2.72612			DLC1	0.962708	0	0	Oligodendrocytes	0.743377	0.478972	1.72999
CTNNA2	2.16436	0	0	2	0.999174	0.750199	4.22927			RGS12	0.824778	0	0	Inhibitory Neurons	0.667139	0.35806	1.24413
MSI2	2.08245	0	0	2	0.991144	0.622137	3.09549			KCNK13	0.762691	0	0	Microglia	0.386341	0.0525439	0.806743
NHSL1	1.99067	0	0	2	0.920444	0.17232	2.28853			GABRA1	0.61397	0	0	Inhibitory Neurons	0.713512	0.299193	0.873096
PREX2	1.98717	0	0	2	0.964125	0.350562	2.61188			SHISA9	0.768412	0	0	Oligodendrocyte Precursor Cells	0.779191	0.448646	1.62337
RORA	1.91171	0	0	2	0.998724	0.768903	3.84946			SLC15A2	0.65674	0	0	Astrocytes	0.519461	0.132593	0.756508
ATP1A2	1.87866	0	0	2	0.930201	0.23022	2.18771			RGMA	0.63153	0	0	Astrocytes	0.491902	0.0873007	0.688693
SOX5	1.87188	0	0	2	0.991219	0.628687	3.32259			GSG1L	0.679727	0	0	Oligodendrocyte Precursor Cells	0.550995	0.177224	0.845352
COL5A3	1.86008	0	0	2	0.900105	0.158724	2.04918			TMEM108	0.781012	0	0	Excitatory Neurons	0.816673	0.491875	1.66246
SFXN5	1.82432	0	0	2	0.951216	0.465535	2.41259			ADD2	0.563037	0	0	Excitatory Neurons	0.655867	0.203532	0.758254
DTNA	1.80523	0	0	2	0.993545	0.742536	3.41181			PTGDS	0.766839	0	0	Oligodendrocytes	0.611052	0.281313	1.0789
NPAS3	1.80293	0	0	2	0.998649	0.834376	4.0171			LINGO2	0.826698	0	0	Inhibitory Neurons	0.711729	0.405845	1.77124
FBXL7	1.76675	0	0	2	0.962624	0.438438	2.72381			SRCIN1	0.899521	0	0	Oligodendrocytes	0.635263	0.35387	1.20524
AL589740.1	1.75893	0	0	2	0.942285	0.517679	2.70545			KCNK1	0.538806	0	0	Excitatory Neurons	0.628852	0.156866	0.693369
AC002429.2	1.75753	0	0	2	0.833909	0.314105	2.15808			TGFBR2	0.682519	1.61e-248	1.18e-246	Mural Cells	0.41763	0.0469071	0.760303
TNIK	1.74773	0	0	2	0.97891	0.692261	2.99159			COL1A2	0.673924	4.81e-252	3.59e-250	Mural Cells	0.376084	0.00129801	0.67463
CDH20	1.72716	0	0	2	0.972531	0.592167	2.93185			RFTN2	0.624034	0	0	Astrocytes	0.653192	0.246857	1.05427
NTM	1.72359	0	0	2	0.999249	0.831486	3.87463			ZHX2	0.751122	0	0	Oligodendrocyte Precursor Cells	0.757952	0.422393	1.4437
CABLES1	1.72045	0	0	2	0.898529	0.320669	2.13534			RNF182	0.604233	0	0	Astrocytes	0.446781	0.0287828	0.621705
ZNRF3	1.71707	0	0	2	0.915866	0.401003	2.2267			IGSF21	0.713685	0	0	Oligodendrocyte Precursor Cells	0.671968	0.318529	1.09713
TRPM3	1.71667	0	0	2	0.874137	0.378441	2.35788			UNC79	0.811891	0	0	Excitatory Neurons	0.840676	0.530503	1.71239
ARHGAP24	1.70746	0	0	2	0.888847	0.218104	2.11666			KAZN	0.754858	0	0	Excitatory Neurons	0.918231	0.585089	2.35729
C1orf61	1.70217	0	0	2	0.919844	0.414586	2.15807			ZFHX3	0.690647	0	0	Astrocytes	0.676653	0.311338	1.116
ZBTB20	1.69334	0	0	2	0.99272	0.72704	3.38631			NBEA	0.96381	0	0	Excitatory Neurons	0.90483	0.644031	2.21299
CARMIL1	1.64895	0	0	2	0.942059	0.459989	2.3686			HCLS1	0.706474	0	0	Microglia	0.367819	0.0122767	0.71409
SPARCL1	1.63888	0	0	2	0.950165	0.660029	2.4022			UNC13C	0.545332	0	0	Excitatory Neurons	0.591894	0.130368	0.760517
AHCYL2	1.63251	0	0	2	0.945587	0.563735	2.47635			GPR158	0.610237	0	0	Inhibitory Neurons	0.792508	0.38027	1.16668
BMPR1B	1.63201	0	0	2	0.876313	0.200701	1.9757			LDLRAD3	0.888117	3.45e-148	1.99e-146	Endothelial Cells	0.617188	0.354943	1.36686
PARD3B	1.62533	0	0	2	0.898229	0.257775	2.08967			KCNH7	0.65098	0	0	Inhibitory Neurons	0.746718	0.361201	1.38083
PTPRZ1	1.62516	0	0	2	0.927799	0.374362	2.25993			MMD2	0.680276	0	0	Oligodendrocyte Precursor Cells	0.617792	0.250213	1.01397
NRXN1	1.61012	0	0	2	0.998949	0.807247	4.20884			ARHGAP44	0.592919	0	0	Excitatory Neurons	0.710095	0.287771	0.958619
CACNB2	1.57162	0	0	2	0.973732	0.626013	2.88372			CACNA1D	0.619047	0	0	Excitatory Neurons	0.773492	0.368136	1.26278
RANBP3L	1.57077	0	0	2	0.839162	0.145527	1.79417			CPB2-AS1	0.790024	0	0	Oligodendrocytes	0.51986	0.203713	0.955605
CADM1	1.54664	0	0	2	0.980486	0.749995	2.99534			MIR99AHG	1.44685	0	0	Astrocytes	0.980205	0.807511	3.13071
TPD52L1	1.54603	0	0	2	0.844641	0.210448	1.84398			SLC1A1	0.744227	0	0	Oligodendrocyte Precursor Cells	0.62754	0.292084	1.00976
LINC00499	1.54579	0	0	2	0.731462	0.0904932	1.70348			RPS6KA2	0.86985	0	0	Inhibitory Neurons	0.949627	0.662622	2.11093
PARD3	1.54047	0	0	2	0.905134	0.347036	2.16839			PDE4B	1.12877	0	0	Oligodendrocyte Precursor Cells	0.97086	0.749992	2.89127
GLIS3	1.53436	0	0	2	0.898904	0.329786	2.10704			AFF1	0.758373	0	0	Astrocytes	0.692682	0.363566	1.17625
PAMR1	1.53249	0	0	2	0.826854	0.19046	1.78373			CACNA2D1	0.849293	0	0	Excitatory Neurons	0.855558	0.562338	1.84496
LSAMP	1.52565	0	0	2	0.999775	0.90891	4.48239			ASAP2	0.763932	0	0	Astrocytes	0.684284	0.357227	1.11113
ATP13A4	1.49725	0	0	2	0.8571	0.222342	1.80194			AQP4-AS1	0.595534	0	0	Excitatory Neurons	0.653579	0.234358	0.958881
GLI3	1.48573	0	0	2	0.817022	0.107857	1.6477			HS3ST4	0.621998	0	0	Excitatory Neurons	0.525517	0.12403	0.869805
NEAT1	1.48523	0	0	2	0.961348	0.542648	2.70436			CMYA5	0.683192	0	0	Oligodendrocyte Precursor Cells	0.581059	0.216008	0.887079
NFIA	1.48357	0	0	2	0.964275	0.625841	2.68716			HDAC9	0.703383	0	0	Excitatory Neurons	0.805627	0.45202	1.52356
RGS20	1.45876	0	0	2	0.818223	0.184652	1.72891			DYNC1I1	0.613397	0	0	Inhibitory Neurons	0.870195	0.46379	1.40892
TRPS1	1.45266	0	0	2	0.923597	0.552274	2.32206			RELN	0.79997	0	0	Inhibitory Neurons	0.386834	0.0765246	0.885923
AC092691.1	1.43678	0	0	2	0.980336	0.695634	3.03589			SNCA	0.558352	0	0	Excitatory Neurons	0.675161	0.228547	0.845163
SHROOM3	1.43049	0	0	2	0.842089	0.304963	1.81912			IL4R	0.886105	6.7e-162	4.39e-160	Endothelial Cells	0.43821	0.024033	0.920444
GLUL	1.42925	0	0	2	0.854098	0.287497	1.83743			SYT7	0.498264	0	0	Excitatory Neurons	0.570344	0.0705355	0.535842
NEBL	1.42477	0	0	2	0.971555	0.664242	2.74429			LRMP	0.749526	0	0	Microglia	0.40327	0.0733795	0.801779
CPE	1.40481	0	0	2	0.901831	0.56364	2.08596			PARP14	0.878116	1.37e-187	1.1e-185	Endothelial Cells	0.516335	0.0916549	0.987946
SPON1	1.39446	0	0	2	0.797658	0.170039	1.63192			PRB2	0.532694	0	0	Excitatory Neurons	0.588453	0.121139	0.643539
SGCD	1.39263	0	0	2	0.937031	0.576741	2.50471			RPS6KA2	0.967021	0	0	Astrocytes	0.919688	0.663881	2.17821
CAMK2G	1.38809	0	0	2	0.873011	0.443546	1.90032			ELOVL2	0.60442	0	0	Astrocytes	0.480638	0.0711326	0.655101
LINC00299	1.36745	0	0	2	0.80066	0.203993	1.61073			CLEC2D	0.851404	4.37e-34	2.49e-32	T Cells	0.370445	0.0809056	0.920609
GABRB1	1.3639	0	0	2	0.960823	0.647316	2.70242			CDH10	0.68026	0	0	Excitatory Neurons	0.758544	0.394679	1.30164
ERBB4	1.35558	0	0	2	0.98589	0.701588	3.35189			BCL11A	0.527389	0	0	Excitatory Neurons	0.60913	0.137752	0.692359
MACF1	1.34329	0	0	2	0.993545	0.863323	3.14573			GPR85	0.876662	1.49e-140	7.99e-139	Endothelial Cells	0.433949	0.072725	0.920064
STON2	1.31885	0	0	2	0.776794	0.120996	1.51844			TRMT9B	0.567889	0	0	Inhibitory Neurons	0.65361	0.217536	0.788127
SASH1	1.31844	0	0	2	0.898454	0.480619	2.02703			CLDN11	0.643007	0	0	Oligodendrocytes	0.404939	0.0205124	0.652898
ABLIM1	1.31475	0	0	2	0.923972	0.565419	2.21252			LINC00632	0.597557	0	0	Inhibitory Neurons	0.840335	0.427113	1.22369
SORBS1	1.3067	0	0	2	0.972906	0.680399	2.68255			CAPZB	1.12513	0	0	Microglia	0.696426	0.477388	1.62463
MIR99AHG	1.30302	0	0	2	0.98529	0.825386	3.1395			ST8SIA4	0.789975	0	0	Microglia	0.423528	0.112951	0.887157
MERTK	1.30132	0	0	2	0.791279	0.191394	1.57554			AGBL4	0.671454	0	0	Inhibitory Neurons	0.945772	0.580204	2.06963
ACSBG1	1.2984	0	0	2	0.767938	0.100278	1.43914			ST8SIA5	0.550555	0	0	Excitatory Neurons	0.657645	0.211352	0.788963
ITPR2	1.28824	0	0	2	0.933729	0.5393	2.26066			CNOT6L	0.875813	3.97e-152	2.36e-150	Endothelial Cells	0.599432	0.382449	1.25146
HIF3A	1.28692	0	0	2	0.772816	0.154397	1.52573			SCARB1	0.873364	2.1e-131	1.05e-129	Endothelial Cells	0.528409	0.270039	1.11637
NRG3	1.27891	0	0	2	0.998949	0.772055	3.85617			CLIC4	0.87137	6.16e-176	4.58e-174	Endothelial Cells	0.582386	0.190267	1.14858
MAML2	1.27563	0	0	2	0.899129	0.47544	2.21656			CHSY1	0.867299	2.36e-121	1.06e-119	Endothelial Cells	0.53267	0.302772	1.15318
GNA14	1.27296	0	0	2	0.76486	0.16063	1.5371			EXT1	0.775518	0	0	Inhibitory Neurons	0.862957	0.547723	1.63373
GRAMD2B	1.27284	0	0	2	0.818448	0.259732	1.6793			PLA2G4A	0.7453	0	0	Microglia	0.395746	0.0678913	0.791113
PRDM16	1.27173	0	0	2	0.754278	0.103073	1.4312			PDZRN3	0.785004	0	0	Astrocytes	0.780592	0.469757	1.52887
SLCO1C1	1.26658	0	0	2	0.740994	0.0975139	1.41559			CXCL14	0.792252	0	0	Inhibitory Neurons	0.467103	0.158907	0.878936
CRB1	1.26093	0	0	2	0.828205	0.35837	1.74009			OSMR	0.866423	4.07e-179	3.08e-177	Endothelial Cells	0.487216	0.0668954	0.943518
RORB	1.24637	0	0	2	0.813795	0.268932	1.66505			CD247	0.947755	1.16e-28	4.91e-27	T Cells	0.350202	0.0930192	1.01688
FMN2	1.24198	0	0	2	0.95707	0.64743	2.52685			LRFN5	0.611239	0	0	Inhibitory Neurons	0.862739	0.462736	1.62139
CTNND2	1.23117	0	0	2	0.997899	0.88279	3.70981			NFIA	0.893312	0	0	Oligodendrocyte Precursor Cells	0.909194	0.636699	2.16169
NTRK2	1.23048	0	0	2	0.975983	0.761495	2.92607			NEK10	0.542667	0	0	Excitatory Neurons	0.656411	0.205987	0.793855
ZHX3	1.2297	0	0	2	0.898979	0.597422	2.05924			FNBP1	0.943512	0	0	Astrocytes	0.878432	0.621147	1.82219
PRKG1	1.22712	0	0	2	0.867157	0.485835	2.20457			EPHA7	0.589889	0	0	Inhibitory Neurons	0.622695	0.211113	0.791746
OPHN1	1.21666	0	0	2	0.883744	0.531027	1.99047			SLC19A1	0.725021	5.17e-229	3.46e-227	Mural Cells	0.399928	0.0651567	0.768877
MEIS2	1.20432	0	0	2	0.88502	0.46443	2.00072			CHPT1	0.821646	0	0	Astrocytes	0.712643	0.417834	1.23872
ACSS1	1.19631	0	0	2	0.750751	0.145324	1.39389			SLC25A48	0.613279	0	0	Astrocytes	0.522527	0.126858	0.779285
APC	1.19443	0	0	2	0.917592	0.664451	2.17038			GRM3	0.846206	0	0	Astrocytes	0.791522	0.506357	1.76354
NDRG2	1.1906	0	0	2	0.759156	0.1937	1.42009			KLHL5	0.865122	4.51e-165	3.06e-163	Endothelial Cells	0.606534	0.308601	1.23964
SLC7A11	1.18194	0	0	2	0.726283	0.130101	1.36876			A2M	0.775854	2.16e-211	1.27e-209	Mural Cells	0.428107	0.117018	0.902571
GRM3	1.1817	0	0	2	0.897403	0.527622	2.15555			KCNH5	0.586558	0	0	Excitatory Neurons	0.531723	0.119611	0.713562
RFX4	1.17972	0	0	2	0.789403	0.269739	1.55532			SLC25A12	0.663868	0	0	Inhibitory Neurons	0.883288	0.518628	1.39404
TCF7L2	1.17636	0	0	2	0.814845	0.34804	1.64038			MIR124-2HG	0.5538	0	0	Excitatory Neurons	0.661547	0.22471	0.80122
AC073050.1	1.15739	0	0	2	0.876388	0.543499	2.06831			LPP	1.18205	0	0	Mural Cells	0.819003	0.61502	2.1847
ACOT11	1.15636	0	0	2	0.750075	0.220829	1.39501			C3orf70	0.688907	0	0	Oligodendrocyte Precursor Cells	0.58937	0.238956	0.920902
MMD2	1.15597	0	0	2	0.72906	0.232437	1.43828			AC007319.1	0.730576	8.68e-221	5.46e-219	Mural Cells	0.425939	0.0966543	0.85417
VAV3	1.14668	0	0	2	0.695512	0.142351	1.31706			AC090709.1	0.578322	0	0	Excitatory Neurons	0.525731	0.10849	0.698254
FAM184A	1.1455	0	0	2	0.793455	0.383861	1.55829			AGPAT4	0.982043	0	0	Oligodendrocytes	0.713611	0.468296	1.51971
LIFR	1.13897	0	0	2	0.825878	0.43892	1.71428			WIPF1	0.700089	0	0	Oligodendrocytes	0.503644	0.160402	0.905721
PTN	1.12964	0	0	2	0.796983	0.320249	1.60484			GLS	0.750303	0	0	Excitatory Neurons	0.806187	0.485856	1.41738
ARHGEF26	1.12745	0	0	2	0.728985	0.174334	1.34343			CCDC3	0.555807	0	0	Excitatory Neurons	0.621658	0.187037	0.757605
LINC00511	1.1251	0	0	2	0.785875	0.337817	1.59099			LRRFIP1	0.623185	0	0	Inhibitory Neurons	0.831933	0.445721	1.21943
CSGALNACT1	1.12377	0	0	2	0.869559	0.497284	1.91729			CAP2	0.543774	0	0	Excitatory Neurons	0.674157	0.230866	0.769994
EPHB1	1.11884	0	0	2	0.803663	0.42547	1.64571			AC007388.1	0.598243	0	0	Excitatory Neurons	0.705749	0.302211	0.947613
ZFHX4	1.11393	0	0	2	0.805314	0.326482	1.60503			GALNT10	0.64819	0	0	Oligodendrocyte Precursor Cells	0.557973	0.187146	0.854362
WWOX	1.10265	0	0	2	0.964425	0.787367	2.77922			TP53TG5	0.70795	0	0	Oligodendrocytes	0.469062	0.130368	0.793053
EYA2	1.09851	0	0	2	0.699039	0.120444	1.27127			EDIL3	0.78829	0	0	Oligodendrocyte Precursor Cells	0.857275	0.553143	1.84547
LGI1	1.09215	0	0	2	0.776118	0.401994	1.53317			ARMC9	0.562744	0	0	Excitatory Neurons	0.653809	0.226201	0.789336
SOX6	1.09207	0	0	2	0.839613	0.330351	1.79685			KCNQ3	0.702412	0	0	Excitatory Neurons	0.839507	0.497859	1.72417
DGKG	1.08975	0	0	2	0.823326	0.448019	1.78415			CYYR1	0.863573	5.12e-164	3.42e-162	Endothelial Cells	0.446023	0.0402459	0.894148
ASPH	1.08695	0	0	2	0.837962	0.518848	1.75845			NRXN1	1.29764	0	0	Oligodendrocyte Precursor Cells	0.996409	0.811662	3.94795
MCC	1.08618	0	0	2	0.754053	0.273373	1.44601			RUNDC3B	0.554487	0	0	Inhibitory Neurons	0.745081	0.311209	0.930453
FUT9	1.08501	0	0	2	0.911663	0.660792	2.19141			MRC1	0.722888	0	0	Microglia	0.338157	0.00851007	0.729386
GLUD1	1.08424	0	0	2	0.760507	0.342023	1.44431			PTPRJ	1.2475	0	0	Microglia	0.795688	0.604001	2.09262
ACACB	1.08046	0	0	2	0.730036	0.192544	1.33244			LRRC63	0.671235	0	0	Oligodendrocytes	0.393893	0.0387106	0.697723
SLC25A18	1.08005	0	0	2	0.691459	0.116924	1.22553			SH3PXD2B	0.644958	0	0	Astrocytes	0.586177	0.216461	0.882643
GABRA2	1.07379	0	0	2	0.796082	0.438711	1.62717			AFF2	0.565041	0	0	Inhibitory Neurons	0.589125	0.16693	0.708946
PDE7B	1.07183	0	0	2	0.836235	0.445439	1.75405			ATP1B1	0.714759	0	0	Inhibitory Neurons	0.856592	0.523802	1.23647
CACHD1	1.07169	0	0	2	0.739718	0.247298	1.39128			PLXDC2	0.961721	0	0	Oligodendrocytes	0.740712	0.493752	1.79348
PLPP3	1.06338	0	0	2	0.719529	0.202499	1.32634			ATP8A1	1.2243	0	0	Oligodendrocytes	0.886973	0.692371	2.29501
FGFR3	1.0601	0	0	2	0.677349	0.0950423	1.17771			CDYL2	0.861001	2.04e-160	1.31e-158	Endothelial Cells	0.558949	0.272212	1.11517
ANKDD1A	1.05892	0	0	2	0.72846	0.32868	1.37782			RGS5	0.860689	5.64e-92	1.87e-90	Endothelial Cells	0.386364	0.105777	0.956853
PHF21B	1.05244	0	0	2	0.702041	0.173089	1.27247			HECW1	0.704295	0	0	Oligodendrocyte Precursor Cells	0.813257	0.476862	1.60235
ALDH1A1	1.05163	0	0	2	0.618208	0.102533	1.20641			SERPINB9	0.823856	0	0	Microglia	0.43901	0.151075	0.935746
LINC01748	1.04045	0	0	2	0.67112	0.175923	1.23991			CDH20	0.824204	0	0	Oligodendrocyte Precursor Cells	0.892777	0.605451	2.11664
KANK1	1.0365	0	0	2	0.808691	0.360022	1.65445			AEBP2	0.695968	0	0	Excitatory Neurons	0.783007	0.442518	1.33142
EYA1	1.03525	0	0	2	0.656259	0.112756	1.18207			GABRG1	0.591256	0	0	Astrocytes	0.46331	0.0611404	0.632863
ETNPPL	1.03507	0	0	2	0.646653	0.0831613	1.14844			PLPPR1	0.773261	0	0	Oligodendrocytes	0.579488	0.273754	1.14727
STK33	1.0329	0	0	2	0.680276	0.155407	1.24511			PTH1R	0.684705	7.5e-226	4.87e-224	Mural Cells	0.377529	0.0323432	0.710373
DLC1	1.03009	0	0	2	0.793981	0.504622	1.8926			GRIN1	0.533506	0	0	Excitatory Neurons	0.677186	0.232057	0.748957
ADCY2	1.02797	0	0	2	0.92187	0.626915	2.24922			ATP10A	0.77178	1.07e-173	5.11e-172	Mural Cells	0.336344	0.0308784	0.81618
LRP1B	1.02293	0	0	2	0.998199	0.875401	3.70946			TUSC3	0.554132	0	0	Inhibitory Neurons	0.726059	0.299353	0.862498
TOX	1.0221	0	0	2	0.778745	0.337582	1.57458			NAV2	1.13677	0	0	Oligodendrocyte Precursor Cells	0.953519	0.746277	2.66731
SYNE1	1.02074	0	0	2	0.956319	0.733584	2.53995			LRCH1	0.957911	0	0	Microglia	0.597164	0.351318	1.31217
ADD3	1.0141	0	0	2	0.865281	0.594251	1.85216			SDC2	0.594636	0	0	Astrocytes	0.464809	0.0685457	0.645149
MRVI1	1.01375	0	0	2	0.678175	0.120463	1.21839			AL138828.1	0.916803	7.6e-206	4.39e-204	Mural Cells	0.482298	0.226259	1.1744
CLU	1.00832	0	0	2	0.742645	0.51475	1.29547			CDH4	0.734591	0	0	Astrocytes	0.678652	0.359636	1.15814
LRIG1	1.00593	0	0	2	0.738667	0.297936	1.40519			ARHGAP26	0.781444	0	0	Excitatory Neurons	0.843326	0.543161	1.77351
DNAH7	0.988051	0	0	2	0.702192	0.34978	1.41124			PSD3	1.05364	0	0	Astrocytes	0.918822	0.696359	2.20983
MGAT4C	0.981514	0	0	2	0.891024	0.549948	2.10729			EPB41L4B	0.50665	0	0	Excitatory Neurons	0.605887	0.142144	0.634981
ARHGAP5	0.981307	0	0	2	0.82175	0.563164	1.67777			TLR1	0.677718	0	0	Microglia	0.361163	0.0154817	0.690723
FYN	0.97865	0	0	2	0.888697	0.664477	1.99131			CTTNBP2	0.840323	0	0	Oligodendrocyte Precursor Cells	0.813975	0.536389	1.58145
ZHX2	0.967459	0	0	2	0.801486	0.411079	1.62742			SYT17	0.672566	0	0	Astrocytes	0.604039	0.256728	0.92288
PSD3	0.964746	0	0	2	0.925023	0.719416	2.23084			IGSF21	0.927443	0	0	Microglia	0.5798	0.328535	1.31409
DOCK7	0.963619	0	0	2	0.780696	0.47544	1.5308			PLSCR1	0.859581	4.77e-169	3.37e-167	Endothelial Cells	0.507812	0.121996	0.982187
NFIB	0.96341	0	0	2	0.888772	0.615586	2.01857			PPM1E	0.568444	0	0	Excitatory Neurons	0.722689	0.312577	1.02991
LINC00461	0.961738	0	0	2	0.867007	0.602111	1.8648			RUNDC3B	0.528356	0	0	Excitatory Neurons	0.665185	0.224164	0.805628
PRKCA	0.958881	0	0	2	0.949039	0.741278	2.42268			TMEM123	0.858007	1.35e-166	9.36e-165	Endothelial Cells	0.524858	0.14926	1.03398
WIF1	0.952786	0	0	2	0.573927	0.0950423	1.05459			CLVS1	0.5687	0	0	Inhibitory Neurons	0.73417	0.324866	0.938616
DDAH1	0.949624	0	0	2	0.732062	0.391008	1.41726			ANKS1B	1.26341	0	0	Excitatory Neurons	0.966548	0.783001	3.19294
BCL2	0.94687	0	0	2	0.79248	0.47025	1.6088			GABRB3	0.543753	0	0	Inhibitory Neurons	0.88958	0.461172	1.45997
ACSS3	0.944118	0	0	2	0.667067	0.198789	1.18683			ADRA1A	0.584045	0	0	Inhibitory Neurons	0.577269	0.180496	0.829201
MAST4	0.942446	0	0	2	0.917893	0.6582	2.18456			HTRA1	0.650241	0	0	Oligodendrocyte Precursor Cells	0.649087	0.293158	1.01895
RPS6KA2	0.941761	0	0	2	0.921645	0.690831	2.24943			AL445623.2	0.552956	0	0	Inhibitory Neurons	0.55701	0.137423	0.666493
PSD2	0.940372	0	0	2	0.646277	0.163699	1.10773			UNC80	0.577907	0	0	Inhibitory Neurons	0.861939	0.459727	1.28697
EGFR	0.935002	0	0	2	0.694386	0.231929	1.2949			KLF2	0.853212	1.77e-182	1.37e-180	Endothelial Cells	0.453835	0.0125805	0.865004
AC099792.1	0.933593	0	0	2	0.613404	0.104973	1.08251			ANKRD55	0.518112	0	0	Inhibitory Neurons	0.490016	0.0414601	0.555541
MYO10	0.931632	0	0	2	0.667367	0.187467	1.15581			PLEKHA5	0.621613	0	0	Inhibitory Neurons	0.918967	0.54581	1.70526
PON2	0.930745	0	0	2	0.68613	0.200733	1.20457			AATK	0.791715	0	0	Oligodendrocytes	0.576823	0.285275	1.00465
NCKAP5	0.929547	0	0	2	0.891174	0.489622	2.04149			NRIP3	0.495456	0	0	Inhibitory Neurons	0.518858	0.0488123	0.519641
AC091826.2	0.929322	0	0	2	0.624362	0.167345	1.11812			TXNIP	0.726511	5.87e-216	3.58e-214	Mural Cells	0.433526	0.115553	0.8725
GRAMD1C	0.924266	0	0	2	0.651231	0.205486	1.13611			DSCAML1	0.824882	0	0	Oligodendrocyte Precursor Cells	0.858711	0.579197	1.86397
AC008957.2	0.922685	0	0	2	0.56492	0.103486	1.0793			REV3L	1.02992	0	0	Oligodendrocyte Precursor Cells	0.901601	0.677675	2.09242
ADAMTS17	0.917398	0	0	2	0.695737	0.270501	1.32027			ARHGAP6	0.759441	0	0	Microglia	0.419187	0.11538	0.894975
AQP4	0.915654	0	0	2	0.622636	0.16035	1.08684			SNAP91	0.579983	0	0	Inhibitory Neurons	0.876632	0.478963	1.33446
CKB	0.913831	0	0	2	0.697688	0.469576	1.09829			SELENOP	0.663903	0	0	Oligodendrocytes	0.407861	0.0600685	0.713422
RHOJ	0.912549	0	0	2	0.626464	0.133017	1.06133			LIMS2	0.849693	2.15e-210	2.07e-208	Endothelial Cells	0.489347	0.0180321	0.862512
RERG	0.911396	0	0	2	0.666391	0.289054	1.28237			PTPN14	0.847571	4.75e-166	3.26e-164	Endothelial Cells	0.539773	0.200627	1.03269
PTGDS	0.910877	0	0	2	0.723206	0.30915	1.29174			GJC1	0.667322	6.18e-226	4.02e-224	Mural Cells	0.374639	0.0298067	0.682115
EFEMP1	0.897031	0	0	2	0.591114	0.0935874	1.03301			MEG8	0.561894	0	0	Excitatory Neurons	0.690043	0.280023	0.95989
LRRC3B	0.895809	0	0	2	0.627514	0.209831	1.15601			MFSD2A	0.844308	2.51e-178	1.89e-176	Endothelial Cells	0.450284	0.0168627	0.855072
ADGRA3	0.894884	0	0	2	0.656259	0.210327	1.14026			FAM153C	0.498501	0	0	Excitatory Neurons	0.589392	0.127268	0.606866
ARHGEF4	0.891881	0	0	2	0.720955	0.42174	1.36428			CCPG1	0.614703	0	0	Excitatory Neurons	0.742444	0.36809	1.03065
MAP3K5	0.887419	0	0	2	0.844716	0.543525	1.77282			PKNOX2	0.626911	0	0	Inhibitory Neurons	0.754901	0.388299	1.14576
AC087564.1	0.882193	0	0	2	0.66369	0.243721	1.27159			AL160272.2	0.553885	0	0	Astrocytes	0.430085	0.0157986	0.573299
SLC35F1	0.881921	0	0	2	0.864005	0.548963	1.91395			SYN3	0.615229	0	0	Inhibitory Neurons	0.77996	0.406348	1.40401
PIK3C2A	0.874955	0	0	2	0.736115	0.456609	1.3735			AL354809.1	0.727498	0	0	Oligodendrocytes	0.388306	0.0733016	0.777028
FGFR2	0.874017	0	0	2	0.753828	0.370709	1.43808			JAG1	0.711175	2.32e-223	1.48e-221	Mural Cells	0.411488	0.0893188	0.777168
MAPK10	0.869952	0	0	2	0.974482	0.800442	2.75649			ERC1	0.790287	0	0	Inhibitory Neurons	0.931406	0.642038	1.84607
QKI	0.86903	0	0	2	0.975383	0.802876	2.78271			RBMS3	0.53351	0	0	Inhibitory Neurons	0.607565	0.176523	0.781635
PCSK5	0.868328	0	0	2	0.678775	0.245761	1.20537			PRKD1	0.769512	0	0	Astrocytes	0.780425	0.483409	1.46724
AHCYL1	0.86767	0	0	2	0.707145	0.372685	1.27061			BHLHE41	0.77698	0	0	Microglia	0.428737	0.134513	0.874727
FOXO1	0.857162	0	0	2	0.676899	0.248137	1.2309			TFEC	0.668277	0	0	Microglia	0.349154	0.00711207	0.672958
AC108866.1	0.851353	0	0	2	0.612729	0.250164	1.14502			PCBP3	0.838952	2.02e-185	1.03e-183	Mural Cells	0.420882	0.148908	0.994376
PHLPP1	0.850673	0	0	2	0.899955	0.668664	2.05441			SLC22A15	0.874711	0	0	Oligodendrocytes	0.620525	0.359673	1.20285
SLC14A1	0.847287	0	0	2	0.544581	0.0917957	0.985975			CACNB2	0.691127	0	0	Excitatory Neurons	0.865583	0.535813	1.87997
SORCS2	0.84676	0	0	2	0.702867	0.342074	1.24499			GAB2	0.949066	0	0	Oligodendrocytes	0.738978	0.498832	1.56588
LMO3	0.845775	0	0	2	0.751576	0.456145	1.45713			FRRS1L	0.533233	0	0	Inhibitory Neurons	0.791053	0.360643	0.975112
DOCK4	0.843236	0	0	2	0.964575	0.833265	2.65161			RPL13	0.841997	4.1e-107	1.61e-105	Endothelial Cells	0.551847	0.393759	1.07877
FGD4	0.836306	0	0	2	0.710973	0.378943	1.32649			LRP2	0.656836	0	0	Oligodendrocytes	0.363902	0.0167295	0.665208
LPP	0.831898	0	0	2	0.841939	0.599398	1.78878			CHD5	0.497777	0	0	Excitatory Neurons	0.629149	0.169878	0.637352
GJA1	0.830012	0	0	2	0.563945	0.101834	0.942788			CARD11	0.768493	6.79e-31	3.3e-29	T Cells	0.317814	0.0220475	0.799618
INTU	0.827828	0	0	2	0.701066	0.411092	1.26195			COLEC12	0.632348	0	0	Astrocytes	0.403359	0.0426483	0.704586
F11-AS1	0.8277	0	0	2	0.539928	0.0763122	0.927039			SLC25A13	0.835881	0	0	Oligodendrocytes	0.598979	0.327575	1.15763
MT3	0.82342	0	0	2	0.596968	0.294238	0.972124			CNN3	0.634858	0	0	Astrocytes	0.53649	0.178006	0.780576
BMP2K	0.819045	0	0	2	0.702041	0.375449	1.26423			AC019197.1	0.841775	3.3e-82	9.6e-81	Endothelial Cells	0.446023	0.23238	1.094
NRCAM	0.818667	0	0	2	0.939057	0.694516	2.28777			PAK5	0.562893	0	0	Inhibitory Neurons	0.754028	0.348885	1.03793
PDLIM5	0.81232	0	0	2	0.64973	0.217894	1.12447			GRIN1	0.514656	0	0	Inhibitory Neurons	0.759884	0.319518	0.837049
MAPK4	0.807072	0	0	2	0.715026	0.408881	1.35375			C4orf19	0.582607	0	0	Astrocytes	0.458011	0.0686808	0.660806
CST3	0.805567	0	0	2	0.593966	0.216706	0.959964			C11orf80	0.525337	0	0	Excitatory Neurons	0.644179	0.210261	0.738743
CEP85L	0.80461	0	0	2	0.7852	0.567897	1.53804			UNC13B	0.840231	1.56e-154	9.58e-153	Endothelial Cells	0.56392	0.281822	1.1097
MEGF10	0.803316	0	0	2	0.690333	0.275635	1.24362			VPS13A	0.607344	0	0	Excitatory Neurons	0.721322	0.348022	1.00185
FNBP1	0.802919	0	0	2	0.861303	0.64987	1.78478			AP005433.1	0.5848	0	0	Oligodendrocyte Precursor Cells	0.463985	0.0772127	0.63505
PAPLN	0.801258	0	0	2	0.563419	0.0825894	0.905199			PARVB	0.840143	8.01e-158	5.06e-156	Endothelial Cells	0.502841	0.156773	0.955923
TNS3	0.798897	0	0	2	0.623386	0.182746	1.06349			PPP3CA	1.00618	0	0	Excitatory Neurons	0.89515	0.67051	2.11167
MTSS1L	0.798073	0	0	2	0.633669	0.26634	1.07046			CAVIN2	0.83955	3.93e-167	2.73e-165	Endothelial Cells	0.428977	0.00420533	0.844412
ITSN1	0.794716	0	0	2	0.810342	0.585788	1.59841			ME3	0.57335	0	0	Inhibitory Neurons	0.754428	0.35896	0.989359
PTCHD1-AS	0.792516	0	0	2	0.621585	0.320084	1.25709			SH3RF3	0.647751	0	0	Inhibitory Neurons	0.770795	0.42129	1.22769
GPR75-ASB3	0.791904	0	0	2	0.700766	0.437885	1.28122			CD34	0.838427	1.32e-191	1.08e-189	Endothelial Cells	0.458807	0.00375054	0.841903
CDHR3	0.787924	0	0	2	0.650555	0.296868	1.14675			MACF1	1.58564	0	0	Astrocytes	0.991136	0.848396	3.2142
FAM171B	0.787792	0	0	2	0.72208	0.498072	1.33648			ARHGAP42	0.58452	0	0	Astrocytes	0.535557	0.149379	0.789296
PPP1R9A	0.787623	0	0	2	0.84344	0.700298	1.92483			HIPK3	0.834912	7.21e-131	3.58e-129	Endothelial Cells	0.583097	0.386394	1.22205
TPCN1	0.787588	0	0	2	0.655434	0.324208	1.12167			TGFBR3	0.589581	0	0	Astrocytes	0.493435	0.111478	0.682871
CLYBL	0.786336	0	0	2	0.612429	0.263862	1.04884			NTRK3	0.777147	0	0	Excitatory Neurons	0.846322	0.557037	1.8366
TTYH1	0.782205	0	0	2	0.62864	0.282916	1.04741			XKR6	0.638156	0	0	Inhibitory Neurons	0.904528	0.551905	1.61144
CHPT1	0.78004	0	0	2	0.697613	0.450357	1.28066			GNB4	0.76643	0	0	Microglia	0.439444	0.146674	0.889582
SLC39A11	0.77826	0	0	2	0.769739	0.507049	1.54826			LINC00982	0.553225	0	0	Astrocytes	0.414889	0.00827239	0.558612
OLFM2	0.775453	0	0	2	0.604848	0.2735	1.04763			PDGFRB	0.579094	0	0	Astrocytes	0.474607	0.0872936	0.658641
NPL	0.775164	0	0	2	0.593365	0.194647	1.00876			CTNNB1	0.832804	1.19e-168	8.42e-167	Endothelial Cells	0.627841	0.395141	1.22239
GRIN2C	0.773079	0	0	2	0.53535	0.0726017	0.854833			BCL11B	0.541055	0	0	Inhibitory Neurons	0.525186	0.111009	0.630218
ITPKB	0.772161	0	0	2	0.630291	0.222691	1.10027			RETREG1	0.866693	0	0	Oligodendrocytes	0.64008	0.38227	1.24012
WWC1	0.772132	0	0	2	0.634194	0.318305	1.08853			FRAS1	0.530354	0	0	Excitatory Neurons	0.577522	0.154674	0.776391
ASAP2	0.771913	0	0	2	0.683128	0.391993	1.19315			PTPRE	0.759286	0	0	Oligodendrocyte Precursor Cells	0.775805	0.481124	1.42101
LGR4	0.771658	0	0	2	0.619334	0.289505	1.07303			TNFAIP8	0.772307	9.08e-30	4.1e-28	T Cells	0.311741	0.0224118	0.802357
IQCA1	0.771407	0	0	2	0.590513	0.264618	1.03627			TNFRSF1B	0.675509	0	0	Microglia	0.340761	0.01014	0.68632
AC027117.2	0.765108	0	0	2	0.544356	0.108582	0.919806			GNA14-AS1	0.59516	0	0	Astrocytes	0.396961	0.0209795	0.616206
DCLK2	0.763382	0	0	2	0.806665	0.581462	1.64001			ITPR2	0.746296	0	0	Oligodendrocyte Precursor Cells	0.85276	0.552969	1.77666
FAM189A2	0.757949	0	0	2	0.577905	0.120075	0.952787			TEK	0.594298	0	0	Oligodendrocyte Precursor Cells	0.468603	0.0913581	0.665058
EMX2OS	0.753425	0	0	2	0.54293	0.0875897	0.8758			CXorf36	0.829501	1.12e-183	8.84e-182	Endothelial Cells	0.470881	0.0307308	0.870695
NCAN	0.751772	0	0	2	0.568973	0.232075	0.943948			RAPGEF1	0.994512	0	0	Microglia	0.618579	0.39418	1.38863
SLC25A48	0.750493	0	0	2	0.578355	0.164073	0.965725			GLI2	0.552432	0	0	Astrocytes	0.420521	0.0151803	0.564263
BAZ2B	0.749873	0	0	2	0.886446	0.732739	1.94285			ZNF423	0.597748	0	0	Astrocytes	0.492702	0.119118	0.700751
MGST1	0.748114	0	0	2	0.619634	0.300293	1.1045			CYTH4	0.656192	0	0	Microglia	0.347851	0.00844902	0.661373
SLC15A2	0.745303	0	0	2	0.565971	0.169664	0.902341			MID1	0.595458	0	0	Astrocytes	0.502066	0.128016	0.725317
ESRRG	0.742194	0	0	2	0.812219	0.600097	1.72133			RGS7BP	0.535078	0	0	Inhibitory Neurons	0.705692	0.289376	0.829817
RHOBTB3	0.739134	0	0	2	0.645527	0.339151	1.14164			DEPTOR	0.726487	0	0	Oligodendrocytes	0.495328	0.18977	0.880089
MED12L	0.736913	0	0	2	0.819499	0.568234	1.67756			SERINC5	0.764002	0	0	Oligodendrocyte Precursor Cells	0.728607	0.437992	1.29169
KCNN3	0.736229	0	0	2	0.599745	0.278824	1.02455			PDXK	0.828891	2.56e-140	1.37e-138	Endothelial Cells	0.572443	0.355935	1.15322
ALDH1L1	0.7353	0	0	2	0.555014	0.117616	0.899423			NCAN	0.685382	0	0	Astrocytes	0.525726	0.201352	0.815758
CDH4	0.734825	0	0	2	0.67157	0.394052	1.23015			ZNF521	0.624368	0	0	Astrocytes	0.557851	0.203072	0.841689
PLEKHG1	0.733983	0	0	2	0.583233	0.203573	0.979896			CUEDC1	0.693889	0	0	Oligodendrocytes	0.503644	0.184712	0.865377
LRP4	0.731672	0	0	2	0.601246	0.192391	1.00232			ADAM22	0.597064	0	0	Inhibitory Neurons	0.875614	0.505055	1.36815
FGD6	0.730592	0	0	2	0.577079	0.212475	0.928736			LMO3	0.750311	0	0	Astrocytes	0.721574	0.427514	1.29579
DOCK1	0.728722	0	0	2	0.752177	0.362354	1.39817			AL022068.1	0.593088	0	0	Astrocytes	0.407858	0.0348592	0.620384
FHIT	0.727396	0	0	2	0.900856	0.74692	2.22986			FAR2	0.563961	0	0	Inhibitory Neurons	0.695145	0.302998	0.899661
ARHGAP31	0.726548	0	0	2	0.579706	0.171069	0.980772			SVIL	0.824937	6.21e-141	3.34e-139	Endothelial Cells	0.49858	0.175945	0.988752
GABBR1	0.726	0	0	2	0.651381	0.418017	1.11431			AC009063.2	0.655584	0	0	Oligodendrocytes	0.389205	0.0528608	0.688981
SFMBT2	0.72551	0	0	2	0.744071	0.443311	1.39052			SOCS6	0.817517	0	0	Microglia	0.436116	0.166471	0.946469
WASF3	0.724898	0	0	2	0.639222	0.356185	1.07651			HLA-A	0.82468	2.24e-152	1.34e-150	Endothelial Cells	0.447443	0.0668895	0.869468
CDC14A	0.723527	0	0	2	0.553137	0.130177	0.913892			ZNF366	0.82366	3.1e-163	2.06e-161	Endothelial Cells	0.424716	0.00592999	0.82858
PRKD1	0.722592	0	0	2	0.766887	0.516039	1.49919			LRP4	0.580063	0	0	Oligodendrocyte Precursor Cells	0.583008	0.202583	0.874699
STOX1	0.721866	0	0	2	0.548784	0.173953	0.889832			GPD2	0.67483	0	0	Astrocytes	0.609271	0.282512	0.951738
MKLN1	0.717955	0	0	2	0.904308	0.773306	2.1099			TPM1	0.887161	2.8e-287	2.46e-285	Mural Cells	0.564668	0.316888	1.1499
TRAK1	0.714536	0	0	2	0.722306	0.499215	1.31335			THEMIS	0.848579	2.44e-25	8.42e-24	T Cells	0.299595	0.0404058	0.889418
YAP1	0.713101	0	0	2	0.537001	0.105291	0.864335			FIGN	0.681934	0	0	Astrocytes	0.667989	0.345813	1.15952
PDZRN3	0.710188	0	0	2	0.760958	0.504368	1.53661			GAB3	0.654852	0	0	Microglia	0.348575	0.0133145	0.668471
PLEKHA7	0.708631	0	0	2	0.5358	0.146671	0.867468			TENM4	0.644671	0	0	Excitatory Neurons	0.778744	0.437935	1.38762
TEAD1	0.705956	0	0	2	0.704443	0.456297	1.2811			PEG3	0.532216	0	0	Inhibitory Neurons	0.708383	0.29589	0.750814
FTH1	0.701926	0	0	2	0.653933	0.613935	1.18809			AC104596.1	0.675044	0	0	Astrocytes	0.597341	0.272292	0.981999
SLC6A1	0.70116	0	0	2	0.748799	0.427509	1.36525			GPR37	0.614139	0	0	Oligodendrocytes	0.397746	0.0418344	0.631454
ZSWIM6	0.694262	0	0	2	0.905359	0.780581	2.14744			PPFIBP1	0.575851	0	0	Excitatory Neurons	0.715725	0.335073	1.04231
OAF	0.69402	0	0	2	0.499099	0.0818016	0.787425			ITSN1	0.865999	0	0	Astrocytes	0.81125	0.558969	1.5795
SH3RF1	0.693602	0	0	2	0.652732	0.37914	1.14643			MCTP1	0.615127	0	0	Inhibitory Neurons	0.761811	0.406935	1.33992
FARP1	0.690329	0	0	2	0.749775	0.511573	1.39218			AK5	0.652835	0	0	Excitatory Neurons	0.811142	0.476208	1.49317
PCDH9	0.686174	0	0	2	0.999249	0.927811	4.18			TCERG1L	0.505697	0	0	Excitatory Neurons	0.502453	0.0682349	0.563471
SLC39A12	0.685202	0	0	2	0.485215	0.0683448	0.767111			EDNRA	0.653053	4.32e-209	2.52e-207	Mural Cells	0.363439	0.029503	0.681634
FAM107A	0.67738	0	0	2	0.512759	0.147033	0.83194			LARGE1	0.70789	0	0	Inhibitory Neurons	0.923259	0.614982	1.80791
ECHDC2	0.67653	0	0	2	0.587211	0.282363	0.948818			INPP5D	0.736646	1.02e-31	5.21e-30	T Cells	0.368421	0.0726518	0.858525
BRINP3	0.674789	0	0	2	0.734014	0.439734	1.41404			CKB	0.895775	0	0	Astrocytes	0.687583	0.444684	0.994098
SNTA1	0.671386	0	0	2	0.519739	0.181336	0.814672			UNC13A	0.500792	0	0	Excitatory Neurons	0.635618	0.199758	0.680478
RFX2	0.670192	0	0	2	0.545407	0.221986	0.882787			ETS1	0.68261	5.14e-216	3.14e-214	Mural Cells	0.412572	0.0938916	0.771674
PPP2R2B	0.669112	0	0	2	0.989643	0.893585	3.20445			SCN8A	0.530642	0	0	Inhibitory Neurons	0.835316	0.424858	1.17757
ABI1	0.66753	0	0	2	0.716827	0.519362	1.2907			TRPC3	0.69644	2.2e-194	1.18e-192	Mural Cells	0.37789	0.0655854	0.763808
GNAQ	0.667411	0	0	2	0.912714	0.796103	2.14479			MTSS1L	0.637767	0	0	Oligodendrocyte Precursor Cells	0.616868	0.275522	0.936032
HEPACAM	0.666919	0	0	2	0.57813	0.193922	0.929147			XYLT1	0.527773	0	0	Excitatory Neurons	0.726146	0.314777	1.09186
ACSL6	0.665326	0	0	2	0.594716	0.340047	0.957914			WSCD1	0.56357	0	0	Oligodendrocyte Precursor Cells	0.457418	0.0716961	0.626343
RNF182	0.663431	0	0	2	0.472306	0.0709307	0.735334			SNTA1	0.610342	0	0	Astrocytes	0.5003	0.145357	0.698745
APCDD1	0.659859	0	0	2	0.527544	0.142325	0.845169			ASIC2	0.729503	0	0	Inhibitory Neurons	0.74319	0.446133	1.74554
FAM171A1	0.658725	0	0	2	0.733789	0.537089	1.34355			SLC1A2	0.699922	0	0	Oligodendrocyte Precursor Cells	0.871947	0.562027	1.80501
PDGFRB	0.653523	0	0	2	0.502327	0.126003	0.783856			SHISA9	0.726354	0	0	Inhibitory Neurons	0.717403	0.419544	1.5082
PLSCR4	0.652688	0	0	2	0.523717	0.123214	0.83519			KCNT2	0.516537	0	0	Excitatory Neurons	0.643553	0.224328	0.895362
SUCLG2-AS1	0.643569	0	0	2	0.52214	0.195905	0.867446			STRBP	0.613792	0	0	Excitatory Neurons	0.753918	0.401089	1.13802
PDE3B	0.643482	0	0	2	0.655284	0.440674	1.22099			MTHFD1L	0.979657	0	0	Microglia	0.619737	0.399302	1.41255
TNRC6A	0.641939	0	0	2	0.948739	0.813543	2.35256			ARHGAP26	1.15475	0	0	Microglia	0.829113	0.642406	2.37812
RFTN2	0.632929	0	0	2	0.645827	0.290553	1.12345			MYO1E	0.82112	5.52e-144	3.07e-142	Endothelial Cells	0.577415	0.230189	1.16154
REPS1	0.632693	0	0	2	0.710823	0.529293	1.27692			SETBP1	0.607744	0	0	Excitatory Neurons	0.787452	0.432943	1.36671
GAREM1	0.632336	0	0	2	0.743696	0.56296	1.45425			SEC14L5	0.767814	0	0	Oligodendrocytes	0.553319	0.273375	1.00411
TMEM161B-AS1	0.631097	0	0	2	0.86498	0.716722	1.89244			GALR1	0.542921	0	0	Oligodendrocyte Precursor Cells	0.405705	0.00894571	0.548975
BCAR3	0.624991	0	0	2	0.52867	0.210295	0.8571			FAM155A	0.840957	0	0	Inhibitory Neurons	0.99138	0.735781	3.07397
ATP1B2	0.624779	0	0	2	0.513359	0.164023	0.77979			PLEKHG3	0.625167	0	0	Oligodendrocytes	0.434769	0.0917793	0.695252
NOTCH2	0.623119	0	0	2	0.518313	0.169207	0.808824			KIAA1549L	0.513697	0	0	Inhibitory Neurons	0.828769	0.4103	1.20866
BCKDHB	0.620367	0	0	2	0.668268	0.466196	1.18096			FBXO34	0.530107	0	0	Excitatory Neurons	0.669334	0.26341	0.812124
ENTPD1-AS1	0.616582	0	0	2	0.673521	0.488592	1.26494			CSRNP3	0.587787	0	0	Inhibitory Neurons	0.876778	0.511262	1.3606
DST	0.614387	0	0	2	0.976358	0.902321	2.74759			MROH9	0.603008	0	0	Oligodendrocyte Precursor Cells	0.361482	0.0066161	0.610528
LINC00982	0.613295	0	0	2	0.434404	0.0497227	0.66806			CNTN1	0.76778	0	0	Excitatory Neurons	0.897455	0.618916	2.09505
PALLD	0.613275	0	0	2	0.608526	0.366694	1.03961			ST6GALNAC3	0.907509	0	0	Oligodendrocytes	0.700318	0.464542	1.58323
NAV3	0.612303	0	0	2	0.965776	0.812361	2.73793			MAP1B	0.733417	0	0	Excitatory Neurons	0.85564	0.564448	1.36402
TBL1X	0.611428	0	0	2	0.582858	0.26167	0.969841			TMEM108	0.634642	0	0	Inhibitory Neurons	0.890271	0.553148	1.69178
MT2A	0.610752	0	0	2	0.459322	0.145038	0.772293			BMP7	0.5424	0	0	Astrocytes	0.458678	0.0629313	0.613537
RALGAPA2	0.609434	0	0	2	0.709472	0.538099	1.29514			SEMA3B	0.611451	0	0	Oligodendrocytes	0.417943	0.0678135	0.676161
WLS	0.608825	0	0	2	0.594341	0.285407	0.985581			SIPA1L2	0.902018	0	0	Microglia	0.554478	0.317742	1.21233
ZNF521	0.608549	0	0	2	0.542029	0.242018	0.888123			RAB31	0.578121	0	0	Astrocytes	0.556052	0.186776	0.823401
EGLN3	0.60712	0	0	2	0.487241	0.199748	0.840939			CFH	0.820794	1.08e-126	5.13e-125	Endothelial Cells	0.377841	0.00933205	0.835109
LHFPL6	0.604559	0	0	2	0.648529	0.395329	1.21846			NCALD	0.558967	0	0	Excitatory Neurons	0.70649	0.325334	1.09333
GPM6B	0.601538	0	0	2	0.872561	0.755993	1.98519			SIDT1	0.484136	0	0	Excitatory Neurons	0.576518	0.136252	0.627817
MID1	0.598547	0	0	2	0.493696	0.168375	0.786358			TP53BP2	0.547191	0	0	Astrocytes	0.479039	0.0891841	0.634069
C1orf21	0.595194	0	0	2	0.71465	0.533956	1.32301			SCN3A	0.698041	0	0	Oligodendrocyte Precursor Cells	0.716602	0.412391	1.23153
JARID2	0.592584	0	0	2	0.72816	0.567783	1.34034			ABCA9	0.844385	3.13e-179	1.56e-177	Mural Cells	0.425939	0.174678	0.973433
SERPINE2	0.58988	0	0	2	0.577454	0.309849	0.917398			KCNJ6	0.519571	0	0	Inhibitory Neurons	0.729842	0.320572	0.942312
CHKA	0.589864	0	0	2	0.7148	0.540894	1.26116			LMO3	0.553805	0	0	Excitatory Neurons	0.726492	0.342611	1.03412
CHD9	0.58554	0	0	2	0.882618	0.770746	1.89493			IRF8	0.654895	0	0	Microglia	0.328462	0.00503034	0.658273
ZNF423	0.585077	0	0	2	0.479135	0.159867	0.747486			AHI1	0.73936	0	0	Inhibitory Neurons	0.955155	0.668591	1.96213
LPIN1	0.575213	0	0	2	0.584434	0.396809	0.959321			PDE10A	0.818409	8.93e-124	4.13e-122	Endothelial Cells	0.6875	0.473466	1.65588
TMEM241	0.574998	0	0	2	0.577454	0.398258	1.03212			RBMS3	0.816589	2.46e-132	1.24e-130	Endothelial Cells	0.543324	0.243472	1.1439
RAPGEF3	0.57319	0	0	2	0.463825	0.127877	0.714743			CD46	0.807275	1.66e-142	9.05e-141	Endothelial Cells	0.617898	0.437153	1.26066
KIF1B	0.57244	0	0	2	0.897478	0.794197	1.97769			PCDH11Y	0.648068	0	0	Oligodendrocyte Precursor Cells	0.526678	0.200067	0.956203
MGLL	0.570616	0	0	2	0.560117	0.326145	0.920218			YBX3	0.802145	9.66e-154	5.85e-152	Endothelial Cells	0.454545	0.064019	0.874402
EZR	0.569892	0	0	2	0.435455	0.0743362	0.654743			TANC2	0.819058	0	0	Excitatory Neurons	0.850734	0.592982	1.82024
F3	0.569534	0	0	2	0.452642	0.0923294	0.689911			ADAMTS9-AS2	0.67391	0	0	Inhibitory Neurons	0.594108	0.280767	1.09726
TOM1L2	0.566422	0	0	2	0.688832	0.534604	1.19644			CIITA	0.659955	0	0	Microglia	0.346983	0.027325	0.679576
ELOVL2	0.565571	0	0	2	0.448589	0.117254	0.678354			PACRG	0.604522	0	0	Inhibitory Neurons	0.7481	0.398361	1.13528
GPD2	0.563233	0	0	2	0.560042	0.321317	0.914801			MACROD2	0.718579	0	0	Excitatory Neurons	0.894788	0.601657	2.09758
PER3	0.562307	0	0	2	0.620159	0.447008	1.06488			TULP4	1.02512	0	0	Oligodendrocytes	0.806088	0.600592	1.80528
ZFHX3	0.561815	0	0	2	0.623311	0.354577	1.06472			CRISPLD2	0.729351	2.29e-160	9.97e-159	Mural Cells	0.329118	0.0409112	0.772623
MYO6	0.560782	0	0	2	0.796382	0.670335	1.53848			RASAL2	0.590153	0	0	Inhibitory Neurons	0.884597	0.529102	1.53189
EFNA5	0.560625	0	0	2	0.762384	0.520951	1.52146			DNM3	1.40597	0	0	Oligodendrocytes	0.966445	0.816857	2.97302
ARHGEF12	0.560523	0	0	2	0.772891	0.61532	1.4613			COL4A4	0.655925	1.3e-194	6.99e-193	Mural Cells	0.354769	0.0348737	0.688266
NEO1	0.559834	0	0	2	0.766211	0.621349	1.49375			DGKI	0.548013	0	0	Inhibitory Neurons	0.873941	0.490574	1.49998
RAB31	0.559799	0	0	2	0.538427	0.227412	0.863009			TPCN1	0.671772	0	0	Astrocytes	0.607538	0.295148	0.949246
CPQ	0.557647	0	0	2	0.651756	0.437173	1.14832			HRH2	0.449541	0	0	Excitatory Neurons	0.561191	0.0915225	0.534978
GNA14-AS1	0.556515	0	0	2	0.387271	0.0616546	0.638742			TULP3	0.571356	0	0	Astrocytes	0.510864	0.1439	0.704104
GOLIM4	0.555372	0	0	2	0.531522	0.240678	0.836721			IFI44L	0.799609	9.79e-162	6.39e-160	Endothelial Cells	0.432528	0.0159708	0.823349
RGMA	0.551661	0	0	2	0.440333	0.134555	0.676777			BCKDHB	0.756651	0	0	Astrocytes	0.709811	0.433377	1.23266
SAMD4A	0.548708	0	0	2	0.655134	0.462473	1.21128			LRRTM3	0.619499	0	0	Excitatory Neurons	0.804046	0.466342	1.51025
SYT17	0.546891	0	0	2	0.540078	0.298959	0.872743			UNC79	0.612707	0	0	Inhibitory Neurons	0.927514	0.585839	1.70341
SDC2	0.544717	0	0	2	0.431327	0.113385	0.657239			KLHL1	0.59866	0	0	Oligodendrocyte Precursor Cells	0.4055	0.0555939	0.650835
C2orf72	0.544562	0	0	2	0.49227	0.256473	0.758403			ASXL3	0.509735	0	0	Excitatory Neurons	0.646154	0.236613	0.790308
FMNL2	0.543974	0	0	2	0.942134	0.84486	2.38217			CA2	0.631391	0	0	Oligodendrocytes	0.400636	0.071231	0.686305
MIR4300HG	0.543402	0	0	2	0.416166	0.180713	0.80477			IFITM3	0.691303	8.78e-175	4.27e-173	Mural Cells	0.343569	0.0425248	0.732074
GABRG1	0.54212	0	0	2	0.426223	0.106911	0.645345			LEPR	0.799444	1.59e-130	7.84e-129	Endothelial Cells	0.492898	0.193014	0.978603
AF279873.3	0.541063	0	0	2	0.339237	0.101053	0.656393			TPT1	0.798411	1.63e-121	7.37e-120	Endothelial Cells	0.53054	0.308454	0.966176
MICALL2	0.539846	0	0	2	0.444311	0.174391	0.68309			LMO7	0.501502	0	0	Excitatory Neurons	0.66046	0.246006	0.76864
ADRA1A	0.539459	0	0	2	0.52109	0.220976	0.836575			MSR1	0.670581	0	0	Microglia	0.328607	0.0185952	0.695579
TGFB2	0.539446	0	0	2	0.456319	0.168292	0.719501			MCC	0.793536	8.76e-121	3.93e-119	Endothelial Cells	0.570312	0.308731	1.23159
IQCK	0.539148	0	0	2	0.554188	0.34844	0.898851			MYO10	0.788614	3.83e-131	1.91e-129	Endothelial Cells	0.536222	0.222333	1.079
FAM198B-AS1	0.537145	0	0	2	0.40656	0.0930918	0.638924			KIRREL1	0.616559	4.16e-217	2.57e-215	Mural Cells	0.381503	0.0447398	0.661374
SH3PXD2B	0.532423	0	0	2	0.523566	0.260952	0.841921			FHL5	0.672666	9.08e-172	4.29e-170	Mural Cells	0.310694	0.00212564	0.674071
SGK3	0.531547	0	0	2	0.679225	0.513244	1.19774			NDFIP2	0.48894	0	0	Excitatory Neurons	0.639964	0.214989	0.704364
STARD13	0.5309	0	0	2	0.714875	0.535761	1.34293			PPM1H	0.918862	0	0	Oligodendrocytes	0.728543	0.503102	1.55386
FGGY	0.530829	0	0	2	0.524917	0.301449	0.857373			NEDD4L	0.587095	0	0	Excitatory Neurons	0.757523	0.404026	1.19828
BMP7	0.527917	0	0	2	0.437181	0.106701	0.653193			CACNA1C	1.03248	0	0	Mural Cells	0.81828	0.617545	2.33962
AC104596.1	0.527794	0	0	2	0.537526	0.311812	0.912213			TMEM164	0.655541	0	0	Astrocytes	0.531192	0.215224	0.831885
ITGA7	0.526889	0	0	2	0.426373	0.128259	0.630088			CDKL5	0.586934	0	0	Excitatory Neurons	0.726245	0.373574	1.02896
FGF2	0.526139	0	0	2	0.461123	0.138056	0.706329			WWTR1	0.709137	7.45e-204	4.26e-202	Mural Cells	0.441113	0.150034	0.869305
NFAT5	0.525759	0	0	2	0.808541	0.69477	1.63127			KCND3	0.564017	0	0	Excitatory Neurons	0.729817	0.363035	1.08531
IGFBP7	0.524778	0	0	2	0.417592	0.103137	0.677744			CFAP161	0.497416	0	0	Inhibitory Neurons	0.548973	0.134176	0.604506
CNTN1	0.521799	0	0	2	0.874287	0.704796	2.08153			PPARD	0.783135	3.51e-140	1.88e-138	Endothelial Cells	0.533381	0.239521	1.00534
DCHS2	0.520766	0	0	2	0.401456	0.158971	0.680135			ID3	0.781016	8.94e-151	5.27e-149	Endothelial Cells	0.419744	0.0194083	0.806335
ABCD2	0.520713	0	0	2	0.45782	0.219451	0.695035			FAXDC2	0.670279	0	0	Oligodendrocytes	0.48364	0.175735	0.839385
ROR1	0.52003	0	0	2	0.47831	0.180084	0.777075			CDH13	0.635595	0	0	Oligodendrocyte Precursor Cells	0.77991	0.455306	1.50279
KCNMA1	0.518949	1.34249e-286	2.3873e-285	2	0.932153	0.724664	2.26044			LIN7A	0.472307	0	0	Excitatory Neurons	0.582411	0.144508	0.620685
SON	0.514509	0	0	2	0.676599	0.565419	1.14362			USP54	0.739412	0	0	Oligodendrocyte Precursor Cells	0.745126	0.46668	1.36907
FAM155A	0.514487	3.50666e-14	1.1763e-13	2	0.966226	0.760923	2.84279			RPL41	0.780857	9.38e-88	2.92e-86	Endothelial Cells	0.5	0.345032	0.935535
BBS2	0.512956	0	0	2	0.57918	0.411893	0.933951			OLFM2	0.655714	0	0	Astrocytes	0.557985	0.244206	0.87315
SRGAP1	0.51262	0	0	2	0.594266	0.36339	1.00804			NIN	0.621131	0	0	Excitatory Neurons	0.748683	0.417493	1.15335
DENND1A	0.51224	0	0	2	0.804038	0.685704	1.58867			PELI1	0.793195	0	0	Microglia	0.460136	0.200799	0.971104
AL160272.2	0.511824	0	0	2	0.395527	0.0626394	0.588651			IGSF21	0.466309	0	0	Excitatory Neurons	0.623732	0.181272	0.724577
ADGRB3	0.510794	0	0	2	0.994221	0.905898	3.45511			CACNA1A	0.702155	0	0	Oligodendrocyte Precursor Cells	0.838908	0.546521	1.72901
DDX17	0.510233	0	0	2	0.858376	0.776089	1.7546			SYNPO2	0.476308	0	0	Excitatory Neurons	0.533419	0.0993517	0.574651
CTDSPL	0.509844	0	0	2	0.68613	0.527501	1.24381			CDH20	0.85354	0	0	Oligodendrocytes	0.818418	0.577994	2.03733
CHST11	0.505879	0	0	2	0.674272	0.454258	1.24316			TENM4	0.63794	0	0	Inhibitory Neurons	0.828878	0.507429	1.50753
SLC6A11	0.505802	0	0	2	0.447688	0.209088	0.693891			MIS18BP1	0.788075	0	0	Microglia	0.444219	0.184725	0.933075
CGNL1	0.50485	0	0	2	0.41444	0.0865413	0.62483			MIR646HG	0.782437	0	0	Microglia	0.444509	0.183382	1.00979
PHACTR3	0.50413	0	0	2	0.808991	0.684821	1.62117			SLC31A2	0.586166	0	0	Oligodendrocytes	0.385448	0.035723	0.605022
STXBP5	0.504056	0	0	2	0.82828	0.689859	1.69513			PKNOX2	0.534164	0	0	Excitatory Neurons	0.694176	0.311004	0.963914
FUT10	0.503395	0	0	2	0.440784	0.179925	0.66927			SRGN	0.708292	0	0	Microglia	0.306179	0.0175085	0.728948
ANKFN1	0.501666	0	0	2	0.466752	0.208923	0.745182			DCX	0.482487	0	0	Inhibitory Neurons	0.585706	0.161951	0.605395
LAMA1	0.500522	0	0	2	0.384044	0.0639927	0.579406			NR2F2-AS1	0.573451	0	0	Inhibitory Neurons	0.38727	0.0317758	0.629756
PFKP	0.500048	0	0	2	0.480186	0.286982	0.729637			RPLP1	0.777901	8.06e-88	2.52e-86	Endothelial Cells	0.497869	0.333792	0.940953
BAALC	0.499374	0	0	2	0.607025	0.448946	1.0349			MAP2	0.756685	0	0	Oligodendrocyte Precursor Cells	0.898728	0.630219	2.00261
NWD1	0.496804	0	0	2	0.367382	0.0593165	0.557317			STAT3	0.775927	5.46e-138	2.88e-136	Endothelial Cells	0.580966	0.33088	1.11839
TLE1	0.49614	0	0	2	0.471105	0.254948	0.730112			MCHR2	0.443593	0	0	Excitatory Neurons	0.468211	0.00864758	0.445466
FLRT2	0.495685	0	0	2	0.772966	0.575413	1.57526			LIPA	0.811537	0	0	Oligodendrocytes	0.610827	0.360705	1.1447
KIAA1958	0.494602	0	0	2	0.604998	0.416143	1.01688			CNR1	0.638935	0	0	Inhibitory Neurons	0.517803	0.200318	0.79985
TCF7L1	0.492009	0	0	2	0.39245	0.086427	0.597734			BOC	0.564493	0	0	Astrocytes	0.456612	0.0971651	0.629497
PLCG1	0.491454	0	0	2	0.454668	0.223892	0.681422			SYNE1	0.774823	5.01e-165	3.4e-163	Endothelial Cells	0.856534	0.75009	2.3673
GPRC5B	0.489778	0	0	2	0.571	0.327321	0.925423			FOXO1	0.77428	2.67e-119	1.18e-117	Endothelial Cells	0.569602	0.279205	1.20853
KATNAL2	0.489748	0	0	2	0.466977	0.253131	0.729218			HAPLN2	0.610084	0	0	Oligodendrocytes	0.39476	0.0626478	0.640625
RIN2	0.489132	0	0	2	0.576328	0.307695	0.949425			PWAR6	0.52228	0	0	Inhibitory Neurons	0.758974	0.371256	0.927597
FOXN3	0.486917	0	0	2	0.776193	0.644768	1.49188			KCNC1	0.504666	0	0	Inhibitory Neurons	0.658883	0.25626	0.726891
AFF1	0.484895	0	0	2	0.59952	0.40634	0.998235			CSGALNACT1	0.720854	0	0	Oligodendrocyte Precursor Cells	0.790889	0.510322	1.56092
KLF12	0.48487	0	0	2	0.673521	0.483624	1.19988			GPRC5B	0.586333	0	0	Astrocytes	0.630332	0.285774	0.95714
EFR3B	0.484806	0	0	2	0.583458	0.427401	0.956726			NCOA7	0.913819	0	0	Oligodendrocytes	0.700254	0.480054	1.4139
NCOA1	0.484137	0	0	2	0.877589	0.783999	1.93617			PLPP1	0.770988	3.54e-85	1.06e-83	Endothelial Cells	0.59233	0.506937	1.3872
SLC24A3	0.483146	0	0	2	0.556515	0.296887	0.967471			PCDH11X	0.692012	0	0	Inhibitory Neurons	0.473686	0.182912	0.938371
OGFRL1	0.481682	0	0	2	0.490393	0.295934	0.747186			DIRC3	0.484588	0	0	Excitatory Neurons	0.586181	0.169432	0.710312
PTPN13	0.477163	0	0	2	0.618583	0.440242	1.05508			CPNE8	0.510648	0	0	Excitatory Neurons	0.609064	0.213634	0.782934
NBPF19	0.475968	0	0	2	0.415341	0.155833	0.609819			LRRTM3	0.727786	0	0	Oligodendrocyte Precursor Cells	0.846809	0.570743	1.79742
RASSF8	0.475498	0	0	2	0.512159	0.268513	0.817029			COL4A3	0.675354	1.76e-184	8.91e-183	Mural Cells	0.373194	0.0759635	0.738047
PDE3A	0.474337	0	0	2	0.422846	0.152364	0.695728			CREG2	0.458337	0	0	Excitatory Neurons	0.591548	0.152137	0.555608
EMID1	0.471054	0	0	2	0.41384	0.158673	0.626602			ITGA6	0.52437	0	0	Astrocytes	0.441882	0.0588662	0.585309
ELP4	0.470536	0	0	2	0.625938	0.494145	1.07253			VIM	0.63046	9.71e-199	5.37e-197	Mural Cells	0.373916	0.0556836	0.679869
ADHFE1	0.470409	0	0	2	0.419694	0.169576	0.626285			ZBBX	0.459297	0	0	Excitatory Neurons	0.471866	0.0339902	0.481309
AC012404.1	0.469672	0	0	2	0.430276	0.227863	0.681968			APOE	0.552666	0	0	Astrocytes	0.437117	0.0735063	0.57305
SLC25A33	0.468738	0	0	2	0.404683	0.163343	0.603572			GNAL	0.511784	0	0	Inhibitory Neurons	0.66423	0.272095	0.847425
POU2F1	0.464513	0	0	2	0.757956	0.651261	1.41967			LINC00507	0.474352	0	0	Excitatory Neurons	0.43252	0.00932956	0.475677
NAALADL2	0.46334	0	0	2	0.69251	0.566207	1.36953			PREX1	0.722682	0	0	Oligodendrocytes	0.617571	0.340837	1.13946
PRKN	0.4622	0	0	2	0.866782	0.763706	1.91002			ADAM22	0.597782	0	0	Excitatory Neurons	0.780308	0.445664	1.25233
TP53BP2	0.460418	0	0	2	0.418643	0.135622	0.607545			NRCAM	0.728843	0	0	Excitatory Neurons	0.890146	0.616088	2.00251
PTAR1	0.459109	0	0	2	0.475533	0.272382	0.729812			ITGB1	0.77031	1.35e-139	7.23e-138	Endothelial Cells	0.547585	0.276105	1.01908
GPAM	0.45858	0	0	2	0.377364	0.110189	0.545677			SNED1	0.770045	1.02e-126	4.86e-125	Endothelial Cells	0.577415	0.342616	1.18279
DPH6	0.456386	0	0	2	0.543756	0.387991	0.934449			CCDC26	0.765583	1.0361975e-317	2.25077613e-316	Microglia	0.295037	0.0340769	0.794589
SPTBN1	0.455283	0	0	2	0.831732	0.739201	1.6378			ZNF385B	0.581064	0	0	Inhibitory Neurons	0.717149	0.373302	1.28751
[truncated: 45,334 more rows]

## Sheet: Supplementary Table 7
Supplementary Table 7. DEGs of Excitatory and Inhibitory Neurons in snRNAseq Dataset
List of differentially expressed genes in Seurat clusters of inhibitory and excitatory neuron clusters depicted in Figure 4. Log2_FC = log-2 fold change. FDR = false discovery rate.
Gene	Log2_FC	Pvalue	FDR	Seurat_louvain_Resolution0.8	clusterExprPerc	ControlExprPerc	clusterAveExpr
CBLN2	1.6911	0	0	0	0.978415	0.511463	2.67933
KCNIP4	1.33557	0	0	0	0.999268	0.928872	5.08259
PDZD2	1.2403	0	0	0	0.974878	0.680031	2.49917
AC011287.1	1.2066	0	0	0	0.950488	0.51861	2.27851
LINC01378	1.13913	0	0	0	0.88878	0.384388	1.76559
MEIS2	1.10697	0	0	0	0.91061	0.356889	1.58631
HS6ST3	1.0758	0	0	0	0.992439	0.82566	3.30116
PCDH7	1.05851	0	0	0	0.977683	0.786741	2.77645
SLIT3	1.04624	0	0	0	0.92122	0.432464	1.67417
AL117329.1	1.0359	0	0	0	0.894512	0.386699	1.72334
LDB2	0.986402	0	0	0	0.979024	0.728895	2.67407
LINC02306	0.981507	0	0	0	0.770488	0.289546	1.46592
DGKB	0.965734	0	0	0	0.986463	0.833844	2.9185
LRRTM4	0.946432	0	0	0	0.998659	0.937793	4.17078
NDST3	0.927596	0	0	0	0.944634	0.618361	1.89875
FAM19A1	0.922292	0	0	0	0.959878	0.586152	2.30093
CDH18	0.922053	0	0	0	0.982195	0.837092	2.79332
NELL1	0.901419	0	0	0	0.912805	0.536014	1.80153
KCNQ5	0.900844	0	0	0	0.995122	0.911156	3.61681
IQCJ-SCHIP1	0.88926	0	0	0	0.995	0.817127	3.21653
GRIA4	0.888933	0	0	0	0.989512	0.848012	2.92474
EPB41L2	0.882865	0	0	0	0.950366	0.685478	1.94121
MLIP	0.881518	0	0	0	0.908659	0.475156	1.62038
LINC01122	0.877359	0	0	0	0.927561	0.629106	1.86762
TESPA1	0.876456	0	0	0	0.876341	0.374717	1.34603
RALYL	0.868528	0	0	0	0.989146	0.781869	3.10128
FSTL4	0.851177	0	0	0	0.930976	0.593386	1.84555
LINC01250	0.822059	0	0	0	0.926951	0.627607	1.76872
PDE1A	0.820233	0	0	0	0.937439	0.577394	1.9367
SORCS1	0.802902	0	0	0	0.937927	0.622584	1.96213
CUX2	0.793261	0	0	0	0.923415	0.484264	1.65777
MAN1A1	0.789344	0	0	0	0.875122	0.481215	1.4152
R3HDM1	0.783209	0	0	0	0.987195	0.884731	2.75648
GRM1	0.782736	0	0	0	0.897317	0.542348	1.60215
CELF2	0.772956	0	0	0	0.994878	0.945676	3.39636
ITPR1	0.772119	0	0	0	0.938415	0.681793	1.78996
SATB2	0.770647	0	0	0	0.909878	0.498669	1.61018
SYN3	0.768011	0	0	0	0.959756	0.768375	2.28686
CDH9	0.766927	0	0	0	0.946341	0.687915	2.01412
CHN1	0.763243	0	0	0	0.949146	0.722973	1.85343
DGKG	0.761644	0	0	0	0.873537	0.486163	1.3476
PRKCB	0.761188	0	0	0	0.97439	0.837542	2.47603
KCND2	0.759494	0	0	0	0.974024	0.864616	2.71616
CA10	0.759142	0	0	0	0.926829	0.52232	1.77747
CACNA2D1	0.758941	0	0	0	0.963049	0.71229	2.19132
CDH13	0.756248	0	0	0	0.94878	0.663701	2.05983
ADGRL2	0.750647	0	0	0	0.97561	0.823623	2.48784
ENC1	0.744829	0	0	0	0.89061	0.519009	1.2903
SV2B	0.726017	0	0	0	0.923537	0.532365	1.65191
CHRM3	0.725499	0	0	0	0.983902	0.843101	2.81571
CDH12	0.710233	0	0	0	0.962927	0.719212	2.3965
BTBD9	0.707646	0	0	0	0.955488	0.797161	2.07973
SLC35F3	0.700502	0	0	0	0.93061	0.739702	1.96213
RGS6	0.700088	0	0	0	0.970488	0.708092	2.34778
SLC8A1	0.695945	0	0	0	0.974878	0.82581	2.61034
KIAA1211L	0.693178	0	0	0	0.889756	0.504079	1.42543
ASIC2	0.690916	0	0	0	0.984024	0.824498	2.69505
ATP2B1	0.682473	0	0	0	0.964878	0.836067	2.09231
HHAT	0.673614	0	0	0	0.655976	0.264496	0.885079
AC096576.2	0.665838	0	0	0	0.724146	0.402166	1.26575
GNAL	0.663987	0	0	0	0.861098	0.502243	1.28837
KCTD1	0.663825	0	0	0	0.913049	0.642999	1.6191
AC009041.2	0.654559	0	0	0	0.836585	0.426954	1.16519
LMO3	0.651847	0	0	0	0.877439	0.579555	1.38738
DIAPH2	0.650815	0	0	0	0.893537	0.620335	1.48099
MBNL2	0.643679	0	0	0	0.922927	0.679681	1.62053
KCTD16	0.640822	0	0	0	0.980244	0.863966	2.62851
NELL2	0.633614	0	0	0	0.954268	0.721098	2.03913
AC093607.1	0.630987	0	0	0	0.591463	0.228314	0.960193
SORBS2	0.630676	0	0	0	0.955366	0.793263	2.04191
NECAB1	0.630585	0	0	0	0.912683	0.59431	1.58408
PPFIA2	0.620322	0	0	0	0.987073	0.912955	2.74187
NECTIN3	0.618993	0	0	0	0.860488	0.547021	1.2939
EPHA4	0.618393	0	0	0	0.909756	0.623146	1.50579
SIPA1L1	0.614193	0	0	0	0.975976	0.875523	2.45472
RASGRF2	0.613622	0	0	0	0.941098	0.696098	1.84377
KIRREL3	0.613546	0	0	0	0.975366	0.773211	2.39679
CNTNAP5	0.611251	0	0	0	0.973049	0.869076	2.66918
NTRK3	0.600862	0	0	0	0.965732	0.834143	2.27881
CACNA1E	0.600493	0	0	0	0.929512	0.727908	1.75998
AC008574.1	0.60016	0	0	0	0.736585	0.321019	1.02291
AC007563.2	0.599448	0	0	0	0.849146	0.514549	1.36936
PPP3CA	0.595438	0	0	0	0.973659	0.885568	2.42262
PSD3	0.588866	0	0	0	0.922439	0.706456	1.59555
DPYD	0.586787	0	0	0	0.894512	0.593998	1.58494
RFTN1	0.586104	0	0	0	0.824878	0.481953	1.12619
PRKG1	0.583322	0	0	0	0.903902	0.609778	1.71086
TANC2	0.58163	0	0	0	0.967561	0.854284	2.23677
MAP3K5	0.581341	0	0	0	0.893293	0.624021	1.45784
ATRNL1	0.57788	0	0	0	0.993902	0.935844	3.19612
ZNF804A	0.575164	0	0	0	0.894024	0.6157	1.63897
ARPP21	0.574892	1.04687e-237	4.82597e-236	0	0.964146	0.691863	2.07295
SEZ6L	0.57464	0	0	0	0.897439	0.663689	1.53734
CNKSR2	0.57308	0	0	0	0.944634	0.765102	1.9013
PTK2	0.572214	0	0	0	0.970122	0.865228	2.25625
EML6	0.567928	0	0	0	0.930244	0.761866	1.79179
SMAD3	0.56686	0	0	0	0.77061	0.378515	0.950364
AC098850.3	0.564886	0	0	0	0.836829	0.553793	1.16651
RAPGEF5	0.561086	0	0	0	0.944878	0.730344	1.95514
PCSK2	0.560564	0	0	0	0.937439	0.753333	1.83804
ACVR1C	0.559083	0	0	0	0.645122	0.12775	0.644066
KCNK1	0.557296	0	0	0	0.814146	0.494546	1.04656
CAMK2A	0.555331	0	0	0	0.937561	0.72897	1.6587
NLK	0.555193	0	0	0	0.912805	0.709816	1.64631
EPHA6	0.552459	0	0	0	0.967073	0.779308	2.34386
CACNA2D3	0.549823	9.5303e-281	5.3322e-279	0	0.979024	0.806169	2.47741
KALRN	0.549202	0	0	0	0.989878	0.922363	2.91262
CSGALNACT1	0.546808	0	0	0	0.846951	0.535714	1.223
AMPH	0.545419	0	0	0	0.89439	0.721486	1.5326
MGAT4C	0.544069	0	0	0	0.933415	0.76369	2.1042
PHACTR1	0.54162	0	0	0	0.992927	0.931009	3.06024
AC096576.3	0.540838	0	0	0	0.683293	0.361786	0.993843
PDE4D	0.535293	0	0	0	0.994756	0.955159	3.42915
SDK1	0.534864	0	0	0	0.847439	0.597296	1.61757
PTCHD1-AS	0.53205	0	0	0	0.716341	0.40474	1.05693
AC069228.1	0.52465	0	0	0	0.71622	0.465386	1.1325
PRICKLE1	0.521954	0	0	0	0.893415	0.679006	1.4721
WASF1	0.521649	0	0	0	0.873171	0.627057	1.27278
ABLIM1	0.521249	0	0	0	0.913537	0.754432	1.5782
NETO1	0.521068	0	0	0	0.901829	0.687265	1.5379
CSMD1	0.519265	0	0	0	0.998415	0.971864	4.27674
SLC22A10	0.519117	0	0	0	0.698415	0.347481	0.953026
KCNMA1	0.51884	0	0	0	0.986951	0.9227	2.81944
SERPINE2	0.51852	0	0	0	0.730976	0.294182	0.757347
PTH2R	0.517406	0	0	0	0.622683	0.247954	0.77035
PTK2B	0.516519	0	0	0	0.800854	0.457839	1.02187
GUCY1A2	0.515167	0	0	0	0.919146	0.711153	1.56111
CDH22	0.512555	0	0	0	0.748902	0.385287	0.889306
LINC00507	0.512195	0	0	0	0.678902	0.262872	0.792448
NAV3	0.511924	0	0	0	0.991463	0.936356	3.04332
GRIA2	0.508967	0	0	0	0.986829	0.930134	2.70085
SORBS1	0.508461	0	0	0	0.963415	0.853234	2.08557
RPS6KA5	0.507945	0	0	0	0.779512	0.501081	1.01143
CACNB2	0.506361	0	0	0	0.966829	0.839591	2.198
SHISA9	0.500074	0	0	0	0.952073	0.76835	2.00396
CALN1	0.499174	0	0	0	0.874756	0.605155	1.41901
NFAT5	0.499153	0	0	0	0.929268	0.781044	1.63769
KCNIP4-IT1	0.498003	0	0	0	0.790732	0.471533	1.02847
CAMK1D	0.497564	0	0	0	0.956585	0.804058	2.00447
BMPR1B	0.496008	0	0	0	0.570732	0.135821	0.643329
STXBP6	0.495715	0	0	0	0.775	0.406789	1.02711
GRIK4	0.495035	0	0	0	0.785366	0.48219	1.06056
ZNF365	0.492418	0	0	0	0.779512	0.49131	1.04008
NGEF	0.489149	0	0	0	0.783171	0.450455	0.906836
HPCAL1	0.483016	0	0	0	0.705488	0.278177	0.715389
PRKCA	0.481537	0	0	0	0.941829	0.781232	1.80245
LRFN2	0.480399	0	0	0	0.871341	0.634291	1.34316
SEMA3C	0.47949	0	0	0	0.618902	0.2061	0.666203
FBXW7	0.478247	0	0	0	0.925976	0.752858	1.61292
DOCK4	0.474548	0	0	0	0.938537	0.796424	1.82872
LRFN5	0.473289	0	0	0	0.973415	0.863604	2.40719
KIF13A	0.471095	0	0	0	0.77439	0.520696	1.04778
STXBP5L	0.470237	0	0	0	0.992317	0.940342	3.01579
DLGAP2	0.468284	4.02439e-266	2.1307e-264	0	0.992683	0.912055	2.91571
VSNL1	0.467912	0	0	0	0.91439	0.735192	1.49467
ZFPM2	0.465976	6.0785e-320	3.87275e-318	0	0.896098	0.625033	1.56022
NOVA1	0.464686	0	0	0	0.917683	0.776471	1.67842
CEMIP2	0.464544	0	0	0	0.672927	0.323692	0.729008
GABRB3	0.46129	0	0	0	0.966707	0.860843	2.20318
PVT1	0.459331	0	0	0	0.735366	0.403791	0.854289
VGLL4	0.453698	0	0	0	0.85122	0.647747	1.19178
SORCS3	0.452351	0	0	0	0.849878	0.577668	1.33732
NIN	0.450801	0	0	0	0.891585	0.67271	1.3891
ARAP2	0.449096	0	0	0	0.839146	0.539799	1.13151
DOK6	0.447747	0	0	0	0.89939	0.750147	1.65371
MMP16	0.445528	0	0	0	0.917561	0.733967	1.66145
KIAA1217	0.445075	5.07952e-278	2.80453e-276	0	0.937073	0.714077	1.93632
SLC8A1-AS1	0.443746	0	0	0	0.684268	0.434113	0.939482
GALNT13	0.443284	0	0	0	0.882439	0.664101	1.49627
ANKRD33B	0.442567	0	0	0	0.731707	0.405265	0.840366
KCNMB2-AS1	0.439607	1.63593e-307	9.9144e-306	0	0.756829	0.53349	1.33232
DIRC3	0.438842	0	0	0	0.743415	0.468746	0.986789
MSRA	0.438183	0	0	0	0.96622	0.849573	2.21017
NDFIP2	0.436695	0	0	0	0.784878	0.512788	0.939072
SH3GL2	0.435523	0	0	0	0.908293	0.695336	1.54789
ADAM23	0.435516	0	0	0	0.924268	0.768463	1.66122
AK5	0.435415	0	0	0	0.931463	0.767538	1.72167
LNX1	0.434774	0	0	0	0.820488	0.583203	1.09975
RPS6KC1	0.4344	0	0	0	0.903293	0.733193	1.5011
GSG1L	0.434009	0	0	0	0.646463	0.268607	0.678276
MIR137HG	0.433562	0	0	0	0.857073	0.614263	1.35881
IGSF21	0.432058	0	0	0	0.782317	0.489037	0.977303
MYO1D	0.431937	0	0	0	0.821463	0.538462	1.12156
ART3	0.428323	0	0	0	0.577683	0.193768	0.568441
PTPRR	0.427041	0	0	0	0.865732	0.66164	1.33624
SNTB2	0.42666	0	0	0	0.739146	0.475456	0.880818
PDGFD	0.425626	0	0	0	0.5	0.131923	0.579184
AC015923.1	0.425528	0	0	0	0.672317	0.442759	0.937906
KLHL4	0.425145	0	0	0	0.609878	0.270993	0.645785
LY86-AS1	0.424467	0	0	0	0.747927	0.439623	1.10069
PPFIBP1	0.420217	0	0	0	0.868049	0.630155	1.26745
DLEU2	0.420111	0	0	0	0.785488	0.557553	1.02247
CABP1	0.416793	0	0	0	0.88439	0.636202	1.33255
GALNT18	0.416255	0	0	0	0.907561	0.721573	1.53086
TMEM178B	0.41577	0	0	0	0.974878	0.895201	2.45053
SNAP25-AS1	0.414418	0	0	0	0.807561	0.639126	1.36805
FLRT2	0.413029	3.68783e-256	1.85021e-254	0	0.940488	0.783618	1.92638
GPC5	0.412877	0	0	0	0.629634	0.370082	0.943587
GRID2	0.411774	2.45749e-134	6.89209e-133	0	0.961098	0.802396	2.35193
CAMKK1	0.409463	0	0	0	0.684756	0.388673	0.709642
KCNN2	0.409406	0	0	0	0.79561	0.557728	1.01773
ARNT2	0.408108	0	0	0	0.931829	0.808506	1.75153
AFF3	0.407936	0	0	0	0.953293	0.837592	2.00013
OLFM1	0.40759	0	0	0	0.836341	0.605667	0.929945
PLXNA2	0.403884	0	0	0	0.846098	0.625608	1.19385
ADGRL3	0.40337	0	0	0	0.989512	0.946901	2.91336
MOXD1	0.402783	0	0	0	0.500244	0.126238	0.506639
STXBP5	0.402557	0	0	0	0.946341	0.817302	1.78866
ARHGAP10	0.402437	0	0	0	0.65	0.347206	0.734645
AL591501.1	0.401861	0	0	0	0.641707	0.381039	0.769351
CAMK4	0.400538	0	0	0	0.897927	0.71314	1.46532
PCDH11Y	0.399167	9.74233e-261	5.00007e-259	0	0.535	0.321218	0.899188
PPP2R2C	0.397599	0	0	0	0.912927	0.738015	1.50567
MPPED2	0.396644	0	0	0	0.748049	0.478229	0.934414
SYNJ2	0.395832	0	0	0	0.65122	0.335474	0.680283
RAPH1	0.391452	0	0	0	0.822927	0.614863	1.07151
DLG1	0.391049	0	0	0	0.917195	0.733792	1.54513
PRKAR2B	0.390302	0	0	0	0.807195	0.590662	1.03343
HRH2	0.389832	0	0	0	0.727317	0.443659	0.788846
TMEM108	0.389747	1.3747e-265	7.19871e-264	0	0.956951	0.827584	2.02525
RAPGEF2	0.388515	0	0	0	0.930244	0.798761	1.73287
FAM153C	0.388421	0	0	0	0.764268	0.522508	0.892633
GLS	0.388416	0	0	0	0.93	0.802884	1.68638
PI4KA	0.388091	0	0	0	0.925244	0.766914	1.50807
FAM19A2	0.386579	2.21252e-107	5.23662e-106	0	0.957073	0.797011	2.25829
PKIG	0.386323	0	0	0	0.756585	0.525369	0.877521
UPP2	0.385985	0	0	0	0.750854	0.549495	0.983919
P2RX7	0.385721	0	0	0	0.677073	0.409775	0.742097
BRINP1	0.385655	0	0	0	0.863415	0.678107	1.31301
ARPP19	0.384723	0	0	0	0.748171	0.497145	0.763711
SLF1	0.384626	0	0	0	0.774268	0.546309	0.911603
ARFGEF3	0.383731	0	0	0	0.893415	0.743313	1.39359
RTN4	0.381249	0	0	0	0.938415	0.818339	1.4614
MTA3	0.380964	0	0	0	0.823049	0.625295	1.08267
PPFIA2-AS1	0.380578	0	0	0	0.584268	0.332288	0.717307
PEAK1	0.379628	0	0	0	0.825366	0.614788	1.10341
ITGA9	0.377645	0	0	0	0.758049	0.502905	0.93182
CTNNAL1	0.377394	0	0	0	0.712561	0.457015	0.78832
FAM163A	0.375716	0	0	0	0.489512	0.126538	0.475459
SNAP25	0.375115	0	0	0	0.967073	0.88763	2.03545
NIPAL2	0.373761	0	0	0	0.729878	0.483739	0.901145
PTPRO	0.371672	6.4069063877e-314	4.01347776969e-312	0	0.87561	0.701233	1.45692
LONRF2	0.371293	0	0	0	0.821707	0.641212	1.04739
EML1	0.371231	0	0	0	0.683902	0.429528	0.726687
CTNNA2	0.368167	0	0	0	0.985	0.935282	2.86963
CCPG1	0.366011	0	0	0	0.888659	0.715026	1.27286
MGST1	0.365531	0	0	0	0.605244	0.350267	0.714742
PLEKHA5	0.363251	1.94685e-306	1.17562e-304	0	0.970854	0.875886	2.20988
PBX1	0.361578	5.10181e-288	2.90786e-286	0	0.943293	0.820925	1.91769
COL24A1	0.36135	0	0	0	0.629024	0.342745	0.775409
MEG3	0.361256	0	0	0	0.99622	0.967553	3.40501
DMD	0.360649	1.86771e-229	8.26874e-228	0	0.979878	0.900374	2.50638
BAIAP2	0.359829	0	0	0	0.68439	0.40564	0.680489
GNG2	0.356163	0	0	0	0.719512	0.445383	0.783815
AC103855.3	0.355735	0	0	0	0.538049	0.255176	0.558449
AC005162.3	0.354825	0	0	0	0.512073	0.1804	0.500263
RBFOX3	0.354595	9.41983e-248	4.52936e-246	0	0.934512	0.78503	1.71755
RNF144A	0.35405	0	0	0	0.843415	0.657567	1.19722
MYOM2	0.352869	0	0	0	0.525976	0.203451	0.490504
ACTN1	0.352189	0	0	0	0.762195	0.524832	0.889741
DCLK2	0.352065	0	0	0	0.872317	0.728595	1.33646
AQP4-AS1	0.351732	0	7.57299e-307	0	0.731829	0.473856	1.02442
SNED1	0.350729	0	0	0	0.724756	0.483577	0.896004
CAMK2N1	0.350452	0	0	0	0.814024	0.61981	0.839956
KCND3	0.349519	0	0	0	0.887195	0.726808	1.41282
LMO4	0.349312	0	0	0	0.808415	0.563375	0.958681
EXOC6B	0.349227	0	0	0	0.937927	0.842352	1.83295
AP001825.1	0.346606	2.11908e-292	1.23942e-290	0	0.686341	0.499294	0.960457
HOMER1	0.346567	0	5e-324	0	0.84878	0.674571	1.26062
CDK19	0.346261	0	0	0	0.775488	0.569123	0.93931
GALNTL6	0.345262	3.61077e-91	7.66379e-90	0	0.958293	0.771124	2.2214
SLC44A1	0.345242	0	0	0	0.843049	0.673584	1.15698
CDC40	0.343748	0	0	0	0.728049	0.490848	0.758321
SLC24A4	0.34371	0	0	0	0.648415	0.332051	0.669277
GAREM1	0.342383	0	0	0	0.791707	0.592499	1.06439
TMEM232	0.342335	4.99753e-262	2.5807e-260	0	0.892073	0.755144	1.58219
CTDSPL	0.342174	0	0	0	0.859268	0.69846	1.27439
ROCK2	0.341892	0	0	0	0.913171	0.768863	1.45191
DPP6	0.340368	1.10497e-198	4.29107e-197	0	0.982195	0.89204	2.52734
MALAT1	0.340241	0	0	0	1	0.998176	6.10717
MAL2	0.339159	0	0	0	0.612805	0.323892	0.564375
PDE5A	0.338521	1.00331e-270	5.41465e-269	0	0.702927	0.529217	1.00924
DGKI	0.336217	9.36099e-273	5.09293e-271	0	0.948171	0.841015	2.00408
MPP6	0.335394	0	0	0	0.827317	0.648709	1.09477
MTUS2	0.335162	2.07471e-184	7.50883e-183	0	0.964268	0.851697	2.22642
SHC3	0.334946	0	0	0	0.838659	0.673921	1.19646
GDA	0.333265	0	0	0	0.723659	0.470083	0.795542
ARHGAP26	0.333187	6.36267e-196	2.4398e-194	0	0.947927	0.825885	1.9164
KCNB1	0.331984	0	0	0	0.889634	0.737553	1.35883
LINC01500	0.331542	0	0	0	0.351585	0.0323967	0.357714
HS3ST4	0.33047	8.51926e-308	5.17236e-306	0	0.670732	0.392046	0.968912
CLASP1	0.329604	0	0	0	0.919878	0.801734	1.59702
KIAA2012	0.328857	0	0	0	0.506707	0.196429	0.471514
COX7A2L	0.327821	0	0	0	0.65122	0.415397	0.652419
SEC14L5	0.323586	0	0	0	0.65122	0.391672	0.659653
CCDC144A	0.323255	0	0	0	0.675976	0.459176	0.725061
MKL2	0.322861	4.51995e-180	1.60128e-178	0	0.919268	0.760242	1.57623
RPL37A	0.322765	0	0	0	0.749268	0.571596	0.727051
NCOR2	0.322227	0	0	0	0.75	0.556291	0.844455
HOPX	0.320424	0	0	0	0.620976	0.320694	0.539952
LAMB1	0.319638	0	0	0	0.624756	0.363923	0.613669
KCNH1	0.31925	1.28886e-272	7.0008e-271	0	0.805732	0.608503	1.14003
EDIL3	0.318698	1.15669e-279	6.43944e-278	0	0.820732	0.608341	1.15987
TENM2	0.318483	8.29804e-73	1.49276e-71	0	0.98061	0.893702	2.73483
GFOD1	0.318082	0	0	0	0.842805	0.685366	1.16828
KIAA1549L	0.317943	1.81235e-244	8.6277e-243	0	0.929146	0.802771	1.69319
TRIM9	0.317109	1.51407e-235	6.88499e-234	0	0.958171	0.85196	1.98476
CALM1	0.316462	0	0	0	0.93122	0.842677	1.43546
AC138305.1	0.316241	1.93846e-256	9.73996e-255	0	0.343415	0.120854	0.460598
CPNE8	0.316017	0	0	0	0.733049	0.47613	0.899622
CAMK2B	0.31581	0	0	0	0.86439	0.705569	1.10914
USP25	0.315129	0	0	0	0.803537	0.634503	1.05321
ABI2	0.314993	0	0	0	0.88439	0.745387	1.32068
AC069133.1	0.314622	0	0	0	0.501829	0.232274	0.489907
DSCAM	0.314486	2.23454e-08	1.25189e-07	0	0.97561	0.818676	2.41337
ELL2	0.313994	0	0	0	0.736951	0.526119	0.873202
GPM6B	0.313053	2.71467e-293	1.59055e-291	0	0.902805	0.760554	1.41711
SEMA5B	0.311305	0	0	0	0.565366	0.27238	0.516492
MICAL3	0.310715	7.35862e-292	4.28899e-290	0	0.92561	0.802434	1.60363
ARHGAP32	0.310516	2.98905e-219	1.26643e-217	0	0.936098	0.815877	1.7392
TLK1	0.309586	0	0	0	0.851098	0.693937	1.18686
MAN1C1	0.307415	0	0	0	0.776829	0.581754	0.957784
AC025887.2	0.307365	2e-323	1.344e-321	0	0.497683	0.273929	0.564955
PRKD1	0.306257	2.5022e-270	1.34605e-268	0	0.77939	0.55809	1.05315
PLXNA4	0.305971	1.14933e-174	4.01238e-173	0	0.890488	0.721773	1.52555
LINC00276	0.305016	1.77299e-275	9.72502e-274	0	0.442805	0.228226	0.537973
CYP1B1-AS1	0.304275	0	0	0	0.526341	0.27679	0.583786
OTUD7A	0.303354	5.3712e-255	2.66682e-253	0	0.93878	0.8197	1.72549
LINC02153	0.300982	0	0	0	0.37	0.0634316	0.342231
ZFAND3	0.300116	9.9921e-303	5.99061e-301	0	0.918049	0.801597	1.59256
AC079117.1	0.299484	5e-324	4.7e-322	0	0.528659	0.301228	0.592269
ZNF831	0.299026	0	0	0	0.50439	0.222142	0.451022
BASP1	0.298353	8.44157e-236	3.8439e-234	0	0.88	0.733605	1.34099
GOLGA8A	0.297981	0	0	0	0.762195	0.587201	0.885331
LIN7A	0.297558	0	0	0	0.691463	0.486425	0.797837
SPRED1	0.297477	0	0	0	0.756951	0.581204	0.920964
KCNIP2	0.297475	0	0	0	0.557317	0.26647	0.481764
KSR2	0.297474	4.41226e-235	1.99558e-233	0	0.93378	0.817077	1.73148
GREB1L	0.296992	8.4335825963304e-311	0	0	0.465732	0.239696	0.521279
NHSL2	0.296981	0	0	0	0.493537	0.205375	0.451072
MAST3	0.296878	0	0	0	0.632195	0.370794	0.575966
TNPO1	0.296789	0	0	0	0.786098	0.622347	0.971077
SNCA	0.296734	3.712447597e-315	2.3387024209e-313	0	0.768537	0.538787	0.932406
AC069437.1	0.296451	1.34107e-285	7.57917e-284	0	0.648293	0.447432	0.789935
RSRP1	0.295605	0	0	0	0.808415	0.642249	1.00277
NRGN	0.295543	0	0	0	0.785366	0.494034	0.716216
AHI1	0.295427	3.88669e-240	1.81166e-238	0	0.965488	0.878397	2.07074
TTLL11	0.294916	0	0	0	0.807927	0.639763	1.05315
MFSD4A	0.294252	0	0	0	0.57	0.305551	0.489193
CELF2-AS2	0.293266	1.262511044972e-311	7.8066042732813e-310	0	0.560244	0.342158	0.630192
FAT3	0.292575	2.74273e-89	5.70577e-88	0	0.884756	0.65578	1.48392
SH3BGRL2	0.292337	0	0	0	0.696951	0.497845	0.761815
RAB11A	0.291838	2.11321e-250	1.02344e-248	0	0.742073	0.585577	0.984595
TMTC1	0.290455	2.92936e-292	1.71036e-290	0	0.74378	0.551431	0.947502
PDE2A	0.29028	0	0	0	0.697317	0.496445	0.723605
FBXO32	0.29011	0	0	0	0.605854	0.387124	0.594405
AC013652.1	0.289563	1.79167e-278	9.90861e-277	0	0.543293	0.348693	0.633252
MAML2	0.289556	0	0	0	0.546098	0.294619	0.634998
SYBU	0.288759	1.03287e-286	5.8571e-285	0	0.825122	0.650833	1.11365
BICC1	0.288126	1.22042929410523e-310	0	0	0.654756	0.433726	0.764011
GLP2R	0.287712	0	0	0	0.366707	0.0685916	0.335204
GRIN2A	0.287327	1.02721e-75	1.89674e-74	0	0.976585	0.874761	2.41754
RTN4RL1	0.285152	0	0	0	0.636707	0.432714	0.672041
BCL11A	0.285002	0	2.42995e-307	0	0.766951	0.551369	0.931847
CALM2	0.284448	0	0	0	0.816585	0.652657	0.766613
SLC4A10	0.284311	8.37136e-201	3.27754e-199	0	0.962195	0.874799	2.10711
LINC01572	0.282452	0	0	0	0.475732	0.240983	0.496137
AC007388.1	0.282299	3.0403e-279	1.68976e-277	0	0.834146	0.67742	1.13659
AL592043.1	0.282233	8.54263e-277	4.70111e-275	0	0.434756	0.224678	0.474485
STXBP1	0.282053	2.00080237133e-313	1.251024079721e-311	0	0.902561	0.769175	1.32808
DANT2	0.281713	1.04068e-217	4.37058e-216	0	0.948537	0.839416	1.7919
FAM213A	0.281573	0	0	0	0.64378	0.401729	0.542158
FBXO34	0.281435	1.1194911495376e-311	6.9478937751116e-310	0	0.778049	0.616275	0.969882
SLITRK5	0.279795	0	0	0	0.704878	0.524457	0.758808
HTR1E	0.279295	2.75362e-257	1.38983e-255	0	0.718293	0.530629	0.91592
MIR222HG	0.278587	0	0	0	0.55061	0.306351	0.513895
ABLIM2	0.278537	5.22995e-266	2.76026e-264	0	0.817073	0.66665	1.09892
ENOX1	0.276762	4.41151e-94	9.58802e-93	0	0.961341	0.849061	2.09587
ST8SIA3	0.276656	0	0	0	0.692439	0.488924	0.660151
UGGT2	0.276173	4.50446e-247	2.15661e-245	0	0.872927	0.738328	1.31424
MEF2A	0.275868	4.04306e-267	2.15078e-265	0	0.86939	0.741776	1.30369
CHL1	0.275337	6.33812e-161	2.06029e-159	0	0.919756	0.786754	1.58869
ARHGEF7	0.275279	5.99282e-244	2.83677e-242	0	0.90122	0.770774	1.4254
TMOD1	0.274753	0	0	0	0.63	0.418196	0.63538
PDE7B	0.274641	1.66352e-217	6.96891e-216	0	0.726829	0.514911	0.97493
BASP1-AS1	0.274448	2.11775e-233	9.514e-232	0	0.767805	0.54441	0.968209
ADAMTS16	0.2743	0	0	0	0.476463	0.216582	0.447555
CACNG3	0.274254	5.94511e-219	2.50307e-217	0	0.812439	0.634353	1.10389
AC058822.1	0.274206	4.4096e-253	2.16691e-251	0	0.635244	0.453716	0.747146
TMEM241	0.274116	2.477734131243e-312	1.54060819433075e-310	0	0.72122	0.518122	0.821016
MBNL1	0.274054	5.12044e-264	2.66057e-262	0	0.84561	0.722948	1.24907
TIMP3	0.273979	0	0	0	0.555122	0.332001	0.557879
ARMC9	0.272847	6.28642e-289	3.58915e-287	0	0.76622	0.58885	0.933656
ADCY1	0.272559	1.5935e-252	7.80766e-251	0	0.83122	0.643374	1.07376
SLIT1	0.272443	5.91538e-273	3.22355e-271	0	0.727317	0.515624	0.867933
MPP7	0.271877	0	0	0	0.623537	0.406664	0.643077
RASA3	0.271828	0	0	0	0.556341	0.339734	0.50916
FGFR1OP2	0.271699	0	0	0	0.647683	0.434288	0.612772
CHRM3-AS2	0.271122	1.02853e-279	5.73548e-278	0	0.521098	0.317095	0.561646
DLGAP1-AS4	0.269968	6.78688e-264	3.52098e-262	0	0.710854	0.522195	0.844501
ETV5	0.269485	0	0	0	0.541707	0.321331	0.533646
RFX3	0.269416	1.44518e-151	4.51808e-150	0	0.91061	0.789553	1.59581
LRRC7	0.269412	7.94929e-164	2.62217e-162	0	0.987683	0.933782	2.70969
ARL4A	0.268696	0	0	0	0.466098	0.164245	0.350864
PPP4R4	0.268683	2.23623e-300	1.33592e-298	0	0.688293	0.488837	0.774447
SPECC1	0.268136	5.81408e-259	2.94785e-257	0	0.837683	0.692425	1.14304
UNC5A	0.267066	0	0	0	0.604146	0.392009	0.566943
DTWD1	0.266717	0	0	0	0.695488	0.512975	0.719368
KHDRBS3	0.262812	4.62582e-67	7.84961e-66	0	0.911951	0.757093	1.68762
NPTN	0.262599	1.08487196e-316	6.86007531e-315	0	0.84439	0.693562	1.06253
DAB1	0.262037	4.01145e-41	5.02579e-40	0	0.976098	0.89159	2.51992
DTNA	0.261431	6.99903e-168	2.35744e-166	0	0.941707	0.853247	1.86812
PCDH9-AS2	0.261069	5.0394e-133	1.40391e-131	0	0.710366	0.530854	1.13281
IPO5	0.260228	0	0	0	0.655732	0.448531	0.594658
MYO5C	0.260073	0	0	0	0.493659	0.26176	0.447312
MYH9	0.259638	0	0	0	0.561951	0.328565	0.496155
EML5	0.25911	4.16551e-299	2.47085e-297	0	0.719756	0.566236	0.8246
TYRO3	0.258665	0	0	0	0.54622	0.296468	0.443389
FHOD3	0.258573	2.28342e-211	9.33249e-210	0	0.827317	0.653219	1.12831
LIPC	0.258558	0	0	0	0.338659	0.0653182	0.308125
LCA5	0.258334	0	0	0	0.542561	0.332463	0.511351
KCTD8	0.257676	2.16464e-158	6.98227e-157	0	0.809634	0.639963	1.2152
AGBL4	0.257234	1.9706e-55	2.96422e-54	0	0.987073	0.922288	2.6801
ATP8A1	0.256867	3.76135e-196	1.44728e-194	0	0.902683	0.780794	1.46369
NNAT	0.256346	0	0	0	0.407195	0.172129	0.36266
MED12L	0.255958	5.46039e-133	1.51993e-131	0	0.878171	0.716588	1.36878
TUB	0.255281	0	0	0	0.574878	0.370082	0.520196
TMEM132D	0.254798	6.22799e-21	5.33005e-20	0	0.952561	0.790877	1.98279
ATP2B4	0.254556	0	0	0	0.658659	0.420645	0.647264
GPM6A	0.253973	4.00733e-226	1.74645e-224	0	0.978293	0.924787	2.25114
COL27A1	0.253873	0	0	0	0.382439	0.104162	0.32286
PAM	0.253855	2.15037e-178	7.57808e-177	0	0.872805	0.730144	1.33532
PLXDC2	0.253834	1.15834e-217	4.85867e-216	0	0.707561	0.483727	0.8971
AP003049.2	0.253503	1.1118e-259	5.65417e-258	0	0.451829	0.250953	0.461443
HYDIN	0.253291	0	0	0	0.555732	0.346156	0.522391
SLCO2A1	0.252495	0	0	0	0.389024	0.123327	0.345417
TRAF3	0.252011	3.04593e-263	1.57776e-261	0	0.714756	0.557003	0.824964
CSMD3	0.251026	7.23024e-63	1.17287e-61	0	0.98	0.895963	2.52431
NBAS	0.250959	1.58686e-226	6.93377e-225	0	0.869024	0.745599	1.29709
SLC1A2	1.19268	0	0	1	0.763592	0.582658	1.62219
GPC5	1.04698	0	0	1	0.705166	0.365762	1.52833
SLC1A3	0.986129	0	0	1	0.586962	0.124287	1.09043
ZBTB20	0.848656	0	0	1	0.743711	0.548803	1.50609
ADGRV1	0.821194	0	0	1	0.588721	0.364735	1.12287
ERBB4	0.727496	7.57286e-226	9.12938e-224	1	0.912091	0.595621	2.41283
NPAS3	0.715318	0	0	1	0.926021	0.825246	2.43148
QKI	0.71331	0	0	1	0.782797	0.676962	1.62091
KCNIP4	0.67895	9.74857e-08	2.8363e-07	1	0.996348	0.929841	4.4932
CDH20	0.655717	0	0	1	0.654044	0.461871	1.23346
PCDH9	0.612566	0	0	1	0.997971	0.951537	3.82652
NCKAP5	0.605107	0	0	1	0.499459	0.20376	0.815194
PDE4B	0.60252	0	0	1	0.797944	0.661748	1.72961
PTPRZ1	0.598968	0	0	1	0.525561	0.330781	0.865097
MAML2	0.596608	0	0	1	0.526102	0.298955	0.918966
FBXL7	0.592903	0	0	1	0.517447	0.190859	0.863718
ST18	0.590243	0	0	1	0.379362	0.0849403	0.651918
NFIA	0.568418	0	0	1	0.618745	0.483147	1.1173
FAM19A1	0.538171	8.23572e-166	2.73822e-164	1	0.814985	0.603129	1.95742
RNF220	0.5357	2.20283e-285	8.68537e-283	1	0.405464	0.221869	0.649183
PTPRK	0.528455	8.69462e-241	1.51766e-238	1	0.795239	0.600544	1.77249
LHFPL3	0.502063	1.1107e-241	1.9489e-239	1	0.451853	0.24683	0.891856
RNF219-AS1	0.482126	0	0	1	0.328239	0.0671408	0.533325
PHLPP1	0.47986	2.96293e-261	8.00802e-259	1	0.569245	0.567976	0.986271
NEAT1	0.472649	3.16287e-260	8.3465e-258	1	0.51082	0.331004	0.855455
DPP10	0.468023	1.8206e-235	2.81177e-233	1	0.967676	0.870233	3.1043
AC011287.1	0.458302	2.83582e-162	8.79998e-161	1	0.730863	0.543002	1.60394
NTM	0.445086	0	0	1	0.915607	0.868551	2.39108
RALYL	0.428826	1.7674e-23	7.06411e-23	1	0.925615	0.789746	2.70636
ITPR2	0.422009	2.14321e-234	3.23548e-232	1	0.594266	0.508863	1.0638
SOX5	0.415926	1.16278e-224	1.37701e-222	1	0.837977	0.736384	1.91357
PCDH15	0.410798	8.57308e-161	2.57685e-159	1	0.536787	0.365316	1.09735
NKAIN3	0.410378	4.62209e-197	3.04384e-195	1	0.444414	0.268167	0.767322
DOCK4	0.406204	0	0	1	0.811063	0.8095	1.77044
RYR3	0.404736	1.56867e-183	7.57684e-182	1	0.55545	0.456083	0.987597
IQCJ-SCHIP1	0.403583	1.44914e-24	5.87546e-24	1	0.93346	0.824528	2.77967
SGCD	0.402572	2.17347e-211	1.97403e-209	1	0.738978	0.640386	1.53603
MBP	0.401641	1.87101e-115	2.35291e-114	1	0.473086	0.476071	0.774955
CA10	0.401258	1.18635e-160	3.55312e-159	1	0.703273	0.546799	1.45651
PPP2R2B	0.400539	0	0	1	0.944685	0.930991	2.5876
PIP4K2A	0.39738	2.4314e-118	3.20937e-117	1	0.451582	0.433843	0.724316
GRM3	0.396798	1.90509e-194	1.17582e-192	1	0.567081	0.469664	1.00344
LRRTM4	0.39586	4.37918e-79	3.44354e-78	1	0.98891	0.939291	3.67499
CTNNA3	0.395158	1.4391e-172	5.53097e-171	1	0.677171	0.664914	1.40871
MEIS2	0.383122	3.63883e-196	2.34073e-194	1	0.546524	0.395708	0.933221
PITPNC1	0.380111	1.68604e-148	3.80768e-147	1	0.634028	0.62417	1.1984
PREX2	0.37653	2.76016e-226	3.33949e-224	1	0.390722	0.191725	0.575812
ADARB2	0.372497	1.27783e-215	1.24855e-213	1	0.655532	0.336112	1.41034
DTNA	0.365802	5.2267e-320	3.5747013e-317	1	0.851366	0.862391	1.96613
AL589740.1	0.363876	2.18751e-181	1.00291e-179	1	0.621585	0.527973	1.14604
HS6ST3	0.363509	2.17533e-51	1.24092e-50	1	0.923316	0.833645	2.65838
MARCH1	0.359846	2.35535e-160	6.99797e-159	1	0.790235	0.700922	1.75057
GPM6A	0.358834	0	0	1	0.924804	0.930212	2.34953
KANK1	0.357078	2.7956e-204	2.13421e-202	1	0.332837	0.142408	0.467323
PTPRD	0.352528	5.0779e-129	7.94866e-128	1	0.984041	0.962669	3.45393
DOCK5	0.352215	6.80808e-245	1.26759e-242	1	0.284149	0.0605232	0.383367
CTNNA2	0.346246	3.34018e-298	1.6961e-295	1	0.959427	0.938116	2.85291
DOCK1	0.336395	1.23601e-237	2.04057e-235	1	0.298485	0.0797328	0.387796
GPC6	0.334983	8.18723e-110	9.41756e-109	1	0.703273	0.595535	1.51096
GLIS3	0.334893	2.3202e-121	3.21984e-120	1	0.456722	0.349879	0.784358
C10orf90	0.334874	3.94704e-235	6.01278e-233	1	0.269002	0.0462119	0.36411
MSI2	0.334413	1.25637e-116	1.61388e-115	1	0.601839	0.65445	1.08335
PLXDC2	0.333218	2.58646e-141	5.0662e-140	1	0.553692	0.500031	0.972151
ZSWIM6	0.333066	8.43055e-302	4.55712e-299	1	0.712605	0.755965	1.39539
ZNF98	0.331462	1.93669e-143	3.96011e-142	1	0.24885	0.0843342	0.384342
PARD3B	0.327487	4.41296e-168	1.52156e-166	1	0.292129	0.11271	0.429463
LRMDA	0.326422	1.11738e-140	2.1559e-139	1	0.307952	0.151871	0.487199
KCNH8	0.323814	2.42433e-197	1.61851e-195	1	0.276846	0.0777661	0.379051
NCAM2	0.322599	1.85186e-173	7.25037e-172	1	0.923992	0.872967	2.42004
NHSL1	0.321674	9.5944e-179	4.19226e-177	1	0.246281	0.0540912	0.356765
DPYD	0.318834	8.7381e-140	1.6592e-138	1	0.677847	0.61681	1.3448
BCAS1	0.312599	6.09814e-213	5.69285e-211	1	0.261158	0.0496258	0.342278
SLC4A4	0.308576	5.36777e-95	5.0818e-94	1	0.482148	0.45962	0.762124
GRID2	0.306844	4.63753e-91	4.17689e-90	1	0.887206	0.810737	2.25956
CBLN2	0.305662	7.52165e-63	4.90811e-62	1	0.685556	0.542903	1.42544
ELMO1	0.298861	8.43978e-162	2.59021e-160	1	0.612929	0.649836	1.13182
BMPR1B	0.297551	2.24566e-117	2.92049e-116	1	0.30376	0.164574	0.466032
ARHGAP24	0.296103	6.23359e-113	7.51214e-112	1	0.277928	0.13824	0.41728
NKAIN2	0.290434	3.17705e-60	2.01353e-59	1	0.932783	0.865236	2.62063
SOX6	0.287934	4.02272e-131	6.4785e-130	1	0.453341	0.256243	0.787002
PDZD2	0.286368	2.5034e-66	1.69493e-65	1	0.75399	0.703173	1.6365
PLP1	0.285156	1.2151e-136	2.16612e-135	1	0.334866	0.206259	0.318916
TRPS1	0.281929	4.39079e-91	3.95573e-90	1	0.532729	0.537955	0.883548
TMTC2	0.27588	2.1377e-82	1.74739e-81	1	0.536516	0.480364	0.930295
TMEM144	0.266761	4.45628e-105	4.79755e-104	1	0.261158	0.128518	0.322834
LRRC4C	0.265733	1.26789e-123	1.82369e-122	1	0.925751	0.900872	2.51734
PLCL1	0.265626	6.61947e-119	8.82438e-118	1	0.649581	0.636564	1.23855
PRKCA	0.262353	6.25834e-172	2.36729e-170	1	0.781309	0.797514	1.60603
FAT3	0.261807	9.52934e-99	9.48519e-98	1	0.71815	0.673301	1.4584
ZHX2	0.260052	6.55055e-77	5.02024e-76	1	0.316202	0.221102	0.438641
GRAMD2B	0.258847	6.30869e-133	1.05084e-131	1	0.239383	0.077259	0.304252
LDB2	0.258519	1.62378e-17	5.88956e-17	1	0.83162	0.74487	2.01619
CADM1	0.258455	4.26865e-186	2.16102e-184	1	0.746281	0.793283	1.50227
LRP1B	0.257697	5.50373e-134	9.36779e-133	1	0.982959	0.955359	3.16556
BRINP3	0.257208	6.85985e-92	6.2524e-91	1	0.582499	0.529012	1.04969
AC002429.2	0.256664	9.99481e-40	4.9632e-39	1	0.360563	0.340219	0.535702
DLC1	0.256608	2.17069e-65	1.45497e-64	1	0.444009	0.396623	0.708587
SCD5	0.25653	3.9652e-74	2.9459e-73	1	0.545307	0.614163	0.861038
OPHN1	0.255678	3.82419e-46	2.04669e-45	1	0.514471	0.605232	0.851076
RFTN2	0.255169	9.17139e-177	3.86143e-175	1	0.238978	0.0462243	0.277047
FRMD4B	0.254907	6.75762e-113	8.13488e-112	1	0.309981	0.167221	0.419691
PSD3	0.251808	7.47348e-152	1.84302e-150	1	0.692724	0.729618	1.29211
LSAMP	0.251643	7.26245e-187	3.73877e-185	1	0.990127	0.977871	3.43577
LINC02055	0.250784	1.68227e-77	1.29608e-76	1	0.424398	0.288255	0.774947
SLC1A3	0.488497	5.42802e-72	2.07523e-71	2	0.252521	0.154942	0.634812
SLC1A2	0.443264	0.00226618	0.00474502	2	0.392069	0.616482	0.935845
FTH1	0.287189	6.89336e-29	2.08826e-28	2	0.391251	0.670981	0.430317
AJ009632.2	1.44397	0	0	3	0.908318	0.231761	1.84156
PTPRK	1.37196	0	0	3	0.996656	0.583233	2.54869
FAM19A1	1.28311	0	0	3	0.997353	0.58755	2.64309
KCNIP4	1.11445	0	0	3	1	0.929696	4.89495
LAMA2	1.08966	0	0	3	0.90999	0.296896	1.48536
CADPS2	1.08011	0	0	3	0.983698	0.491303	1.96742
CA10	1.05493	0	0	3	0.992894	0.521576	2.058
AC019211.1	1.05282	0	0	3	0.966978	0.344526	1.59111
IQCJ-SCHIP1	1.05274	0	0	3	0.999582	0.818966	3.37702
LDB2	1.01979	0	0	3	0.999025	0.730281	2.71617
PCDH9-AS2	1.0146	0	0	3	0.923645	0.514236	1.82807
RALYL	0.994325	0	0	3	0.999721	0.783548	3.22692
CBLN2	0.988412	0	0	3	0.989689	0.516358	2.05341
AC011287.1	0.985724	0	0	3	0.979379	0.521502	2.08959
GPC6	0.981665	0	0	3	0.980075	0.571316	2.10587
GLIS3	0.967846	0	0	3	0.900376	0.310885	1.36665
HS6ST3	0.961586	0	0	3	0.999443	0.827145	3.2087
ST6GALNAC5	0.945982	0	0	3	0.995263	0.69284	2.34044
NECAB1	0.929355	0	0	3	0.993451	0.591177	1.86586
OLFM3	0.922649	0	0	3	0.995541	0.653167	2.13987
FAT3	0.91299	0	0	3	0.994148	0.648985	2.05727
AC096576.2	0.91211	0	0	3	0.886443	0.391861	1.49971
CUX2	0.902735	0	0	3	0.987599	0.484123	1.76753
AC067956.1	0.896719	0	0	3	0.960986	0.333288	1.35063
LRRTM4	0.891855	0	0	3	0.999861	0.938455	4.13162
MARCH1	0.891149	0	0	3	0.992058	0.683292	2.23955
PTPRD	0.885608	0	0	3	0.999861	0.961326	3.94452
NTNG1	0.871169	0	0	3	0.917096	0.283203	1.3039
COL5A2	0.86074	0	0	3	0.833914	0.198872	1.12384
RGS6	0.857662	0	0	3	0.997492	0.709013	2.50066
RAPGEF5	0.854771	0	0	3	0.996656	0.728467	2.23144
GULP1	0.850155	0	0	3	0.959314	0.418075	1.44015
PDZD2	0.839319	0	0	3	0.989689	0.682441	2.14518
LINC02055	0.834053	0	0	3	0.765083	0.258456	1.31139
RFX3	0.832985	0	0	3	0.994705	0.783635	2.11667
DPYD	0.829761	0	0	3	0.987042	0.589598	1.81495
DGKB	0.816231	0	0	3	0.998746	0.834682	2.79235
ZFPM2	0.813025	0	0	3	0.990386	0.620106	1.88444
AC090579.1	0.811433	0	0	3	0.919326	0.512534	1.51808
CHN1	0.80935	0	0	3	0.995681	0.721707	1.90463
SGCD	0.806312	0	0	3	0.983001	0.619045	1.90792
LINC01378	0.8022	0	0	3	0.875017	0.391972	1.46927
SATB2	0.794236	0	0	3	0.986903	0.497039	1.64079
SV2B	0.787166	0	0	3	0.990804	0.531346	1.7165
PEX5L	0.781918	0	0	3	0.997631	0.80943	2.36897
R3HDM1	0.780489	0	0	3	0.999303	0.884952	2.76306
CDH18	0.779782	0	0	3	0.998328	0.837495	2.67331
PKN2-AS1	0.772232	0	0	3	0.93521	0.398312	1.27096
KIAA1211L	0.765316	0	0	3	0.983559	0.500641	1.49973
ARPP21	0.762002	0	0	3	0.998049	0.692297	2.2515
LINC01090	0.75839	0	0	3	0.80535	0.220523	1.02389
CDH12	0.758124	0	0	3	0.997074	0.719264	2.44873
CABP1	0.752886	0	0	3	0.990247	0.629962	1.64614
ANO3	0.75054	0	0	3	0.957782	0.394167	1.2802
KHDRBS2	0.742104	0	0	3	0.999025	0.879376	2.91524
LMO4	0.741938	0	0	3	0.980493	0.551232	1.32342
MED12L	0.740841	0	0	3	0.993033	0.708458	1.81719
TESPA1	0.737416	0	0	3	0.963076	0.373369	1.22846
FLRT2	0.736289	0	0	3	0.996517	0.780637	2.22813
LINGO2	0.735967	0	0	3	0.998049	0.802262	2.74847
GAP43	0.73561	0	0	3	0.974363	0.546175	1.34495
AC027288.3	0.734643	0	0	3	0.91431	0.528817	1.49323
AC004594.1	0.728126	0	0	3	0.821234	0.227011	0.982726
AC096576.3	0.724628	0	0	3	0.869305	0.349375	1.16895
SNAP25-AS1	0.723404	0	0	3	0.958896	0.627853	1.6567
AL117329.1	0.720582	0	0	3	0.829455	0.398868	1.44568
FAM13A	0.712032	0	0	3	0.96029	0.509178	1.29765
NELL2	0.709036	0	0	3	0.995402	0.720399	2.11576
AC069228.1	0.708244	0	0	3	0.881984	0.453875	1.30724
AC009041.2	0.707323	0	0	3	0.946217	0.422417	1.22125
MLIP	0.705632	0	0	3	0.967117	0.475451	1.46902
LY86-AS1	0.705178	0	0	3	0.94775	0.425822	1.36349
NLK	0.699439	0	0	3	0.990804	0.705472	1.78526
ENC1	0.695553	0	0	3	0.967396	0.516901	1.25367
CACNA2D3	0.694275	0	0	3	0.998746	0.806605	2.61648
ATRNL1	0.693984	0	0	3	0.999582	0.936074	3.30948
LINC01250	0.693826	0	0	3	0.985509	0.6262	1.66045
KCTD1	0.691117	0	0	3	0.987321	0.639831	1.65187
KCNH5	0.689673	0	0	3	0.933677	0.425835	1.23627
RIT2	0.68814	0	0	3	0.800474	0.318472	1.1266
LINC02296	0.685885	0	0	3	0.743207	0.165219	0.850193
CACNA2D1	0.685532	0	0	3	0.996795	0.712467	2.13268
P2RY14	0.682529	0	0	3	0.861781	0.336853	1.02832
GAB1	0.68147	0	0	3	0.961126	0.490538	1.29312
PCDH9	0.677709	0	0	3	0.999861	0.951494	3.88787
TMEM132D	0.67383	0	0	3	0.997074	0.788976	2.37069
AQP4-AS1	0.672661	0	0	3	0.949561	0.457835	1.32332
AC090709.1	0.664133	0	0	3	0.890901	0.455836	1.23874
EFNA5	0.658781	0	0	3	0.991083	0.736695	2.04009
KCNH7	0.651132	0	0	3	0.982862	0.75214	2.20497
NRG1	0.64926	0	0	3	0.920162	0.534949	1.89101
KHDRBS3	0.643483	0	0	3	0.994845	0.751709	2.04038
GRM7	0.640564	0	0	3	0.999025	0.851435	2.64506
MKL2	0.639076	0	0	3	0.993033	0.755718	1.87046
PDE4D	0.638797	0	0	3	0.999721	0.955219	3.53044
PLCL1	0.63802	0	0	3	0.977428	0.607572	1.58131
UNC5D	0.634656	0	0	3	0.991222	0.76835	2.29924
AP001825.1	0.631498	0	0	3	0.884074	0.484148	1.22619
LINC00513	0.629448	0	0	3	0.931308	0.524154	1.25142
HECW1	0.626797	0	0	3	0.994287	0.804939	2.1974
ARHGAP26	0.620039	0	0	3	0.996517	0.823123	2.18379
FMN1	0.619237	0	0	3	0.980493	0.672325	1.77372
DLGAP2	0.616019	0	0	3	0.999303	0.912487	3.05686
GRM3	0.611147	0	0	3	0.921555	0.438541	1.20133
BASP1	0.607981	0	0	3	0.990525	0.725667	1.62889
PTK2B	0.607223	0	0	3	0.952626	0.448731	1.11118
HOMER1	0.606534	0	0	3	0.981608	0.665009	1.50346
STXBP5L	0.606496	0	0	3	0.999443	0.940367	3.14642
NDST3	0.602874	0	0	3	0.983141	0.619069	1.6112
MIR137HG	0.598815	0	0	3	0.975756	0.606819	1.51565
CAMK2A	0.597102	0	0	3	0.991501	0.726826	1.70351
PIK3R1	0.59117	0	0	3	0.979239	0.631467	1.36365
AC015923.1	0.590577	0	0	3	0.863035	0.428771	1.09446
AC104827.1	0.589229	0	0	3	0.865961	0.438195	1.08705
CNKSR2	0.58649	0	0	3	0.990525	0.763305	1.92026
KALRN	0.58478	0	0	3	0.999443	0.922368	2.95167
RYR2	0.583055	0	0	3	0.998607	0.874121	2.62079
AC069437.1	0.581483	0	0	3	0.886303	0.428894	1.05522
NKAIN2	0.581252	1.49608e-291	3.9233e-290	3	0.999303	0.859527	2.8885
HDAC9	0.578341	0	0	3	0.994009	0.813723	2.11033
SH3GL2	0.575517	0	0	3	0.985649	0.691175	1.68154
DCAF6	0.574653	0	0	3	0.977289	0.64088	1.38691
CPNE8	0.572603	0	0	3	0.923366	0.462523	1.139
CELF2	0.569607	0	0	3	0.999582	0.945881	3.21852
POU6F2	0.565907	0	0	3	0.787516	0.338284	1.15842
CTNNA3	0.565296	0	0	3	0.944266	0.641299	1.56599
AC079117.1	0.556446	0	0	3	0.8034	0.279774	0.831803
NRGN	0.556187	0	0	3	0.96224	0.482051	0.959087
AC008574.1	0.555745	0	0	3	0.877665	0.313772	0.989065
AP002370.2	0.553299	0	0	3	0.85356	0.421825	1.04148
EPHA4	0.552854	0	0	3	0.982444	0.620328	1.45275
SHROOM3	0.550148	0	0	3	0.886721	0.336249	0.889922
GRIA3	0.546767	0	0	3	0.993869	0.780674	1.96671
PLEKHA5	0.544516	0	0	3	0.99791	0.874689	2.38062
FOCAD	0.543809	0	0	3	0.99164	0.766364	1.77567
CARMIL1	0.542711	0	0	3	0.965863	0.569996	1.31428
MEG3	0.542341	0	0	3	1	0.96758	3.57555
LHFPL6	0.54207	0	0	3	0.878083	0.340826	0.977736
EPB41L2	0.541191	0	0	3	0.988714	0.685426	1.63757
KCNMB2-AS1	0.539142	0	0	3	0.896614	0.523932	1.42885
FSTL4	0.538016	0	0	3	0.967396	0.594422	1.56773
AC109779.1	0.535998	0	0	3	0.655148	0.15535	0.71867
AC023590.1	0.535767	0	0	3	0.875575	0.478843	1.11511
AL596451.1	0.535517	0	0	3	0.783196	0.21206	0.730405
NIPAL2	0.53234	0	0	3	0.929358	0.469184	1.05116
AC008056.1	0.530499	0	0	3	0.841438	0.418149	1.01329
MCTP1	0.52892	0	0	3	0.987321	0.765649	1.94884
PPM1L	0.527403	0	0	3	0.988575	0.746416	1.7187
C12orf40	0.527014	0	0	3	0.838791	0.380499	0.937399
FBXW7	0.526373	0	0	3	0.991919	0.749204	1.66267
LRFN5	0.524166	0	0	3	0.996099	0.862981	2.45941
XYLT1	0.523842	0	0	3	0.966978	0.589672	1.37571
RCAN2	0.520903	0	0	3	0.985649	0.74596	1.6554
SYN3	0.52059	8.91914e-304	2.4993e-302	3	0.989829	0.768128	2.06847
ZNF804B	0.51998	0	0	3	0.942455	0.562495	1.55866
NECTIN3	0.519477	0	0	3	0.953602	0.542733	1.20965
CNTN3	0.517379	0	0	3	0.96865	0.607572	1.45442
MAST4	0.515863	0	0	3	0.994148	0.822765	2.02428
MIAT	0.514674	0	0	3	0.994427	0.787385	1.88576
RAB11A	0.514526	0	0	3	0.931169	0.57081	1.19255
TENM2	0.511809	0	0	3	0.998746	0.893193	2.91613
AC093879.1	0.510434	0	0	3	0.85565	0.444351	1.02834
BRINP3	0.508903	0	0	3	0.946496	0.496928	1.28154
AL590006.1	0.507709	0	0	3	0.722586	0.15651	0.639205
SEMA3A	0.507468	0	0	3	0.64428	0.158212	0.678188
AC120193.1	0.507167	0	0	3	0.786819	0.308677	0.880224
KCNB2	0.50676	0	0	3	0.972969	0.667366	1.6734
MBNL2	0.506074	0	0	3	0.981887	0.677531	1.50158
PRKCB	0.503991	1.32505e-290	3.45856e-289	3	0.998049	0.837174	2.24858
UBE2E2	0.502695	0	0	3	0.994427	0.836446	2.12048
GRIA4	0.500058	2.39563e-147	2.27057e-146	3	0.997213	0.849115	2.5778
NWD2	0.499507	0	0	3	0.921973	0.434754	1.04518
OXR1	0.499096	0	0	3	0.998885	0.908539	2.66037
AC007563.2	0.490502	0	0	3	0.936046	0.511078	1.27623
AC058822.1	0.488745	0	0	3	0.859969	0.436111	0.947414
COL24A1	0.488394	0	0	3	0.850355	0.326762	0.896309
RAPGEF2	0.485335	0	0	3	0.991779	0.794972	1.82631
ZBBX	0.485255	0	0	3	0.839627	0.308579	0.793766
KCNH1	0.484841	0	0	3	0.95179	0.598061	1.29585
ATP2B1	0.483973	0	0	3	0.995681	0.834966	1.91786
CELF2-AS2	0.47925	0	0	3	0.807301	0.323037	0.804449
NEGR1	0.478302	0	0	3	0.999303	0.940823	3.10813
NR3C1	0.477784	0	0	3	0.975756	0.679307	1.3983
PHACTR1	0.477421	0	0	3	0.999443	0.931213	3.00755
LINC02306	0.477286	0	0	3	0.699596	0.301892	1.01409
NIN	0.475838	0	0	3	0.979797	0.667662	1.41733
CACNB2	0.475636	2.53703e-307	7.23009e-306	3	0.996656	0.838556	2.17564
RASGRF2	0.47527	1.19202e-254	2.52047e-253	3	0.983001	0.69548	1.72379
AC091885.2	0.474625	0	0	3	0.802285	0.318386	0.808157
SLC35F3	0.474248	0	0	3	0.972412	0.73841	1.7624
PDE5A	0.472736	0	0	3	0.879615	0.515766	1.13646
LRRK1	0.472106	0	0	3	0.870977	0.312798	0.79828
AK5	0.469745	0	0	3	0.990665	0.764366	1.75826
CEP126	0.46967	0	0	3	0.949282	0.604587	1.17521
AC073365.1	0.469124	0	0	3	0.697088	0.240495	0.771213
SLC12A2	0.468101	0	0	3	0.933956	0.547211	1.02723
PPFIA2-AS1	0.466444	0	0	3	0.785565	0.317646	0.800601
ADAMTS3	0.465092	0	0	3	0.791974	0.263366	0.738324
ZNF365	0.464667	0	0	3	0.923924	0.482162	1.0203
CDH8	0.461838	0	0	3	0.968511	0.632553	1.4598
MRPS30-DT	0.461756	0	0	3	0.90595	0.438282	0.894012
TCERG1L	0.460382	0	0	3	0.887975	0.380524	0.880156
PPP1R12A	0.459365	0	0	3	0.979239	0.702536	1.38308
AGBL4	0.459213	0	0	3	0.998885	0.92206	2.86863
LINC00507	0.457882	0	0	3	0.799916	0.257408	0.74849
AC099788.1	0.456898	0	0	3	0.764247	0.284387	0.722308
PSD3	0.453624	0	0	3	0.986206	0.703536	1.47813
PPP3CA	0.453337	0	0	3	0.998189	0.884508	2.29898
CAMK4	0.4532	0	0	3	0.978682	0.708322	1.51834
CIT	0.453112	0	0	3	0.977985	0.6893	1.39185
TSPAN5	0.452324	0	0	3	0.986485	0.766759	1.71532
WDR17	0.452097	0	0	3	0.973387	0.686993	1.33977
SLIT2	0.451609	0	0	3	0.971715	0.599245	1.482
FOXP1	0.450141	0	0	3	0.986485	0.728566	1.59053
CALM1	0.44931	0	0	3	0.990804	0.838519	1.56117
SLC8A1-AS1	0.448949	0	0	3	0.852027	0.422417	0.949407
ADAM23	0.44725	0	0	3	0.988435	0.764748	1.67705
LNX1	0.446832	0	0	3	0.950676	0.574671	1.11587
GLRA3	0.446726	0	0	3	0.852027	0.333806	0.762731
VSNL1	0.446506	0	0	3	0.983559	0.731329	1.48043
GABRB3	0.445426	0	0	3	0.997492	0.859453	2.19395
CDH10	0.445359	2.53668e-298	6.88376e-297	3	0.979518	0.69997	1.62239
TJP1	0.444221	0	0	3	0.98537	0.773766	1.65026
UBE3A	0.44421	0	0	3	0.982305	0.76645	1.73119
CPNE4	0.443326	0	0	3	0.915424	0.416459	1.06229
RFTN1	0.442258	0	0	3	0.928661	0.477092	1.00084
CHST9	0.440661	0	0	3	0.704055	0.194222	0.633773
KCTD16	0.440579	1.04401e-182	1.32484e-181	3	0.997213	0.863931	2.45198
OPRM1	0.43974	0	0	3	0.84311	0.312415	0.759125
DYNC1I1	0.437231	0	0	3	0.989689	0.806728	1.8405
CHL1	0.437175	0	0	3	0.990386	0.782179	1.74056
PART1	0.436848	0	0	3	0.858994	0.326355	0.758568
DPYD-AS1	0.436489	0	0	3	0.717988	0.200649	0.622377
DCLK1	0.436455	0	0	3	0.998746	0.893995	2.49056
PRKAG2	0.436125	0	0	3	0.967396	0.642076	1.31312
NTRK3	0.435854	1.54759e-260	3.41673e-259	3	0.995959	0.833128	2.13419
DIAPH2	0.435813	0	0	3	0.959036	0.617984	1.29102
TANC2	0.435024	0	0	3	0.994287	0.853347	2.10883
AC010127.1	0.434539	0	0	3	0.882959	0.508463	1.10565
PRAG1	0.433329	0	0	3	0.837119	0.265291	0.664508
AC016831.7	0.43265	0	0	3	0.998049	0.895327	2.42552
PTK2	0.432112	0	0	3	0.997631	0.864116	2.13418
AC019197.1	0.432013	0	0	3	0.798523	0.354593	0.790815
ARL15	0.4303	0	0	3	0.983559	0.793368	1.80166
PAK1	0.428494	0	0	3	0.976453	0.678	1.27575
ARHGAP32	0.428302	0	0	3	0.993173	0.812341	1.851
THRB	0.427615	0	0	3	0.996517	0.86799	2.26493
PARP8	0.427049	0	0	3	0.952069	0.613259	1.18013
IL12A-AS1	0.426777	0	0	3	0.753936	0.206669	0.596525
GRM5	0.426624	3.29714e-260	7.24118e-259	3	0.998189	0.878661	2.61113
TMEM108	0.426188	8.69135e-249	1.76856e-247	3	0.992197	0.826096	2.06324
MGST1	0.425533	0	0	3	0.821792	0.334312	0.774102
SMAD3	0.42517	0	0	3	0.889369	0.372949	0.82677
OLFM1	0.424916	0	0	3	0.957364	0.597863	0.950587
ZNF385B	0.42396	2.40171e-169	2.73779e-168	3	0.989829	0.756828	1.89937
CNTN4	0.423828	4.42548e-186	5.76654e-185	3	0.996935	0.86007	2.39872
KCNIP4-IT1	0.422204	0	0	3	0.919744	0.464139	0.964605
MYO1D	0.421713	0	0	3	0.940226	0.531519	1.11717
COL26A1	0.420558	0	0	3	0.912916	0.47212	0.934638
BASP1-AS1	0.419991	0	0	3	0.942594	0.531753	1.1051
SORCS1	0.418508	5.53831e-170	6.33917e-169	3	0.979518	0.622881	1.6183
WASF1	0.417744	0	0	3	0.958339	0.622622	1.18337
SIPA1L1	0.417515	1.00744e-294	2.68604e-293	3	0.997353	0.874898	2.28116
FAM19A2	0.417185	2.12763e-116	1.55553e-115	3	0.975477	0.797402	2.29089
RPS6KC1	0.415897	0	0	3	0.979379	0.728603	1.48914
ANKUB1	0.415443	0	0	3	0.827087	0.414683	0.842196
BRINP2	0.414026	0	0	3	0.95179	0.601515	1.19104
KCNMB2	0.413992	0	0	3	0.572941	0.125003	0.512967
LMO3	0.412657	0	0	3	0.960011	0.576004	1.17521
TMEM178B	0.412636	0	0	3	0.997492	0.894204	2.45247
PLCB1	0.412319	0	0	3	1	0.961425	3.31972
GRIA2	0.411883	0	0	3	0.998885	0.929782	2.61756
GPM6B	0.410956	0	0	3	0.986067	0.754978	1.51068
PCDH9-AS4	0.410306	0	0	3	0.724258	0.234808	0.611802
EVI5	0.408795	0	0	3	0.955134	0.658965	1.20945
SYBU	0.406273	0	0	3	0.961962	0.640917	1.22496
DLG1	0.406167	1.16769e-279	2.86487e-278	3	0.985649	0.730046	1.56355
AC001226.2	0.405226	0	0	3	0.828341	0.429474	0.874269
FARS2	0.405223	0	0	3	0.971437	0.685808	1.35111
PPP1R21	0.40414	0	0	3	0.908458	0.475217	0.833228
MIR2052HG	0.403962	0	0	3	0.800056	0.386778	0.848673
CYP1B1-AS1	0.403392	0	0	3	0.746969	0.260406	0.678369
ARPP19	0.402942	0	0	3	0.902048	0.486689	0.784909
TMEM232	0.402624	4.20288e-282	1.04492e-280	3	0.980493	0.749044	1.64154
PPP2R2C	0.402433	0	0	3	0.983977	0.733932	1.51472
GRM1	0.401032	0	4.61551e-308	3	0.944963	0.542609	1.26056
LINC01478	0.401027	0	0	3	0.497283	0.0504799	0.445583
EPHA6	0.400059	4.32976e-89	2.4716e-88	3	0.980354	0.780501	2.21026
CACNG3	0.400012	0	0	3	0.957224	0.623782	1.2226
SYNPO2	0.399975	0	0	3	0.887697	0.420197	0.840192
IL7	0.39952	0	0	3	0.754215	0.306124	0.678881
MAPK4	0.397315	0	0	3	0.940504	0.526844	1.05532
AL589740.1	0.393418	0	0	3	0.908736	0.5028	1.17408
TLN2	0.392442	0	0	3	0.971019	0.679653	1.30787
PPFIBP1	0.391732	0	0	3	0.971994	0.623955	1.24615
MCHR2	0.389521	0	0	3	0.812456	0.283265	0.665014
LRTM1	0.389171	0	0	3	0.756584	0.250228	0.600255
SLC39A10	0.387594	0	0	3	0.949143	0.616392	1.08362
EPB41L3	0.387121	0	0	3	0.982026	0.747107	1.514
MAP3K5	0.384627	0	0	3	0.96238	0.621302	1.28387
LINC02217	0.384371	0	0	3	0.79922	0.254941	0.6274
KIAA1549L	0.384338	3.70529e-264	8.36787e-263	3	0.992337	0.798771	1.75787
RGS7	0.384303	0	0	3	0.999721	0.935765	2.94071
GAREM1	0.382834	0	0	3	0.941201	0.581777	1.10552
MSRA	0.382366	1.19363e-175	1.43638e-174	3	0.99582	0.848425	2.16397
SLC38A11	0.381496	0	0	3	0.671868	0.201488	0.576893
LRRTM3	0.381471	1.13754e-185	1.47594e-184	3	0.989689	0.788261	1.85583
ZBTB7C	0.379893	0	0	3	0.756026	0.269436	0.645783
GLS	0.379347	0	0	3	0.992615	0.798944	1.68256
CAMK1D	0.379327	7.42765e-151	7.23004e-150	3	0.994287	0.802645	1.90161
MNAT1	0.379123	0	0	3	0.98537	0.773112	1.58603
ARAP2	0.37856	0	0	3	0.949143	0.533838	1.07191
ARHGEF3	0.377282	0	0	3	0.937439	0.576842	1.01339
SUMF1	0.374989	0	0	3	0.963216	0.676754	1.29039
AC130650.1	0.374718	0	0	3	0.711021	0.202512	0.532172
SNCA	0.374451	0	0	3	0.9373	0.526745	1.00724
KLHL2	0.374327	0	0	3	0.895082	0.462597	0.822146
NOVA1	0.37364	2.72948e-283	6.84186e-282	3	0.985649	0.772236	1.60016
SLC2A13	0.373086	5.48464e-247	1.10398e-245	3	0.993591	0.82485	1.87593
CHRM3	0.37297	5.19256e-26	1.64452e-25	3	0.998189	0.843614	2.50027
ITPR2	0.371756	0	0	3	0.794204	0.491389	1.01868
RAPH1	0.371623	0	0	3	0.948864	0.606338	1.05783
STK39	0.371497	0	0	3	0.942455	0.604513	1.07618
NRCAM	0.371143	1.38968e-302	3.87146e-301	3	0.998049	0.887716	2.19079
MAP1B	0.371136	0	0	3	0.994566	0.854186	1.62698
ZEB1	0.370979	1.1083e-268	2.56871e-267	3	0.944406	0.637413	1.34152
SOX5	0.369303	1.57397e-86	8.80929e-86	3	0.977149	0.724334	1.87177
RGL1	0.369195	0	0	3	0.960847	0.683921	1.24022
PLEKHA1	0.368279	0	0	3	0.944824	0.613913	1.05936
ZRANB3	0.368241	0	0	3	0.927825	0.543831	0.943336
MIR99AHG	0.367579	4.10011e-202	6.10987e-201	3	0.996238	0.852113	2.07766
DNAH7	0.366078	0	0	3	0.884213	0.437912	0.817114
MEG8	0.365625	0	1e-323	3	0.960568	0.706188	1.37008
MYH10	0.365309	0	0	3	0.975477	0.706669	1.29976
SYTL2	0.365247	0	0	3	0.896196	0.443919	0.803245
PPP4R4	0.364559	0	0	3	0.888951	0.473588	0.86564
SORL1	0.364418	0	0	3	0.951651	0.601293	1.06566
NOL4	0.364357	0	0	3	0.971715	0.72051	1.37717
ROCK2	0.363294	0	0	3	0.986067	0.76423	1.47554
DGKI	0.36314	4.84235e-167	5.40235e-166	3	0.994845	0.838235	2.03271
CFAP299	0.362734	0	0	3	0.687474	0.219055	0.574158
AL354771.1	0.362731	0	0	3	0.629511	0.17341	0.529247
ASAP1	0.362466	1.14481e-283	2.8761e-282	3	0.989271	0.778145	1.59852
PDE7B	0.361969	0	0	3	0.900655	0.502196	1.05834
MBNL1	0.361794	0	0	3	0.968789	0.71359	1.33285
RBFOX1	0.361656	0	0	3	0.999861	0.985246	4.3192
CAPS2	0.361637	0	0	3	0.869723	0.463954	0.816503
ADGRB3	0.361091	0	0	3	0.999861	0.984284	3.85542
CDYL2	0.361011	0	0	3	0.860805	0.409119	0.737761
KCNQ5	0.360721	1.47285e-37	5.25452e-37	3	0.999582	0.911821	3.13106
SLC8A1	0.360574	1.71715e-38	6.18602e-38	3	0.99791	0.825652	2.31031
AC006504.5	0.360056	0	0	3	0.882263	0.458254	0.825429
AC103770.1	0.360017	0	0	3	0.660582	0.16781	0.495727
TIAM2	0.35978	0	0	3	0.964888	0.674015	1.20409
VLDLR-AS1	0.359723	0	0	3	0.877665	0.430991	0.806553
COBL	0.358828	1.61378e-245	3.22313e-244	3	0.969068	0.644988	1.314
FBXO34	0.358802	0	0	3	0.94761	0.603304	1.04422
HOPX	0.358782	0	0	3	0.82012	0.306852	0.578904
DLGAP1-AS4	0.358732	0	0	3	0.910826	0.506871	0.929176
SCN8A	0.358581	9.634479851139e-311	0	3	0.987739	0.783832	1.59017
ACTN1	0.358298	0	0	3	0.919883	0.513866	0.899436
GTDC1	0.357682	3.20032e-280	7.87485e-279	3	0.979657	0.728344	1.43818
JPX	0.357056	0	0	3	0.957503	0.683156	1.27164
CDKL5	0.356862	0	0	3	0.97074	0.695246	1.27843
CERS6	0.356439	1.73211e-289	4.48954e-288	3	0.984952	0.784227	1.6112
MYSM1	0.355486	0	0	3	0.913752	0.527979	0.858614
PRKAR2B	0.35543	0	0	3	0.940644	0.58158	1.00592
SLC4A10	0.35494	8.84663e-235	1.66472e-233	3	0.997213	0.872801	2.17529
OPCML	0.353557	1.50048e-261	3.3171e-260	3	0.999861	0.969591	3.49935
LINC01197	0.35259	0	0	3	0.838094	0.383373	0.773509
SORBS2	0.352058	1.16578e-158	1.21941e-157	3	0.990247	0.792221	1.79327
CDH22	0.350754	0	0	3	0.862059	0.379857	0.746608
VPS13A	0.350316	0	0	3	0.963773	0.672572	1.21151
DSCAM	0.350068	0.000911668	0.00195268	3	0.997771	0.818694	2.4497
CDK6	0.349592	0	0	3	0.877804	0.425008	0.781165
LDLRAD4	0.348979	5.96643e-153	5.91244e-152	3	0.986485	0.75251	1.64944
CALM2	0.348706	0	0	3	0.940644	0.643742	0.828942
ICA1L	0.348425	0	0	3	0.979518	0.722706	1.34409
DAPK1	0.348366	1.85169e-274	4.43585e-273	3	0.971019	0.700303	1.36156
SCHLAP1	0.347915	0	0	3	0.600947	0.185488	0.573843
ANO5	0.347638	0	0	3	0.948028	0.645925	1.12315
NGEF	0.347562	0	0	3	0.904417	0.443919	0.782435
FREM3	0.347558	0	0	3	0.673401	0.156362	0.467456
EXOC6	0.34753	0	0	3	0.955831	0.631406	1.12428
PRICKLE1	0.347277	1.02907e-261	2.27947e-260	3	0.971576	0.674792	1.31768
ATP6V1H	0.347146	0	0	3	0.950536	0.635193	1.06519
RORB	0.346956	0	0	3	0.683433	0.261652	0.75629
TIMP3	0.346756	0	0	3	0.776508	0.315216	0.627913
DENND3	0.346299	0	0	3	0.834889	0.338124	0.630539
TRPM3	0.345522	0	0	3	0.848265	0.438985	1.03069
AC016598.1	0.344905	0	0	3	0.686499	0.161235	0.476065
REEP3	0.344407	0	0	3	0.838651	0.400878	0.707056
TOM1L1	0.343338	0	0	3	0.861084	0.406257	0.691857
FRMD6	0.34213	0	0	3	0.7531	0.276529	0.580553
NR3C2	0.34183	7.80499e-213	1.26304e-211	3	0.979379	0.755557	1.56032
MAN1C1	0.341732	0	0	3	0.925874	0.57102	0.992873
LIMCH1	0.340535	1.64201e-184	2.10925e-183	3	0.995681	0.862463	2.07444
FMNL2	0.339966	4.81161e-181	6.0373e-180	3	0.993312	0.82791	1.85157
ARMC9	0.33996	0	0	3	0.923366	0.577175	0.998473
STXBP5-AS1	0.33989	0	0	3	0.885049	0.529027	1.06954
STXBP5	0.339609	1.35581e-229	2.46547e-228	3	0.986624	0.815364	1.7355
AC073167.1	0.339523	0	0	3	0.766476	0.340789	0.651734
CAMK2N1	0.338974	0	0	3	0.934792	0.611569	0.833474
SEPT11	0.33893	0	0	3	0.971297	0.692741	1.24796
CHRM3-AS2	0.338868	0	0	3	0.751846	0.29924	0.627025
FILIP1L	0.338365	0	0	3	0.852027	0.462374	0.862325
AP005328.1	0.338287	0	0	3	0.67145	0.171313	0.497635
NDFIP2	0.337299	0	0	3	0.908876	0.505243	0.852824
HTR2A	0.33608	0	0	3	0.809112	0.313254	0.600566
ITPR1	0.336005	2.39016e-163	2.59152e-162	3	0.976592	0.681651	1.39827
KIAA0930	0.334907	0	0	3	0.887975	0.478967	0.774862
AL138828.1	0.334654	0	0	3	0.688171	0.2505	0.596682
AP003049.2	0.334602	0	0	3	0.679393	0.23334	0.538885
GDAP1	0.334364	1.17598e-238	2.25856e-237	3	0.9791	0.765612	1.51804
RSRP1	0.334126	0	0	3	0.949979	0.631813	1.04159
ZSWIM6	0.334098	1.60253e-285	4.06564e-284	3	0.977428	0.732402	1.39715
FAM153A	0.333753	0	0	3	0.841299	0.391601	0.66488
ARHGEF28	0.333604	0	0	3	0.772886	0.289939	0.61839
LINC00632	0.333471	3.7686e-258	8.15371e-257	3	0.977567	0.757803	1.48032
AC011900.1	0.333411	0	0	3	0.682179	0.225334	0.523287
STRADB	0.333165	0	0	3	0.833635	0.42618	0.734136
UNC80	0.333017	4.03155e-236	7.62491e-235	3	0.987181	0.791579	1.60574
LINC00882	0.332917	3.00361e-234	5.62362e-233	3	0.970461	0.735511	1.44436
GABRA2	0.33195	0	0	3	0.942594	0.597074	1.05319
SMYD3	0.331698	2.15873e-214	3.5482e-213	3	0.996377	0.892551	2.31977
CFAP221	0.331364	0	0	3	0.849937	0.429696	0.741312
PRB2	0.331279	0	0	3	0.883377	0.501345	0.863423
BTBD9	0.330644	1.63483e-154	1.63992e-153	3	0.988296	0.796255	1.7416
LAMB1	0.330546	0	0	3	0.837119	0.348412	0.627396
ABI2	0.330381	1.450967882763e-311	4.2469639845341e-310	3	0.981608	0.738533	1.33847
TSC22D1	0.330373	3.12299e-295	8.34641e-294	3	0.985231	0.786669	1.50515
AC004039.1	0.33012	0	0	3	0.733175	0.313131	0.614119
DDAH1	0.329987	0	0	3	0.872231	0.449051	0.794201
CCNY	0.32957	0	2.5e-323	3	0.971994	0.700291	1.25346
KIF13A	0.32928	0	0	3	0.891737	0.513508	0.922963
DOCK4	0.328149	5.24188e-159	5.49161e-158	3	0.989132	0.793738	1.69973
MAPK10	0.326897	1.1784e-305	3.33272e-304	3	0.998328	0.930584	2.59649
NEDD4L	0.326767	9.68759e-152	9.5016e-151	3	0.981608	0.708532	1.44374
PDE1C	0.326119	0	0	3	0.88491	0.505305	1.05632
GRM5-AS1	0.325429	0	0	3	0.736659	0.295391	0.581466
COP1	0.325244	1.17383e-281	2.90544e-280	3	0.972412	0.736831	1.37122
HSPA12A	0.325225	2.84652e-213	4.6265e-212	3	0.977707	0.76011	1.48819
ASXL3	0.324801	0	0	3	0.932423	0.592546	1.03759
FAM153C	0.324488	0	0	3	0.902884	0.513286	0.838402
CREG2	0.324331	0	0	3	0.897729	0.489366	0.747119
BICC1	0.323967	0	0	3	0.865961	0.417816	0.800276
FBXL2	0.322907	0	0	3	0.929358	0.582801	0.967096
ELMO1	0.321909	2.16871e-303	6.0518e-302	3	0.956946	0.619279	1.15373
STAT4	0.321866	0	0	3	0.843389	0.429017	0.742378
GRIN2A	0.321109	3.32485e-61	1.46348e-60	3	0.997353	0.874207	2.45191
TENT2	0.32076	0	0	3	0.93939	0.608621	0.992001
BMPER	0.320456	8.89241556e-315	2.64202495734e-313	3	0.92894	0.563433	1.07638
SCAI	0.320151	1.80539e-225	3.17782e-224	3	0.983001	0.758666	1.45659
AL391807.1	0.319053	0	0	3	0.84938	0.449866	0.717226
PHACTR3	0.318866	1.4524785083e-311	4.2476758051632e-310	3	0.965445	0.684464	1.22036
CDH9	0.318223	2.10345e-83	1.13775e-82	3	0.977707	0.688399	1.61081
HRH2	0.317843	0	0	3	0.872649	0.434371	0.727231
GRB14	0.31757	0	0	3	0.660861	0.161185	0.445585
SNED1	0.315945	0	0	3	0.862617	0.474415	0.868116
JMJD1C	0.315538	2.95458e-268	6.81485e-267	3	0.998467	0.907663	2.35041
GUCY1A2	0.315492	4.18381e-181	5.25351e-180	3	0.971715	0.709124	1.38365
RBM26	0.31527	4.01963e-289	1.04026e-287	3	0.975338	0.733414	1.31657
TMEM163	0.314142	0	0	3	0.717291	0.257519	0.553586
SPATS2	0.313472	0	0	3	0.92671	0.581728	0.942344
CSMD1	0.312292	4.2281e-144	3.87583e-143	3	1	0.972058	4.09262
USP43	0.311706	0	0	3	0.739445	0.236227	0.496604
TTN	0.311156	0	0	3	0.782639	0.375996	0.713703
AKT3	0.310858	8.04472e-203	1.2047e-201	3	0.997074	0.888345	2.1662
GNAQ	0.310754	4.53098e-194	6.3035e-193	3	0.987181	0.807888	1.64414
FRAS1	0.310545	2.25429945e-315	6.721582897e-314	3	0.905392	0.53073	1.10341
KCNMA1-AS1	0.310496	0	0	3	0.708095	0.287496	0.571339
SRPK1	0.309938	0	0	3	0.895918	0.520429	0.81051
PIAS1	0.309207	0	0	3	0.952208	0.666934	1.10317
PLEKHA6	0.307376	0	0	3	0.946774	0.631282	1.05672
SEC24D	0.307281	0	0	3	0.727741	0.237312	0.497987
CDH2	0.307117	2.58597e-234	4.84981e-233	3	0.967257	0.684143	1.25649
TNR	0.306757	5.38769e-150	5.20205e-149	3	0.978682	0.747317	1.53207
GPATCH2	0.306315	0	0	3	0.861641	0.468358	0.754061
STMN2	0.306237	0	0	3	0.912777	0.565604	0.833116
TBC1D1	0.305863	0	0	3	0.889787	0.515605	0.846527
UBE2E3	0.305844	0	0	3	0.903302	0.529249	0.839291
PPFIA2	0.305047	4.58422e-147	4.33142e-146	3	0.998607	0.912869	2.45943
CAMKK2	0.304319	0	0	3	0.880173	0.445079	0.685537
MPPED2	0.304276	0	0	3	0.891459	0.468937	0.854157
P2RY12	0.304217	0	0	3	0.627282	0.161814	0.426661
KSR2	0.303866	1.57116e-138	1.37554e-137	3	0.988853	0.813673	1.7408
ST7-AS2	0.303508	0	0	3	0.717431	0.293183	0.557679
TMEM241	0.303038	0	0	3	0.893967	0.505391	0.850764
ME1	0.302995	0	0	3	0.888672	0.51695	0.82128
EPB41L4B	0.3026	0	0	3	0.901491	0.525894	0.843379
SH3GL3	0.302503	1.97534e-175	2.37367e-174	3	0.978961	0.746996	1.43623
CHSY3	0.301648	5.00905e-61	2.20104e-60	3	0.987599	0.76819	1.78713
RASAL2	0.301427	1.66872e-112	1.17986e-111	3	0.993451	0.827552	1.83017
AC097537.1	0.301265	0	0	3	0.681204	0.258259	0.528173
AKAP13	0.300764	0	0	3	0.764108	0.288434	0.543941
AL592043.1	0.300668	0	0	3	0.6277	0.210246	0.494692
SLC44A1	0.300421	0	0	3	0.955831	0.665737	1.1198
TRIM9	0.300043	2.89999e-83	1.56733e-82	3	0.996935	0.849868	1.97275
SPATS2L	0.298781	1.51233e-289	3.92597e-288	3	0.943709	0.613617	1.07564
PRSS51	0.298522	0	0	3	0.706005	0.286188	0.540869
USP25	0.298362	0	0	3	0.9373	0.624793	1.04146
CDKL1	0.298312	0	0	3	0.844782	0.439244	0.71028
JAZF1	0.298258	6.639e-146	6.18569e-145	3	0.984673	0.782216	1.5787
NAGPA	0.297623	0	0	3	0.774558	0.317855	0.53628
LRRC28	0.297591	0	0	3	0.930751	0.60714	0.991755
OTOGL	0.297446	0	0	3	0.656542	0.250746	0.559747
CSMD3	0.297398	3.88543e-56	1.64332e-55	3	0.997631	0.895463	2.56982
SNAP25	0.296864	7.19948e-193	9.92936e-192	3	0.996238	0.88605	1.96791
FGFR1OP2	0.296237	0	0	3	0.8452	0.419494	0.638464
WDR7	0.295618	1.4252e-208	2.23511e-207	3	0.978403	0.754373	1.39289
TBL1XR1	0.295592	8.68512e-241	1.69032e-239	3	0.973805	0.737028	1.31074
CTDSPL	0.295069	6.51235e-227	1.15847e-225	3	0.960011	0.691569	1.23508
LINC02552	0.294564	0	0	3	0.564581	0.163332	0.455765
AL450384.2	0.294443	0	0	3	0.772607	0.342232	0.576784
SLF1	0.294233	0	0	3	0.906646	0.537465	0.833021
EPHA3	0.293817	0	0	3	0.814546	0.386038	0.745427
BRINP1	0.293505	1.76582e-198	2.54865e-197	3	0.960986	0.671807	1.23282
PTCHD1-AS	0.293419	0	0	3	0.789048	0.402235	0.843876
RTN1	0.293245	1.06424e-190	1.43819e-189	3	0.991361	0.826429	1.64889
FRY	0.292539	3.15853e-132	2.61758e-131	3	0.985788	0.787138	1.6035
PEX5L-AS2	0.292318	0	0	3	0.595513	0.144988	0.399369
TARBP1	0.291978	8.2302e-228	1.4758e-226	3	0.969347	0.709149	1.24283
ACTR2	0.2914	0	0	3	0.923506	0.576596	0.830069
PPP1R16B	0.291037	0	0	3	0.920162	0.559473	0.912892
CD47	0.29095	0	0	3	0.953044	0.653105	1.03938
PUM3	0.290304	0	0	3	0.91431	0.580778	0.909064
CCPG1	0.290274	4.77555e-272	1.12789e-270	3	0.973945	0.709667	1.20752
TRHDE	0.28994	0	0	3	0.889369	0.493622	1.02802
PTH2R	0.289679	0	0	3	0.662672	0.249143	0.567144
MLLT3	0.289659	8.81408e-162	9.42249e-161	3	0.975199	0.7552	1.45096
MALAT1	0.289396	0	0	3	1	0.998199	6.0644
LINC01184	0.2886	3.1977e-319	9.663455e-318	3	0.932144	0.630406	1.03918
CACNA1C	0.288089	2.66162e-85	1.46979e-84	3	0.997492	0.892465	2.36846
PREP	0.288053	0	0	3	0.841438	0.42771	0.662001
PCDH7	0.287991	9.4729e-09	2.33867e-08	3	0.992894	0.787804	2.08087
NR2F1-AS1	0.2877	3.94579e-128	3.1621e-127	3	0.978682	0.735745	1.43657
TMEM65	0.287198	0	0	3	0.867493	0.485357	0.765951
AC024901.1	0.286653	0	0	3	0.824439	0.489292	0.859407
SESN1	0.286435	0	0	3	0.924063	0.596445	0.935274
NCAM2	0.286343	9.28944e-38	3.32046e-37	3	0.997074	0.866633	2.38753
AC027018.1	0.286317	0	0	3	0.742371	0.34238	0.602141
FAM135B	0.286155	9.4665e-229	1.70662e-227	3	0.945242	0.629333	1.14634
NUAK1	0.286003	0	0	3	0.909015	0.539217	0.840647
RNF144A	0.285816	6.64266e-230	1.21122e-228	3	0.953462	0.650169	1.13864
AC025887.2	0.285577	0	0	3	0.689564	0.259764	0.548503
SEMA6D	0.285474	1.65783e-242	3.25867e-241	3	0.932841	0.552663	1.17497
ST7	0.285271	5.0107e-191	6.79598e-190	3	0.970322	0.726074	1.31513
UGGT2	0.285209	2.42594e-191	3.29964e-190	3	0.971715	0.73128	1.32574
E2F3	0.284642	0	0	3	0.843946	0.418359	0.660342
MAP4K4	0.283915	1.250786357e-315	3.7327563683e-314	3	0.958339	0.67816	1.11105
HCN1	0.283914	2.87004e-78	1.48116e-77	3	0.992894	0.837297	1.93402
CCDC65	0.283895	0	0	3	0.723561	0.275727	0.492363
PI4KA	0.283789	3.98406e-172	4.65557e-171	3	0.983977	0.763712	1.41675
MPP7	0.283576	0	0	3	0.812735	0.39265	0.656976
GLRB	0.283103	0	0	3	0.90386	0.559695	0.843502
PAPSS1	0.282449	0	0	3	0.868329	0.491365	0.734458
SRSF11	0.281451	2.67381e-285	6.76813e-284	3	0.961126	0.701142	1.134
NNT	0.281298	0	0	3	0.906507	0.567516	0.851311
CDK19	0.281282	0	0	3	0.91849	0.559066	0.883631
SNTB2	0.281168	0	0	3	0.866518	0.467506	0.752106
AC058791.1	0.281057	0	0	3	0.695137	0.249093	0.468477
MIR124-2HG	0.28097	2.42161e-275	5.83449e-274	3	0.942455	0.647307	1.06267
NRXN1	0.280702	1.86695e-86	1.04438e-85	3	0.999861	0.980694	3.61661
SYNDIG1	0.28009	0	0	3	0.927686	0.549049	0.940036
NAV3	0.279268	5.56722e-48	2.1899e-47	3	0.998885	0.936394	2.83552
IGSF21	0.2792	0	0	3	0.88282	0.48384	0.841888
HERC4	0.279127	7.2515e-218	1.21818e-216	3	0.967953	0.717796	1.23983
PRUNE2	0.278437	0	0	3	0.865125	0.552281	0.875844
AL078459.1	0.278232	0	0	3	0.644002	0.209062	0.44538
CDC40	0.277967	0	0	3	0.871952	0.481101	0.701875
YWHAZ	0.277521	0	0	3	0.942316	0.639473	0.925083
FAM153B	0.27725	0	0	3	0.759649	0.334867	0.538348
SH3BGRL2	0.277174	0	0	3	0.868329	0.485184	0.751274
GAS2	0.276915	0	0	3	0.819284	0.422664	0.675315
MAN2A1	0.276825	0	0	3	0.923088	0.578076	0.975926
PDXDC1	0.276757	0	0	3	0.929218	0.620562	0.972816
TTC6	0.276484	0	0	3	0.57322	0.19796	0.486975
MTA3	0.276419	3.365e-321	1.0225e-319	3	0.938275	0.617589	0.991041
MKLN1	0.27629	4.59494e-152	4.5173e-151	3	0.980911	0.788483	1.52585
LIN28B	0.276139	0	0	3	0.62129	0.156214	0.387053
GABRB1	0.276117	1.15309e-83	6.2542e-83	3	0.993173	0.852829	1.98897
PDK3	0.275742	0	0	3	0.81998	0.403025	0.61647
KCNK1	0.275391	0	0	3	0.891598	0.491722	0.794044
ADCY1	0.275254	3.8823e-250	7.98719e-249	3	0.951512	0.635094	1.0794
PGBD5	0.274887	8.87728e-293	2.34632e-291	3	0.938693	0.626693	1.01686
AC024145.1	0.274698	0	0	3	0.509126	0.160198	0.414052
AC139491.7	0.274199	0	0	3	0.81803	0.394821	0.60621
MAK	0.274	0	0	3	0.796154	0.39846	0.642898
AEBP2	0.273832	2.78687e-116	2.03307e-115	3	0.981747	0.790666	1.58988
GABRG2	0.273677	8.30944e-269	1.92855e-267	3	0.948586	0.666403	1.06229
MAP2K5	0.273367	5.49146e-221	9.39943e-220	3	0.957224	0.690903	1.17504
AL139294.1	0.273304	0	0	3	0.71339	0.322741	0.571144
ARHGEF7	0.273167	6.15504e-141	5.50961e-140	3	0.981887	0.765278	1.42666
SKAP2	0.272018	0	0	3	0.81176	0.3908	0.621295
IGSF11	0.271541	0	0	3	0.906786	0.551479	0.913525
DZIP3	0.271528	0	0	3	0.941619	0.632306	0.974448
RAP1GAP2	0.271064	1.1287e-301	3.12622e-300	3	0.921973	0.581765	0.964592
ANKRD33B	0.270378	0	0	3	0.837676	0.400002	0.687313
MIR4500HG	0.270341	0	0	3	0.745019	0.337853	0.603736
IGF1R	0.26949	9.13753e-149	8.75959e-148	3	0.967535	0.739644	1.35912
IGSF10	0.269394	0	0	3	0.620454	0.169303	0.386936
LINC00470	0.269092	0	0	3	0.508708	0.0831339	0.333498
AP001831.1	0.268883	0	0	3	0.787376	0.405714	0.671938
AL035427.1	0.268758	0	0	3	0.678138	0.297118	0.53659
ATF7IP2	0.268625	0	0	3	0.870419	0.502344	0.771018
SYT1	0.268468	4.14177e-208	6.46216e-207	3	0.999721	0.979781	3.49837
FAM155A	0.268188	1.73568e-247	3.50209e-246	3	0.999721	0.97555	3.48186
MAN1A1	0.268158	6.33756e-292	1.66586e-290	3	0.877804	0.485949	0.945557
SLC36A1	0.267265	0	0	3	0.767034	0.321014	0.514636
MIR222HG	0.267057	0	0	3	0.752682	0.291542	0.506533
PEAK1	0.266898	3.23416e-276	7.83729e-275	3	0.933956	0.607831	1.00425
YEATS2	0.266823	0	0	3	0.927546	0.590166	0.884363
SNTG1	0.266475	1.13026e-40	4.15711e-40	3	0.998328	0.913091	2.72319
AP000311.1	0.266123	0	0	3	0.789606	0.408181	0.668712
PKIG	0.265769	0	0	3	0.890065	0.516469	0.771251
CRYM	0.265718	0	0	3	0.757141	0.269177	0.447144
TMEM117	0.265211	8.82282e-182	1.11203e-180	3	0.944824	0.664824	1.17475
HTR4	0.265077	0	0	3	0.673262	0.249019	0.498053
MEF2A	0.264653	1.35293e-160	1.43488e-159	3	0.97492	0.734043	1.29659
ARNTL	0.264632	0	0	3	0.83893	0.454393	0.667831
RIMS2	0.264536	4.87658e-169	5.54388e-168	3	0.999443	0.944499	2.83096
MAGI2	0.264509	8.78591e-235	1.65422e-233	3	0.999443	0.971565	3.35565
UNC79	0.26442	4.27646e-79	2.22169e-78	3	0.993033	0.856641	1.95263
TMEM132B	0.264171	9.9352e-60	4.32314e-59	3	0.997213	0.879426	2.18233
TTLL5	0.264063	0	0	3	0.89118	0.557376	0.851307
TRPC6	0.263774	0	0	3	0.542149	0.222953	0.537791
ATP2B2	0.263728	2.77628e-93	1.64738e-92	3	0.991779	0.82295	1.69016
SEC14L5	0.2637	0	0	3	0.81789	0.38019	0.608389
STRBP	0.263493	1.00971e-144	9.30675e-144	3	0.975756	0.74538	1.34184
DIRC3	0.263465	0	0	3	0.835725	0.46404	0.830764
RHOBTB1	0.2628	0	0	3	0.760624	0.31503	0.525441
MGAT5B	0.262799	0	0	3	0.841717	0.439293	0.686808
PPP2R3A	0.262488	0	0	3	0.842413	0.483371	0.746327
CTNND2	0.262265	2.14265e-174	2.54822e-173	3	0.999025	0.953751	2.90269
MEIS2	0.262172	0	0	3	0.811481	0.372653	0.823051
TTLL11	0.261984	2.66247e-251	5.50462e-250	3	0.937718	0.630394	1.02631
RANBP9	0.261707	0	0	3	0.903302	0.55576	0.823813
ZNF827	0.261394	0	0	3	0.860248	0.473785	0.729264
AL359706.1	0.261264	0	0	3	0.695137	0.285609	0.496223
ONECUT2	0.260786	0	0	3	0.566253	0.129679	0.358597
NBAS	0.260418	5.78131e-160	6.10252e-159	3	0.970322	0.738188	1.30869
CCDC192	0.260231	0	0	3	0.579769	0.176149	0.394256
CHKA	0.260213	0	0	3	0.882681	0.509166	0.735317
TMEM150C	0.260183	0	0	3	0.789327	0.348955	0.548815
MAST3	0.259941	0	0	3	0.806744	0.358639	0.545475
DIAPH2-AS1	0.259708	0	0	3	0.577818	0.189312	0.429982
RAB27B	0.259302	0	0	3	0.847708	0.468851	0.771577
ERC2	0.259025	1.07191e-45	4.13825e-45	3	0.997213	0.893995	2.35674
ARHGAP21	0.258961	8.96665e-163	9.67509e-162	3	0.980075	0.775209	1.38475
NPTN	0.258807	1.04002e-259	2.2796e-258	3	0.956946	0.6855	1.06209
AC007388.1	0.258028	1.08385e-194	1.51414e-193	3	0.956806	0.668538	1.11757
DLGAP1-AS5	0.257737	0	0	3	0.721332	0.325997	0.593945
LCA5	0.257373	0	0	3	0.737913	0.317818	0.513463
GOLGA8B	0.257307	0	0	3	0.897032	0.565913	0.831367
KATNAL1	0.257193	0	0	3	0.834053	0.428623	0.626762
LINC01331	0.257159	0	0	3	0.52919	0.110138	0.340872
KLHL29	0.257064	1.64538e-207	2.55057e-206	3	0.925596	0.640534	1.10264
ANKS1B	0.256865	1.57545e-197	2.2535e-196	3	1	0.97233	3.35487
PLXNA2	0.25667	7.36376e-200	1.07627e-198	3	0.93925	0.620143	1.06329
CCNYL1	0.256663	0	0	3	0.727323	0.283561	0.464606
GDA	0.256618	0	0	3	0.858715	0.461326	0.728993
LINC01122	0.256441	3.50565e-99	2.19399e-98	3	0.95402	0.63053	1.30737
USP9Y	0.256086	3.39805e-201	5.01022e-200	3	0.957364	0.700575	1.1591
PPHLN1	0.25593	0	2.03762e-307	3	0.928661	0.609496	0.924213
AACS	0.255891	0	0	3	0.828201	0.435432	0.627012
MIR29B2CHG	0.255889	3.89727e-218	6.55359e-217	3	0.939111	0.657188	1.05818
NTM	0.255771	4.62238e-21	1.38638e-20	3	0.996935	0.861476	2.21825
ATL1	0.255711	0	0	3	0.923645	0.599578	0.830139
SLC39A11	0.255481	0	0	3	0.82639	0.431287	0.740262
ZNF721	0.255287	1.05611e-251	2.19026e-250	3	0.952069	0.67478	1.06455
PCNX2	0.254757	1.26072e-97	7.76687e-97	3	0.98328	0.791283	1.53459
STYK1	0.254697	0	0	3	0.662533	0.197651	0.398014
PTPN13	0.253905	0	0	3	0.823603	0.414535	0.698536
EPHX4	0.253677	0	0	3	0.76996	0.340283	0.516669
FCHO2	0.2536	0	0	3	0.861502	0.490822	0.708052
TBRG1	0.252924	0	0	3	0.787655	0.365375	0.517585
RABGAP1	0.252793	2.27721e-211	3.63594e-210	3	0.956528	0.684698	1.1054
VWA3A	0.252433	0	0	3	0.703497	0.274235	0.49327
POLN	0.252026	0	0	3	0.831685	0.435543	0.657428
ATP8A1	0.251905	1.62538e-92	9.58523e-92	3	0.982444	0.775271	1.46211
CFAP61	0.251823	0	0	3	0.6904	0.257975	0.452362
LINC00508	0.251752	0	0	3	0.497004	0.0967901	0.32711
GOLGA8A	0.251583	0	0	3	0.91431	0.575942	0.846162
SND1	0.251454	2.42798e-239	4.67651e-238	3	0.935767	0.640843	1.01683
SLC6A7	0.251322	0	0	3	0.706702	0.244517	0.423562
SERPINE2	0.251287	0	0	3	0.725791	0.300153	0.517861
MEF2C	0.251058	5.44594e-85	2.99598e-84	3	0.996935	0.894575	2.16822
CBLN2	1.46869	0	0	4	0.993892	0.521556	2.51053
AC011287.1	1.41643	0	0	4	0.990195	0.526019	2.50061
LINC02306	1.32689	0	0	4	0.921074	0.289729	1.80897
PDZD2	1.25914	0	0	4	0.994052	0.685691	2.5445
KCNIP4	1.18559	0	0	4	0.999679	0.93054	4.97315
FAM19A1	1.14836	0	0	4	0.99566	0.592455	2.53174
LINC01378	1.08407	0	0	4	0.914322	0.394621	1.73996
LINC02055	1.08228	0	0	4	0.707282	0.268746	1.55116
GPC6	1.06098	0	0	4	0.970101	0.576837	2.19023
HS6ST3	1.03387	0	0	4	0.999196	0.829172	3.28631
LRRTM4	1.00104	0	0	4	0.999839	0.939172	4.24277
DPYD	0.995389	0	0	4	0.985372	0.594357	1.97789
DGKB	0.992228	0	0	4	0.996624	0.836755	2.96478
RGS6	0.978019	0	0	4	0.996303	0.712466	2.62182
LDB2	0.977981	0	0	4	0.996785	0.733583	2.68836
ZFPM2	0.958513	0	0	4	0.983765	0.624924	2.02848
IQCJ-SCHIP1	0.951576	0	0	4	0.999196	0.8211	3.2944
CDH18	0.949568	0	0	4	0.996464	0.839511	2.83957
RALYL	0.942632	0	0	4	0.999036	0.78612	3.18964
MLIP	0.93772	0	0	4	0.977978	0.480358	1.69239
AC096576.2	0.936105	0	0	4	0.881209	0.398022	1.53189
LY86-AS1	0.89457	0	0	4	0.94181	0.432356	1.54717
NECAB1	0.894174	0	0	4	0.990677	0.596076	1.84322
CACNA2D1	0.89189	0	0	4	0.996303	0.715818	2.33192
CDH12	0.888418	0	0	4	0.995338	0.722634	2.57805
MEIS2	0.87436	0	0	4	0.957724	0.366676	1.39492
CA10	0.873526	0	0	4	0.979907	0.528055	1.90082
AC093607.1	0.857102	0	0	4	0.753255	0.224804	1.18452
ENC1	0.851686	0	0	4	0.978139	0.521337	1.40633
SATB2	0.847086	0	0	4	0.978942	0.503353	1.69852
GRIA4	0.836028	0	0	4	0.998071	0.850777	2.89551
TESPA1	0.828786	0	0	4	0.948722	0.381331	1.32137
AC069228.1	0.823102	0	0	4	0.891336	0.458156	1.42167
CHN1	0.817983	0	0	4	0.991641	0.725207	1.92142
R3HDM1	0.811315	0	0	4	0.998553	0.886342	2.80017
PDE1A	0.810247	0	0	4	0.977013	0.583079	1.94581
MAN1A1	0.809941	0	0	4	0.95049	0.485003	1.45205
SV2B	0.808096	0	0	4	0.9828	0.537309	1.74448
AC009041.2	0.805039	0	0	4	0.945989	0.42854	1.31974
CUX2	0.79556	0	0	4	0.975567	0.490904	1.67769
EPB41L2	0.792842	0	0	4	0.986819	0.689105	1.87734
AL117329.1	0.780074	0	0	4	0.84054	0.403046	1.50878
LINC01250	0.778871	0	0	4	0.979746	0.630825	1.74702
PCDH9-AS2	0.778441	0	0	4	0.905642	0.520374	1.61956
RAPGEF5	0.77544	0	0	4	0.99357	0.731827	2.16696
PTPRK	0.775164	0	0	4	0.979746	0.589334	2.00883
PCDH7	0.769043	0	0	4	0.996464	0.789924	2.53113
NDST3	0.766155	0	0	4	0.980068	0.623546	1.7695
KIAA1211L	0.765074	0	0	4	0.969941	0.507303	1.5078
GRM1	0.764046	0	0	4	0.957563	0.546343	1.60233
NECTIN3	0.761574	0	0	4	0.955313	0.547392	1.44031
AC096576.3	0.760493	0	0	4	0.855329	0.356495	1.21014
CDH9	0.757702	0	0	4	0.988587	0.690946	2.02275
SLIT3	0.757398	0	0	4	0.953705	0.441793	1.42916
AC007563.2	0.753473	0	0	4	0.94824	0.515106	1.52597
CELF2	0.749864	0	0	4	0.999679	0.9465	3.39224
KCNMB2-AS1	0.739916	0	0	4	0.90725	0.52747	1.62131
NLK	0.716807	0	0	4	0.985211	0.709222	1.80898
KCTD1	0.71517	0	0	4	0.978942	0.644517	1.68172
RFX3	0.71348	0	0	4	0.989069	0.786522	2.01461
ADGRL2	0.709554	0	0	4	0.995981	0.825746	2.46648
PDE4D	0.709528	0	0	4	0.999036	0.95579	3.6031
AC008574.1	0.709519	0	0	4	0.869314	0.320978	1.13802
LINC00507	0.708227	0	0	4	0.867867	0.258577	0.986146
MIR137HG	0.706212	0	0	4	0.969137	0.611622	1.62196
AC015923.1	0.70174	0	0	4	0.863688	0.433783	1.20419
DIAPH2	0.701548	0	0	4	0.964475	0.621546	1.54274
ST6GALNAC5	0.696301	0	0	4	0.988105	0.696908	2.11861
RASGRF2	0.690292	0	0	4	0.985211	0.698664	1.9288
ATP2B1	0.689972	0	0	4	0.995499	0.836853	2.11458
SNAP25-AS1	0.686637	0	0	4	0.944382	0.632812	1.63037
NELL2	0.678169	0	0	4	0.990837	0.723951	2.09475
FSTL4	0.676093	0	0	4	0.966726	0.59882	1.7019
SGCD	0.674468	0	0	4	0.939238	0.626606	1.79411
FLRT2	0.66738	0	0	4	0.992766	0.783438	2.17206
SYN3	0.665671	0	0	4	0.98714	0.770916	2.20896
STXBP6	0.664776	0	0	4	0.909822	0.405448	1.19538
LMO3	0.659365	0	0	4	0.963511	0.580214	1.40899
AP001825.1	0.654618	0	0	4	0.878958	0.489197	1.25453
CPNE8	0.654504	0	0	4	0.915287	0.468507	1.22133
MBNL2	0.650305	0	0	4	0.97846	0.681338	1.64113
ITPR1	0.648518	0	0	4	0.982479	0.684642	1.69239
KCTD16	0.647662	0	0	4	0.997428	0.865469	2.64923
FAT3	0.643767	0	0	4	0.982961	0.653856	1.81692
MED12L	0.639156	0	0	4	0.981353	0.712661	1.7307
LINGO2	0.638628	0	0	4	0.995017	0.804775	2.66597
PPFIA2-AS1	0.636142	0	0	4	0.80164	0.321881	0.963388
ARPP21	0.632907	8.72862e-215	2.58191e-213	4	0.996142	0.696006	2.13977
LMO4	0.632558	0	0	4	0.963671	0.557512	1.22979
SIPA1L1	0.627338	0	0	4	0.997107	0.876344	2.48071
PPP3CA	0.627171	0	0	4	0.997267	0.885903	2.46547
TANC2	0.627071	0	0	4	0.993249	0.855068	2.29205
PRKCB	0.623542	0	0	4	0.996624	0.839157	2.36516
PSD3	0.621171	0	0	4	0.983122	0.707064	1.63878
NTRK3	0.620395	0	0	4	0.996142	0.835012	2.31045
MARCH1	0.618987	0	0	4	0.962707	0.689117	1.99623
EPHA4	0.617748	0	0	4	0.973316	0.625241	1.51906
CACNB2	0.613625	0	0	4	0.994856	0.840535	2.30906
CAMK2A	0.613447	0	0	4	0.986337	0.730303	1.72517
LINC01122	0.610828	0	0	4	0.970744	0.633032	1.63955
CHRM3	0.610438	0	0	4	0.996624	0.845534	2.72504
ANO3	0.60714	0	0	4	0.88153	0.406521	1.15504
ATRNL1	0.606164	0	0	4	0.999357	0.936831	3.23537
RFTN1	0.603411	0	0	4	0.927986	0.482406	1.15543
P2RY14	0.602676	0	0	4	0.827037	0.345607	0.961495
PPFIA2	0.601039	0	0	4	0.999036	0.913836	2.73785
ASIC2	0.598261	0	0	4	0.995821	0.827453	2.62442
OLFM3	0.594955	5.4e-322	2.795e-320	4	0.978942	0.658416	1.84527
CNKSR2	0.590277	0	0	4	0.987301	0.766198	1.93014
PTK2B	0.587725	0	0	4	0.921074	0.456997	1.09964
BTBD9	0.587583	0	0	4	0.986819	0.798605	1.984
GULP1	0.586637	0	0	4	0.896158	0.429174	1.20442
PLEKHA5	0.579757	0	0	4	0.995821	0.876283	2.41927
KCNQ5	0.579618	0	0	4	0.998875	0.912897	3.33843
CABP1	0.579416	0	0	4	0.973798	0.635409	1.49306
ZNF365	0.579054	0	0	4	0.905481	0.48871	1.13166
PHACTR1	0.577879	0	0	4	0.998875	0.932052	3.10609
AQP4-AS1	0.577338	0	0	4	0.896158	0.467617	1.24201
COL24A1	0.575444	0	0	4	0.846488	0.333159	0.982513
BRINP3	0.572539	0	0	4	0.907893	0.505096	1.34621
KALRN	0.571128	0	0	4	0.998714	0.923322	2.94532
PDE5A	0.569945	0	0	4	0.880244	0.519959	1.23194
AC067956.1	0.569468	0	0	4	0.811767	0.351923	1.05616
FAM19A2	0.564727	1.17401e-275	4.80413e-274	4	0.98071	0.799081	2.43255
AC069437.1	0.560262	0	0	4	0.863366	0.435965	1.0418
MKL2	0.560097	0	0	4	0.986015	0.759016	1.80398
RCAN2	0.560013	0	0	4	0.974602	0.749592	1.69739
CACNA2D3	0.558981	3.66064e-194	9.51765e-193	4	0.996142	0.809042	2.49825
PTK2	0.555387	0	0	4	0.994535	0.865907	2.25345
CACNA1E	0.554865	0	0	4	0.982318	0.728767	1.73103
MGST1	0.553759	0	0	4	0.822537	0.339938	0.897898
ARPP19	0.549973	0	0	4	0.912715	0.490722	0.92594
FBXW7	0.549709	0	0	4	0.985372	0.75253	1.69007
SERPINE2	0.544948	0	0	4	0.841826	0.296313	0.793541
PPFIBP1	0.542949	0	0	4	0.964154	0.628606	1.39095
AC079117.1	0.539301	0	0	4	0.769008	0.288485	0.821896
AK5	0.538205	0	0	4	0.986337	0.767332	1.82698
KIF13A	0.538121	0	0	4	0.887156	0.518264	1.12065
DLGAP2	0.537233	0	0	4	0.998553	0.913556	2.99031
DPYD-AS1	0.534446	0	0	4	0.728018	0.205918	0.718157
PTPRR	0.53406	0	0	4	0.960939	0.659343	1.4453
AP002370.2	0.531377	0	0	4	0.830252	0.428625	1.02709
SMAD3	0.529134	0	0	4	0.871243	0.380343	0.928011
SORCS1	0.52912	2.02229e-289	8.85949e-288	4	0.961742	0.628386	1.72565
AC019211.1	0.529024	0	0	4	0.758238	0.367614	1.11565
RPS6KC1	0.526405	0	0	4	0.970423	0.732205	1.59636
NOVA1	0.523386	0	0	4	0.981996	0.775001	1.7434
RAPGEF2	0.523385	0	0	4	0.987623	0.797581	1.86694
SH3GL2	0.521391	0	0	4	0.975888	0.695347	1.63747
AC098850.3	0.521283	0	0	4	0.921717	0.554183	1.13865
SLC22A10	0.520872	0	0	4	0.79521	0.348606	0.9663
HOMER1	0.518985	0	0	4	0.964957	0.669963	1.42866
NIN	0.518267	0	0	4	0.966083	0.67234	1.46192
AC027288.3	0.517377	0	0	4	0.883138	0.535675	1.29924
GNAL	0.515214	0	0	4	0.919627	0.506462	1.16497
KHDRBS2	0.51514	7.81435e-269	3.10296e-267	4	0.997589	0.88088	2.71231
RAPH1	0.513323	0	0	4	0.950008	0.610244	1.19357
BASP1	0.512884	0	0	4	0.981836	0.729413	1.54709
AC090709.1	0.511048	0	0	4	0.857418	0.463447	1.10364
PTPRO	0.510245	0	0	4	0.970262	0.698261	1.59406
TTC6	0.509706	0	0	4	0.67674	0.194482	0.70675
VSNL1	0.508423	0	0	4	0.976853	0.734778	1.54281
GABRB3	0.506385	0	0	4	0.996303	0.861152	2.25544
DCAF6	0.506237	0	0	4	0.955313	0.646468	1.32955
BICC1	0.505189	0	0	4	0.874457	0.422395	0.972232
LRFN5	0.504551	0	0	4	0.997428	0.864432	2.44686
RAB11A	0.504036	0	0	4	0.912233	0.576447	1.18838
CAMK4	0.503668	0	0	4	0.975727	0.711697	1.57016
KCND2	0.501935	3.57e-321	1.84296e-319	4	0.995178	0.865651	2.4938
CELF2-AS2	0.501485	0	0	4	0.784601	0.330403	0.830309
CALM1	0.499312	0	0	4	0.987783	0.840523	1.61252
DOCK4	0.498614	0	0	4	0.984729	0.79635	1.86174
CTNNA3	0.495599	0	0	4	0.932487	0.645724	1.50733
NWD2	0.495051	0	0	4	0.882656	0.443415	1.04645
WASF1	0.494788	0	0	4	0.947758	0.627338	1.25951
ARHGAP26	0.494757	0	0	4	0.991802	0.825502	2.07406
ADAMTS3	0.494195	0	0	4	0.766597	0.271453	0.770414
MAP3K5	0.494033	0	0	4	0.943417	0.626716	1.38973
LINC00276	0.49381	0	0	4	0.651985	0.217538	0.720298
KCNIP4-IT1	0.492209	0	0	4	0.906607	0.470446	1.03425
KCNK1	0.491194	0	0	4	0.901141	0.495659	0.997616
GAB1	0.489618	0	0	4	0.905481	0.500244	1.12218
DOK6	0.48942	0	0	4	0.968494	0.748506	1.70249
PKN2-AS1	0.489363	0	0	4	0.795371	0.415177	1.0164
PTPRD	0.48858	1.59775e-210	4.6201e-209	4	0.999196	0.961825	3.58508
SLC8A1-AS1	0.488318	0	0	4	0.83395	0.428796	0.990864
CAMK1D	0.486753	0	0	4	0.993731	0.804921	2.00558
PCDH9	0.484841	5.80197e-189	1.45544e-187	4	0.999679	0.952071	3.71594
CAMK2N1	0.48249	0	0	4	0.931683	0.615572	0.970545
CDH22	0.48246	0	0	4	0.862402	0.385452	0.872829
OLFM1	0.482076	0	0	4	0.946632	0.602868	1.00832
TENM2	0.480409	2.70712e-225	8.49498e-224	4	0.998232	0.894462	2.89248
MPPED2	0.47929	0	0	4	0.893908	0.473677	1.02013
PRICKLE1	0.478404	0	0	4	0.963993	0.678827	1.44333
STXBP5L	0.476031	0	0	4	0.999036	0.941086	3.03173
SORBS2	0.475059	3e-323	1.443e-321	4	0.986176	0.794838	1.91141
EPHA6	0.47321	1.10015e-145	2.03704e-144	4	0.985211	0.782462	2.28259
TMEM132D	0.469755	2.79308e-164	5.92077e-163	4	0.992284	0.791765	2.18831
GRIA2	0.469701	0	0	4	0.998553	0.930613	2.67576
SLC8A1	0.46841	9.75904e-153	1.91378e-151	4	0.99566	0.82783	2.41445
NELL1	0.467993	2.10259e-305	1.01683e-303	4	0.905964	0.545624	1.41888
AC104827.1	0.467752	0	0	4	0.828323	0.446036	0.980521
GLRA3	0.466528	0	0	4	0.820286	0.342254	0.785976
GALNTL6	0.462845	1.74366e-142	3.14854e-141	4	0.989552	0.773269	2.33843
NGEF	0.462382	0	0	4	0.891979	0.45023	0.892927
PRKAR2B	0.461995	0	0	4	0.930719	0.586518	1.10882
TMEM232	0.460078	0	0	4	0.96335	0.753042	1.69931
ARHGAP32	0.459898	0	0	4	0.988105	0.814833	1.88501
STXBP5	0.458924	0	0	4	0.987623	0.817284	1.85008
ACTN1	0.458924	0	0	4	0.903231	0.519861	0.99685
ITPR2	0.458662	0	0	4	0.805498	0.494062	1.10348
PLXDC2	0.457794	0	0	4	0.867063	0.477029	1.09237
CEP126	0.456545	0	0	4	0.896801	0.612585	1.1681
AC058822.1	0.455133	0	0	4	0.826073	0.443622	0.921466
GUCY1A2	0.453353	0	0	4	0.968012	0.712466	1.51521
PEX5L	0.452751	4.31429e-225	1.35256e-223	4	0.987783	0.81237	2.07148
LNX1	0.451789	0	0	4	0.918823	0.58147	1.12532
GAP43	0.451024	0	0	4	0.924449	0.554951	1.0884
CYP1B1-AS1	0.450987	0	0	4	0.711943	0.268734	0.726979
CACNG3	0.45083	0	0	4	0.943739	0.628691	1.27416
NIPAL2	0.449778	0	0	4	0.874457	0.478712	0.980186
PPM1L	0.449777	0	0	4	0.977496	0.750079	1.65226
DLG1	0.448534	0	0	4	0.978782	0.733546	1.60733
WDR17	0.447611	0	0	4	0.960617	0.691299	1.3405
SNTB2	0.446432	0	0	4	0.860633	0.472604	0.908765
FBXO34	0.445562	0	0	4	0.927825	0.608818	1.12875
KIAA1549L	0.445496	0	0	4	0.988587	0.801312	1.81888
DLEU2	0.442764	0	0	4	0.904517	0.554025	1.05295
KCNN2	0.441461	0	0	4	0.901141	0.555463	1.05671
SYBU	0.440528	0	0	4	0.947758	0.645736	1.2612
GALNT13	0.440159	8.69586e-307	4.2298e-305	4	0.946472	0.664513	1.5033
DGKI	0.440021	0	0	4	0.992445	0.840242	2.10811
C12orf40	0.437927	0	0	4	0.788298	0.389671	0.860303
AC023590.1	0.436714	0	0	4	0.841987	0.486015	1.02885
SEMA3C	0.434326	0	0	4	0.712265	0.208979	0.634978
TMEM178B	0.433659	0	0	4	0.996142	0.895511	2.47648
PIK3R1	0.433491	0	0	4	0.952258	0.637567	1.2235
ADAM23	0.432944	0	0	4	0.980228	0.767978	1.6686
PCSK2	0.432635	3.77368e-265	1.47231e-263	4	0.972673	0.755103	1.7317
PLCL1	0.432176	5.17218e-301	2.42774e-299	4	0.92895	0.61556	1.39689
ARAP2	0.431512	0	0	4	0.930719	0.540077	1.12523
DLGAP1-AS4	0.431228	0	0	4	0.888925	0.513241	1.00045
SORBS1	0.430044	0	0	4	0.992284	0.853703	2.02409
PART1	0.427679	0	0	4	0.796656	0.337292	0.754779
HOPX	0.427504	0	0	4	0.805819	0.313919	0.646669
SLC4A10	0.426653	0	0	4	0.995499	0.874381	2.24579
NRGN	0.425841	0	0	4	0.923485	0.490587	0.843957
KLHL2	0.425564	0	0	4	0.864491	0.469958	0.873826
BRINP2	0.425543	0	0	4	0.923324	0.607757	1.20623
GAREM1	0.425418	0	0	4	0.911911	0.588188	1.14925
ABI2	0.425412	0	0	4	0.973959	0.741947	1.43038
LINC00513	0.423792	0	0	4	0.88571	0.532359	1.06708
RTN4	0.4229	0	0	4	0.986176	0.817613	1.50867
KHDRBS3	0.420529	2.36898e-158	4.83226e-157	4	0.978782	0.755761	1.84011
SLF1	0.419375	0	0	4	0.901624	0.542149	0.952528
GRIA3	0.418201	2.63272e-210	7.59973e-209	4	0.986658	0.783706	1.85314
KCNMA1	0.417006	0	0	4	0.99775	0.923431	2.73642
MAPK4	0.415419	0	0	4	0.903874	0.534444	1.07646
MYO1D	0.415256	0	0	4	0.91818	0.537955	1.11574
FAM13A	0.414933	0	0	4	0.88362	0.520252	1.02921
ASXL3	0.414246	0	0	4	0.907571	0.598393	1.12425
HRH2	0.413554	0	0	4	0.86851	0.439794	0.819638
LINC01090	0.411268	0	0	4	0.640572	0.239838	0.709459
ITGA9	0.410069	0	0	4	0.88137	0.499707	0.970429
MSRA	0.409496	9.95825e-229	3.19369e-227	4	0.993731	0.850301	2.19333
EXOC6	0.409129	0	0	4	0.938917	0.63647	1.1853
AL592043.1	0.408787	0	0	4	0.628356	0.215063	0.598446
PPP4R4	0.408728	0	0	4	0.860312	0.480602	0.910645
GABRA2	0.408443	0	0	4	0.921395	0.602709	1.12788
GLS	0.408257	0	0	4	0.985051	0.801775	1.71354
CIT	0.406355	0	0	4	0.956438	0.694299	1.3533
ROCK2	0.405829	0	0	4	0.97637	0.767551	1.51901
KCNH1	0.405795	0	0	4	0.920752	0.604538	1.22763
AL591501.1	0.405533	0	0	4	0.778653	0.376942	0.781778
PPP2R2C	0.403965	3.3655120744e-314	1.693570145114e-312	4	0.971226	0.737814	1.5205
CHRM3-AS2	0.403943	0	0	4	0.730268	0.306152	0.691183
CREG2	0.402811	0	0	4	0.879441	0.495513	0.82358
MCTP1	0.401323	7.80591e-176	1.78694e-174	4	0.976853	0.769026	1.83597
GALNT18	0.400929	4.30136e-287	1.8673e-285	4	0.967047	0.721549	1.52595
NDFIP2	0.400397	0	0	4	0.883781	0.511851	0.915128
CCBE1	0.399538	0	0	4	0.563575	0.219488	0.668361
AC025887.2	0.399537	0	0	4	0.679473	0.265539	0.657522
TIMP3	0.397015	0	0	4	0.746182	0.322893	0.678385
LRFN2	0.39418	0	0	4	0.945025	0.634422	1.2738
NKAIN2	0.394083	7.15774e-38	4.08314e-37	4	0.996946	0.861335	2.72083
RSRP1	0.393688	0	0	4	0.938113	0.636421	1.10057
PVT1	0.392543	0	0	4	0.828002	0.404765	0.802511
FILIP1L	0.39225	0	0	4	0.825269	0.468946	0.916076
RYR2	0.392192	2.37743e-103	3.05863e-102	4	0.997428	0.875661	2.4497
UBE3A	0.391524	4.65842e-229	1.49686e-227	4	0.975245	0.769502	1.68703
TRPC6	0.391296	0	0	4	0.547179	0.226292	0.65918
TMEM108	0.390235	1.719e-169	3.78767e-168	4	0.990998	0.828123	2.03444
EML6	0.39017	2.11529e-251	7.7647e-250	4	0.974281	0.762589	1.6393
SLC39A10	0.3895	0	0	4	0.921717	0.622351	1.08959
CTDSPL	0.389077	0	0	4	0.950651	0.695408	1.32566
FAM153C	0.38753	0	0	4	0.877994	0.519715	0.900516
AP003049.2	0.387422	0	0	4	0.647484	0.240959	0.591606
ART3	0.387082	0	0	4	0.674811	0.195664	0.539715
VWA3A	0.384774	0	0	4	0.72207	0.277829	0.619015
MEG3	0.384017	0	0	4	0.999679	0.967983	3.43427
SNAP25	0.38228	0	0	4	0.995821	0.887366	2.05052
ATP6V1H	0.381724	0	0	4	0.924128	0.640872	1.1011
TRIM9	0.381374	8.859e-234	2.94837e-232	4	0.994213	0.851789	2.0516
LINC02552	0.380847	0	0	4	0.564218	0.168036	0.539157
AC090579.1	0.380809	0	0	4	0.851953	0.522385	1.12661
NTM	0.380766	3.92717e-147	7.36515e-146	4	0.996624	0.863079	2.33721
P2RX7	0.38027	0	0	4	0.798425	0.40702	0.745681
GRIK4	0.379381	0	0	4	0.856454	0.484113	0.964163
NFAT5	0.379028	0	0	4	0.975727	0.781097	1.53723
GDA	0.377615	0	0	4	0.865616	0.465434	0.84424
SNCA	0.377585	0	0	4	0.903874	0.534066	1.01421
HECW1	0.376935	1.29545e-115	1.87623e-114	4	0.98698	0.807701	1.97194
CHL1	0.376932	4.26669e-238	1.47264e-236	4	0.979264	0.78545	1.6893
CALM2	0.376479	0	0	4	0.926218	0.648297	0.858535
CDC40	0.376453	0	0	4	0.862241	0.486393	0.796429
AC013652.1	0.3758	0	0	4	0.717087	0.340206	0.719904
SLC44A1	0.374971	0	0	4	0.940363	0.670292	1.19235
PPP1R12A	0.373101	0	0	4	0.958367	0.707345	1.30787
ZNF804B	0.372647	1.21346e-176	2.79312e-175	4	0.832503	0.575264	1.42735
LIN7A	0.372504	0	0	4	0.851792	0.479212	0.874173
AC069133.1	0.372493	0	0	4	0.66597	0.226328	0.550754
MBNL1	0.372208	0	0	4	0.949204	0.71805	1.34645
KIRREL3	0.371861	2.21059e-52	1.54281e-51	4	0.989873	0.776988	2.1859
COP1	0.370475	0	0	4	0.965118	0.74013	1.41679
NEDD4L	0.369364	3.67125e-210	1.05794e-208	4	0.968012	0.712746	1.48688
CADPS2	0.36912	6.24169e-190	1.57518e-188	4	0.865456	0.506011	1.31826
TJP1	0.369072	1.54464e-280	6.43869e-279	4	0.972673	0.777195	1.58522
CSMD3	0.368118	8.76227e-167	1.89702e-165	4	0.997589	0.896657	2.63877
AC093879.1	0.366797	0	0	4	0.796978	0.453596	0.900356
PTH2R	0.366479	0	0	4	0.633821	0.256151	0.641668
JPX	0.366134	1.56534033e-316	7.93658336e-315	4	0.945989	0.687227	1.28395
CARMIL1	0.366103	5.3613835199304e-311	0	4	0.917216	0.5783	1.15601
SLIT2	0.366102	2.7655e-200	7.4624e-199	4	0.933612	0.606477	1.40742
UBE2E2	0.365702	2.23238e-174	5.06541e-173	4	0.990355	0.838596	1.9986
CSMD1	0.365675	2.22099e-292	9.95109e-291	4	0.999357	0.972433	4.14563
ARFGEF3	0.365116	0	0	4	0.964475	0.741545	1.38489
AC119868.2	0.364335	0	0	4	0.653593	0.270611	0.614711
PBX1	0.364141	1.45405e-168	3.18088e-167	4	0.987623	0.820515	1.92818
PRKG1	0.36391	3.63737e-129	5.90042e-128	4	0.925735	0.615219	1.52
SRPK1	0.363714	0	0	4	0.863045	0.527299	0.863853
SDK1	0.362444	2.93508e-164	6.21785e-163	4	0.879601	0.600892	1.4693
KCNMA1-AS1	0.361626	0	0	4	0.678669	0.29463	0.622228
BASP1-AS1	0.361423	0	0	4	0.904838	0.539406	1.05521
GPM6B	0.360692	2.26935e-280	9.4361e-279	4	0.973316	0.758638	1.46842
SH3BGRL2	0.360651	0	0	4	0.844237	0.491477	0.831869
CHST9	0.35994	0	0	4	0.604887	0.207686	0.563518
MMP16	0.359627	1.52474e-172	3.41578e-171	4	0.972995	0.734192	1.5916
MIAT	0.35891	1.0182e-173	2.301e-172	4	0.982961	0.790668	1.74655
NAV3	0.358838	6.3834e-167	1.38379e-165	4	0.998875	0.937124	2.91251
BAIAP2	0.358429	0	0	4	0.816428	0.402351	0.687258
CDYL2	0.357036	0	0	4	0.801479	0.418884	0.737977
MEF2A	0.356928	8.668307e-317	4.41504014e-315	4	0.965279	0.737582	1.38522
MCHR2	0.35626	0	0	4	0.730108	0.295679	0.638318
DMD	0.356106	1.77575e-139	3.14382e-138	4	0.99566	0.901095	2.51025
CDK19	0.355438	0	0	4	0.889085	0.565486	0.955607
ANKRD33B	0.355182	0	0	4	0.820608	0.406399	0.769067
LCA5	0.354911	0	0	4	0.728339	0.323441	0.606912
AC001226.2	0.353801	0	0	4	0.78669	0.437282	0.83086
HPCAL1	0.353605	0	0	4	0.733162	0.286388	0.605935
GSG1L	0.352966	0	0	4	0.738145	0.27077	0.61268
CTNNAL1	0.352726	0	0	4	0.830413	0.454242	0.773855
SLC24A4	0.352443	0	0	4	0.777206	0.329915	0.685104
EPB41L3	0.351943	2.1154e-244	7.59053e-243	4	0.96769	0.750933	1.48549
CEMIP2	0.349982	0	0	4	0.745057	0.326648	0.632941
SUMF1	0.34971	5.61167e-286	2.42046e-284	4	0.927504	0.682801	1.27095
DIRC3	0.349307	0	0	4	0.825912	0.469117	0.913409
PAK1	0.348449	0	0	4	0.946632	0.68374	1.20599
ICA1L	0.348048	2.48129e-301	1.16631e-299	4	0.964154	0.726865	1.34751
GNG2	0.347862	0	0	4	0.83411	0.443305	0.784087
DIAPH2-AS1	0.347792	0	0	4	0.577078	0.193896	0.51467
PKIG	0.347758	0	0	4	0.865938	0.522654	0.850339
DAPK1	0.345293	3.00849e-249	1.09833e-247	4	0.948401	0.705174	1.36248
FZD3	0.34447	0	0	4	0.909339	0.606001	0.980141
MAP7	0.34439	7.73412e-242	2.72843e-240	4	0.981514	0.807567	1.67488
SEPT11	0.343389	1.81019e-305	8.76686e-304	4	0.951294	0.697505	1.25577
GRM7	0.343254	4.15269e-38	2.37578e-37	4	0.997107	0.8533	2.37565
CNTN3	0.342831	1.60496e-185	3.92905e-184	4	0.911268	0.616133	1.29779
EFNA5	0.342074	5.55149e-106	7.30764e-105	4	0.952258	0.742605	1.75285
PDE2A	0.341982	0	0	4	0.842308	0.490295	0.778172
NPTN	0.341299	0	0	4	0.947436	0.689385	1.14157
MTA3	0.341154	0	0	4	0.912072	0.623314	1.05421
PTCHD1-AS	0.340779	0	0	4	0.749879	0.409715	0.891076
MAN1C1	0.339916	0	0	4	0.894872	0.577507	0.994888
RNF144A	0.339689	5.24078e-296	2.39945e-294	4	0.939077	0.654795	1.19181
SYNJ2	0.338651	0	0	4	0.755827	0.335158	0.636011
USP25	0.33841	0	0	4	0.91159	0.630386	1.08192
NR3C1	0.338372	6.27023e-258	2.35583e-256	4	0.945668	0.685045	1.2739
NBAS	0.338338	5.03794e-298	2.33529e-296	4	0.954509	0.742093	1.38394
ANKUB1	0.338335	0	0	4	0.780421	0.423029	0.775026
KSR2	0.338193	2.05192e-203	5.65063e-202	4	0.981032	0.816309	1.776
RGS7	0.338167	6.16715e-199	1.6469e-197	4	0.998393	0.936611	2.90199
SYNPO2	0.338059	0	0	4	0.805176	0.431905	0.786974
LONRF2	0.337746	0	0	4	0.921395	0.638006	1.02453
MIR222HG	0.337714	0	0	4	0.724482	0.299056	0.575102
ARHGAP10	0.33755	0	0	4	0.728822	0.348533	0.683358
PRKD1	0.33659	6.16878e-283	2.59398e-281	4	0.871082	0.556475	1.08821
FGFR1OP2	0.336543	0	0	4	0.807105	0.427345	0.679139
PRAG1	0.3364	0	0	4	0.715158	0.281207	0.579107
GRM5	0.336286	4.67614e-71	4.17465e-70	4	0.99775	0.880087	2.53178
SLITRK5	0.335896	0	0	4	0.855007	0.517423	0.817229
PTPN13	0.335182	0	0	4	0.762257	0.423956	0.776834
TTLL11	0.334951	0	0	4	0.914644	0.635726	1.09697
PLXNA2	0.334709	7.51922e-292	3.35105e-290	4	0.925575	0.624899	1.13861
AC024145.1	0.333434	0	0	4	0.536087	0.16222	0.471624
GOLGA8A	0.332708	0	0	4	0.888764	0.581824	0.924293
BRINP1	0.33198	4.28034e-235	1.44027e-233	4	0.9439	0.676473	1.27177
GNAQ	0.331475	8.72313e-227	2.77369e-225	4	0.981675	0.810395	1.66677
CAMKK1	0.331366	0	0	4	0.774313	0.389024	0.646234
AC006504.5	0.331342	0	0	4	0.818036	0.468068	0.80264
FRY	0.32888	2.64219e-182	6.30701e-181	4	0.976692	0.790144	1.64044
ELMO1	0.328295	1.90117e-275	7.77021e-274	4	0.925414	0.625607	1.16315
LAMB1	0.328074	0	0	4	0.763543	0.359689	0.628679
CD47	0.327916	0	0	4	0.931201	0.658258	1.07689
PLEKHA6	0.327388	0	0	4	0.917698	0.637165	1.07865
LRRTM3	0.326998	7.86467e-111	1.08961e-109	4	0.981353	0.791241	1.80933
TMEM65	0.326876	0	0	4	0.81691	0.493648	0.805944
AL354771.1	0.326675	0	0	4	0.538016	0.185667	0.499662
NCAM2	0.326621	4.87636e-71	4.35107e-70	4	0.994374	0.868358	2.42807
MYSM1	0.326088	0	0	4	0.863045	0.536321	0.83514
CCPG1	0.325846	0	6.67944e-307	4	0.95901	0.71388	1.24373
IGSF21	0.325159	0	0	4	0.851953	0.490831	0.887632
PDE7B	0.324887	6.91059e-272	2.76374e-270	4	0.817714	0.513131	1.02779
MAST3	0.324845	0	0	4	0.787815	0.365298	0.608619
ADGRL3	0.324591	1.83748e-237	6.32252e-236	4	0.998553	0.947243	2.84918
FARS2	0.323809	4.78414e-239	1.66323e-237	4	0.934898	0.691909	1.27983
PI4KA	0.323593	2.44351e-230	7.92759e-229	4	0.971709	0.76721	1.45683
MYH10	0.3235	4.53973e-275	1.85316e-273	4	0.952258	0.711563	1.26486
AL596451.1	0.322265	0	0	4	0.628516	0.230449	0.537989
TLN2	0.322185	2.7311e-246	9.83137e-245	4	0.941649	0.685276	1.24682
SCAI	0.321582	1.78888e-203	4.9303e-202	4	0.973477	0.762003	1.46139
DCLK1	0.321464	6.2039e-114	8.83628e-113	4	0.99791	0.895279	2.3884
DCDC1	0.321418	0	0	4	0.567272	0.198688	0.47571
PRKAG2	0.321309	9.75917e-232	3.19715e-230	4	0.930879	0.648638	1.21112
VGLL4	0.321257	0	0	4	0.923163	0.647199	1.07885
BMPER	0.320773	1.43164e-267	5.67141e-266	4	0.89214	0.570485	1.08015
AC117944.1	0.320699	0	0	4	0.591706	0.200407	0.477171
GRID2	0.320628	2.76187e-50	1.87637e-49	4	0.972352	0.805372	2.27645
UNC80	0.320375	3.22552e-200	8.69672e-199	4	0.976853	0.794643	1.5976
NEK11	0.318953	0	0	4	0.824626	0.493489	0.818648
E2F3	0.318814	0	0	4	0.795531	0.426992	0.695189
LRRC8B	0.318061	4.62499e-281	1.93029e-279	4	0.944221	0.697944	1.21124
UPP2	0.317986	0	0	4	0.848738	0.546929	0.929371
LRTM1	0.317794	0	0	4	0.654557	0.263869	0.538127
CLASP1	0.317242	1.71213e-222	5.29338e-221	4	0.977496	0.800215	1.59292
AC103770.1	0.315514	0	0	4	0.570166	0.180412	0.458262
COX7A2L	0.315206	0	0	4	0.780903	0.411251	0.648046
RPS6KA5	0.314822	0	0	4	0.805819	0.505804	0.843318
PEAK1	0.314427	1.432375e-318	7.351403e-317	4	0.915126	0.613061	1.05132
ATP8A1	0.314029	1.70729e-191	4.36114e-190	4	0.972352	0.778451	1.52258
RBM26	0.313305	4.31292e-261	1.64254e-259	4	0.959814	0.737411	1.31816
SPRED1	0.313249	0	0	4	0.883459	0.575849	0.942296
MAL2	0.312636	0	0	4	0.739431	0.321259	0.547328
DENND3	0.312507	0	0	4	0.759203	0.349655	0.602881
AL450384.2	0.3125	0	0	4	0.719659	0.351264	0.596758
COL26A1	0.312265	0	0	4	0.8362	0.483077	0.838536
KIAA1217	0.312243	1.93562e-105	2.53499e-104	4	0.973155	0.716721	1.82283
ZSWIM6	0.312229	4.58366e-221	1.40418e-219	4	0.957081	0.736802	1.38045
SH3GL3	0.311974	2.62325e-182	6.26625e-181	4	0.966404	0.750652	1.44831
AC092440.1	0.311131	0	0	4	0.431603	0.0653637	0.368713
AC130650.1	0.310958	0	0	4	0.614853	0.215733	0.476966
CAMKK2	0.310688	0	0	4	0.828645	0.454059	0.694754
TLK1	0.310278	5.18345e-273	2.09299e-271	4	0.934737	0.691385	1.19445
TNPO1	0.309432	0	0	4	0.90082	0.617596	0.989485
AC099788.1	0.30919	0	0	4	0.65086	0.298581	0.589964
TBC1D1	0.309178	0	0	4	0.84906	0.523056	0.852921
SLC12A2	0.308523	0	0	4	0.879119	0.555878	0.883978
TTLL5	0.308463	0	0	4	0.846488	0.564657	0.895438
KCNJ6	0.308334	1.58782e-230	5.15643e-229	4	0.932969	0.693933	1.24396
SYTL2	0.308208	0	0	4	0.825751	0.454534	0.754186
LINC00508	0.307425	0	0	4	0.512779	0.100258	0.381586
EML1	0.307155	0	0	4	0.787172	0.427833	0.675454
PRB2	0.306891	0	0	4	0.831378	0.509742	0.844344
SESN1	0.306427	0	0	4	0.8751	0.603977	0.95696
AC007388.1	0.306377	1.81476e-258	6.82602e-257	4	0.933933	0.673633	1.16531
NEGR1	0.306269	1.99718e-86	2.1242e-85	4	0.998875	0.941537	2.95341
AFF3	0.305716	8.61926e-120	1.29711e-118	4	0.981996	0.838206	1.91427
GLIS3	0.305714	4.76742e-241	1.67655e-239	4	0.601511	0.340425	0.761688
ADCY1	0.304256	1.09987e-269	4.37262e-268	4	0.922842	0.640957	1.10934
GTDC1	0.304153	8.03874e-179	1.8722e-177	4	0.952901	0.733302	1.3923
CCDC144A	0.303925	0	0	4	0.804533	0.454656	0.714344
RGL1	0.303826	7.44459e-270	2.96316e-268	4	0.927021	0.689714	1.18346
IPO5	0.303153	0	0	4	0.802283	0.442415	0.640393
TMEM241	0.302828	0	0	4	0.851792	0.513119	0.853852
SHISA9	0.30263	2.9027e-51	1.99551e-50	4	0.982961	0.770441	1.83165
GFOD1	0.302488	3.80652e-265	1.48339e-263	4	0.93313	0.682314	1.16092
KCNB1	0.302288	8.28889e-201	2.24571e-199	4	0.960617	0.735838	1.33867
STRADB	0.301979	0	0	4	0.774795	0.435392	0.708758
EPB41L4B	0.3018	0	0	4	0.858865	0.533505	0.845914
LRRC7	0.300684	1.79638e-137	3.13073e-136	4	0.998232	0.934283	2.74479
FRRS1L	0.299579	3.03017e-261	1.15664e-259	4	0.957563	0.724365	1.22359
CSGALNACT1	0.298694	2.13465e-277	8.78877e-276	4	0.884263	0.540394	1.00464
ARMC9	0.298009	1.72892798e-315	8.7132770445e-314	4	0.886192	0.58403	0.963163
UGGT2	0.298002	1.83642e-201	5.00373e-200	4	0.954348	0.7354	1.34072
DCLK2	0.297326	2.55179e-217	7.62216e-216	4	0.950169	0.726158	1.29347
PIAS1	0.297149	2.32841e-296	1.0719e-294	4	0.922681	0.672499	1.09531
DNAH7	0.296806	0	0	4	0.798907	0.449584	0.756692
CNTN4	0.296414	8.56416e-53	6.01465e-52	4	0.990677	0.86214	2.28488
AC097537.1	0.296351	0	0	4	0.622569	0.267636	0.526869
AMPH	0.296341	1.08496e-198	2.89502e-197	4	0.940203	0.722183	1.31332
CDK6	0.295821	0	0	4	0.799068	0.436258	0.734973
SLC22A25	0.29549	0	0	4	0.488989	0.130764	0.399129
ARNT2	0.2954	3.43499e-136	5.93709e-135	4	0.972995	0.808359	1.65592
LRRC28	0.295348	2.81478e-306	1.36717e-304	4	0.894229	0.613682	0.992895
EPHB1	0.294892	0	0	4	0.832181	0.525592	0.864776
FOXP1	0.294817	9.51429e-123	1.46671e-121	4	0.963671	0.733302	1.45104
MPP6	0.29451	1.2353e-290	5.45452e-289	4	0.908857	0.646834	1.06429
FAM153B	0.294188	0	0	4	0.71548	0.343169	0.557096
ZFAND3	0.293619	4.60584e-162	9.61146e-161	4	0.976692	0.799959	1.59326
ZBBX	0.293291	0	0	4	0.68526	0.326477	0.620593
AC004039.1	0.292862	0	0	4	0.671275	0.322722	0.583064
FUT9	0.292507	4.71117e-148	8.91027e-147	4	0.965761	0.773428	1.50713
SEZ6L	0.292381	8.80345e-164	1.8591e-162	4	0.933773	0.666573	1.28787
TENT2	0.292302	0	0	4	0.894872	0.615853	0.969024
HTR4	0.291902	0	0	4	0.659219	0.255029	0.525859
PCDH9-AS4	0.291391	0	0	4	0.615335	0.248775	0.505715
SLC22A24	0.29093	0	0	4	0.492365	0.141786	0.407518
TBC1D32	0.29085	1.5146e-303	7.26185e-302	4	0.889246	0.613243	0.996225
TARBP1	0.289946	5.91715e-205	1.64844e-203	4	0.950169	0.713636	1.24411
SNED1	0.289439	2.4e-322	1.25e-320	4	0.805176	0.483296	0.846902
PRSS51	0.289429	0	0	4	0.647806	0.295496	0.535651
SPATS2L	0.289413	1.96199e-235	6.62843e-234	4	0.908696	0.62012	1.07017
ZBTB7C	0.28918	0	0	4	0.650056	0.283145	0.565582
ELL2	0.289167	0	0	4	0.845684	0.522958	0.857168
DTNB	0.289078	6.30232e-180	1.48326e-178	4	0.963028	0.771599	1.44013
DLG2	0.289052	0	0	4	0.999518	0.985406	3.84478
EPHX4	0.287705	0	0	4	0.720141	0.34907	0.551046
PUM3	0.28763	0	0	4	0.881691	0.587139	0.909725
TMEM59L	0.287395	0	0	4	0.829127	0.465727	0.605062
CCDC65	0.287363	0	0	4	0.656968	0.285998	0.498662
CCNY	0.287337	1.37885e-212	4.03235e-211	4	0.951937	0.704979	1.21778
MYH9	0.287304	0	0	4	0.719659	0.322234	0.527694
SLC2A13	0.28728	2.93006e-98	3.57604e-97	4	0.984568	0.827501	1.80021
ASAP1	0.287094	3.86631e-137	6.72073e-136	4	0.972834	0.781853	1.53239
GLCE	0.28591	0	0	4	0.778974	0.420615	0.661114
DTWD1	0.285908	0	0	4	0.828002	0.507328	0.743188
CDH13	0.285792	2.92093e-66	2.45098e-65	4	0.93329	0.671755	1.63951
MALAT1	0.285738	9.71897535e-316	4.9054479003e-314	4	1	0.99822	6.06414
FAM153A	0.285665	0	0	4	0.75213	0.403607	0.623798
GRM5-AS1	0.285339	0	0	4	0.665006	0.305969	0.547727
ZDHHC14	0.285248	6.47866e-186	1.5895e-184	4	0.938756	0.684813	1.21876
SSX2IP	0.284404	0	0	4	0.858222	0.544868	0.795841
SEC14L5	0.284097	0	0	4	0.766597	0.389183	0.630206
PARP8	0.283757	9.12144e-234	3.0327e-232	4	0.884424	0.622339	1.05156
AC138305.1	0.28339	1.39691e-226	4.43334e-225	4	0.369876	0.124217	0.437156
LMO7	0.283367	2.350295737279e-310	0	4	0.89648	0.59893	0.951088
XYLT1	0.283295	2.87354e-170	6.37773e-169	4	0.913358	0.598137	1.1578
SCHLAP1	0.283253	3.08955e-279	1.27989e-277	4	0.476611	0.199761	0.517509
MRPS30-DT	0.28274	0	0	4	0.792959	0.452303	0.73262
DGKG	0.282729	2.30753e-296	1.06375e-294	4	0.837807	0.49822	0.919536
PRKCI	0.282501	0	0	4	0.83186	0.521142	0.747615
STAT4	0.28201	0	0	4	0.755345	0.440525	0.708819
CPEB4	0.281966	8.67774e-227	2.76188e-225	4	0.95033	0.72845	1.23019
LZTS1	0.281515	0	0	4	0.650538	0.235241	0.452736
GDAP1	0.281119	7.67419e-139	1.35151e-137	4	0.9656	0.769124	1.47217
AC124312.2	0.281108	0	0	4	0.687992	0.380599	0.650422
AC139491.7	0.280977	0	0	4	0.758399	0.404277	0.61548
YWHAZ	0.280919	0	0	4	0.909661	0.64548	0.931249
AC008056.1	0.280739	7.15858e-294	3.24645e-292	4	0.737984	0.43093	0.786888
HSPA12A	0.28038	2.21789e-143	4.02656e-142	4	0.953544	0.764479	1.45003
KLHL4	0.280363	0	0	4	0.654396	0.275793	0.520745
CNTNAP5	0.280225	7.58703e-36	4.17935e-35	4	0.99148	0.870187	2.3752
GABRA3	0.280213	0	0	4	0.721106	0.36136	0.582813
CCDC102B	0.280073	0	0	4	0.710497	0.364688	0.596368
ARHGEF7	0.279904	1.23388e-152	2.41827e-151	4	0.966083	0.769002	1.43588
DLGAP1-AS5	0.279495	0	0	4	0.675454	0.334085	0.616962
VLDLR-AS1	0.279406	0	0	4	0.789744	0.442866	0.735796
IL12A-AS1	0.278678	0	0	4	0.589937	0.225487	0.463491
AL138828.1	0.27851	0	0	4	0.578524	0.263918	0.548122
MNAT1	0.278235	2.99746e-137	5.21583e-136	4	0.964957	0.777134	1.49636
OTOGL	0.278121	0	0	4	0.590741	0.260467	0.545007
AC110023.1	0.277912	5.98941e-305	2.88819e-303	4	0.450731	0.167512	0.453358
TYRO3	0.277467	0	0	4	0.690564	0.291546	0.466666
GOLGA8B	0.277202	0	0	4	0.861759	0.572448	0.852647
NPAS2	0.277117	1.35981e-202	3.72629e-201	4	0.913197	0.630959	1.09461
GRIN2A	0.277035	2.53719e-22	1.10992e-21	4	0.996946	0.875674	2.41442
ANKS1B	0.27613	4.91527e-240	1.72132e-238	4	0.999679	0.972677	3.37556
PRKDC	0.275836	0	0	4	0.89664	0.620644	0.892399
FREM3	0.274465	0	0	4	0.5475	0.171938	0.403282
DZIP3	0.273533	7.26347e-300	3.39509e-298	4	0.907893	0.63847	0.979254
SEMA5B	0.273266	0	0	4	0.68108	0.270672	0.488117
ARHGEF3	0.272395	2.06099e-288	8.98205e-287	4	0.878155	0.585542	0.919983
AP000787.1	0.272008	0	0	4	0.651985	0.304177	0.527748
NAGPA	0.271988	0	0	4	0.696512	0.329098	0.515677
HTR1E	0.27105	1.03735e-259	3.93279e-258	4	0.830413	0.526653	0.91452
TMOD1	0.27078	0	0	4	0.764347	0.413117	0.637849
HECW2	0.270614	7.05514e-95	8.31385e-94	4	0.983282	0.815553	1.7001
TOM1L1	0.270431	0	0	4	0.773991	0.418164	0.62781
ATF7IP2	0.269278	0	0	4	0.815624	0.51079	0.774535
ACAP2	0.269216	9.04121e-273	3.64191e-271	4	0.918663	0.661526	1.01903
PKP4	0.26914	6.36913e-135	1.08684e-133	4	0.957724	0.757882	1.41857
ZNF385B	0.269126	1.36782e-38	7.87245e-38	4	0.9656	0.761382	1.76004
LIMCH1	0.26858	2.09487e-69	1.82737e-68	4	0.99148	0.864335	2.01124
SLC39A11	0.268425	0	0	4	0.775438	0.439757	0.755061
ZRANB3	0.268354	8.19422782464184e-310	4.06846e-308	4	0.861116	0.553366	0.854481
FOCAD	0.267145	2.93321e-94	3.42641e-93	4	0.961582	0.77127	1.5244
NOL4	0.266875	3.85946e-157	7.80133e-156	4	0.940846	0.72578	1.29051
FAM213A	0.265023	0	0	4	0.75647	0.399022	0.53309
MTMR12	0.264929	0	0	4	0.809034	0.485649	0.683922
RBFOX1	0.264891	5.94888e-55	4.307e-54	4	0.999357	0.985454	4.23317
ERC2	0.264592	1.63055e-59	1.25768e-58	4	0.994856	0.895377	2.36472
JPH1	0.264434	0	0	4	0.786369	0.456766	0.684127
TSC22D1	0.263995	5.19952e-140	9.24439e-139	4	0.977817	0.789546	1.44703
CYP46A1	0.262972	0	0	4	0.781225	0.446646	0.630538
AC011287.2	0.262811	0	0	4	0.447195	0.0946378	0.328077
ATL1	0.262796	0	0	4	0.892783	0.605696	0.839495
POLN	0.262327	0	0	4	0.772705	0.444634	0.669733
NRCAM	0.26232	6.35816e-74	5.87341e-73	4	0.995499	0.889195	2.09366
PTPN14	0.261457	0	0	4	0.595563	0.240374	0.444925
KIAA2012	0.261296	0	0	4	0.582864	0.198139	0.416092
DDAH1	0.259935	0	0	4	0.790709	0.460167	0.732663
AC004594.1	0.259887	4.3560853305e-314	2.188753279883e-312	4	0.562771	0.253542	0.555387
CALN1	0.259695	1.96312e-146	3.65918e-145	4	0.900338	0.60972	1.20761
JMJD1C	0.259592	3.89422e-115	5.6182e-114	4	0.997107	0.908825	2.30183
LINC01197	0.259444	4.88666e-296	2.24344e-294	4	0.699887	0.399156	0.69075
AC005162.3	0.25885	0	0	4	0.561646	0.184642	0.419012
AC019197.1	0.258802	0	0	4	0.683331	0.368504	0.634496
TMX3	0.258772	0	0	4	0.776081	0.437306	0.598668
ARHGEF9	0.258359	9.16329e-290	4.02488e-288	4	0.895676	0.626472	0.915913
ATP2B4	0.257865	0	0	4	0.7801	0.417177	0.656048
AL035427.1	0.257616	0	0	4	0.621765	0.305835	0.529145
SORL1	0.257261	2.51851e-229	8.1159e-228	4	0.908857	0.608622	0.970004
GRIN2B	0.25695	5.47235e-98	6.64735e-97	4	0.996303	0.906069	2.32658
AL359706.1	0.256682	0	0	4	0.629642	0.29535	0.494795
AC016831.7	0.256575	5.9129e-72	5.33562e-71	4	0.994052	0.896828	2.26654
TRERF1	0.255958	2.52885e-216	7.52012e-215	4	0.90516	0.640494	1.01839
DOCK2	0.255951	0	0	4	0.529497	0.171109	0.390548
PTPN4	0.255464	7.08932e-163	1.48402e-161	4	0.950973	0.74847	1.30084
SLC12A8	0.255215	0	0	4	0.681723	0.334171	0.518094
SCN8A	0.25509	2.73695e-105	3.57607e-104	4	0.970262	0.787534	1.49786
IL7	0.254629	0	0	4	0.643466	0.319747	0.548534
PHTF2	0.254406	3.18574e-302	1.50588e-300	4	0.866742	0.583494	0.85135
NCKAP1	0.254219	3.827e-220	1.16281e-218	4	0.940846	0.712222	1.11381
TMEM132B	0.254072	1.0501e-49	7.08251e-49	4	0.994695	0.88099	2.1758
CRLF3	0.253864	2.23425e-264	8.63652e-263	4	0.883299	0.595796	0.912551
PPP1R16B	0.253779	1.02993e-257	3.86531e-256	4	0.861919	0.568095	0.881414
SECISBP2L	0.253569	0	0	4	0.8706	0.587591	0.813495
AC091885.2	0.253532	0	0	4	0.67449	0.333719	0.607794
ANKRD10	0.253354	2.61864e-307	1.28119e-305	4	0.876708	0.590212	0.850655
ATF2	0.253193	0	0	4	0.83186	0.544807	0.754452
PITPNM2	0.253032	0	0	4	0.820447	0.522629	0.751455
MAP2K5	0.252304	1.49454e-170	3.32369e-169	4	0.932326	0.695896	1.15842
PLEKHA1	0.252239	3.45193e-237	1.18049e-235	4	0.883138	0.622449	0.955493
FRMPD4	0.251919	2.23845e-46	1.43798e-45	4	0.993409	0.895425	2.37297
AC073167.1	0.25166	0	0	4	0.680276	0.352289	0.573744
NME7	0.251437	2.56457e-247	9.27173e-246	4	0.898569	0.63797	0.979017
GPM6A	0.251207	1.78036e-123	2.76749e-122	4	0.997428	0.924626	2.25426
HERC4	0.250996	9.67876e-156	1.93656e-154	4	0.945025	0.722451	1.21671
OGT	0.250649	4.7411752677e-313	2.3751232873203e-311	4	0.872368	0.59326	0.839056
ARGLU1	0.250037	1.14235e-184	2.76825e-183	4	0.942453	0.701297	1.12857
GRIK1	3.37156	0	0	5	0.9915	0.424194	4.18279
NXPH1	2.60016	0	0	5	0.984735	0.273298	3.24727
SOX6	2.26991	0	0	5	0.949176	0.225477	2.6448
KIAA1217	2.12714	0	0	5	0.991327	0.716868	3.52077
SPOCK3	2.08639	0	0	5	0.986817	0.570653	3.05994
KIF26B	1.89381	0	0	5	0.952645	0.460121	2.41559
PCDH15	1.81784	0	0	5	0.848916	0.346885	2.42004
ROBO2	1.74239	0	0	5	0.995143	0.924206	4.64535
GRIP1	1.70532	0	0	5	0.989419	0.791001	3.4177
SYNPR	1.70332	0	0	5	0.954553	0.4919	2.4949
XKR4	1.62825	0	0	5	0.992541	0.849031	3.24452
GRIK3	1.60254	0	0	5	0.896964	0.205434	1.83914
ROBO1	1.52374	0	0	5	0.974675	0.731479	3.08504
PTPRM	1.48481	0	0	5	0.9183	0.470027	2.23448
ZNF385D	1.48345	0	0	5	0.875108	0.535987	2.55711
SLC24A3	1.45587	0	0	5	0.869558	0.310643	1.91745
TIAM1	1.45244	0	0	5	0.944493	0.62855	2.28657
PCDH11X	1.31435	0	0	5	0.757155	0.343369	1.81131
TENM3	1.30211	0	0	5	0.910668	0.681512	2.38461
KCNIP1	1.2776	0	0	5	0.857069	0.287472	1.72795
TENM1	1.26888	0	0	5	0.862966	0.400987	1.726
ASTN2	1.26702	0	0	5	0.933218	0.736923	2.48091
COL25A1	1.25362	0	0	5	0.718994	0.191442	1.43506
SHISA6	1.22108	0	0	5	0.79046	0.395385	1.67895
PLCH1	1.21845	0	0	5	0.760798	0.20792	1.50066
LHFPL3	1.2001	0	0	5	0.761665	0.229224	1.55356
RPS6KA2	1.18045	0	0	5	0.957502	0.776402	2.54977
GRID2	1.14402	0	0	5	0.935993	0.808837	3.04771
WLS	1.12444	0	0	5	0.798265	0.258809	1.38408
GRIK2	1.08972	0	0	5	0.990286	0.933894	3.48589
SGCZ	1.05603	1.85139e-299	1.17514e-297	5	0.637294	0.590598	2.3453
STXBP6	1.02526	0	0	5	0.831917	0.413682	1.53574
PCSK5	1.00225	0	0	5	0.681353	0.191163	1.19638
GRIN3A	0.996425	0	0	5	0.724718	0.267114	1.32321
FSTL5	0.972793	0	0	5	0.781266	0.446335	1.82239
THSD7A	0.969767	0	0	5	0.770685	0.550646	1.85397
BACH1	0.939663	0	0	5	0.694709	0.332578	1.31908
NRXN3	0.939389	0	0	5	0.99948	0.984468	4.54927
PCDH11Y	0.923713	0	0	5	0.63209	0.320744	1.40048
TMEFF2	0.913221	0	0	5	0.907719	0.739724	2.04776
RASGRF2	0.910828	0	0	5	0.919514	0.70484	2.1385
CDH9	0.902907	0	0	5	0.906505	0.698329	2.16238
RUNX1T1	0.885511	0	0	5	0.886383	0.694498	1.83516
AC073332.1	0.871554	0	0	5	0.644059	0.298167	1.15342
LINC01322	0.861339	0	0	5	0.771032	0.480382	1.50388
BCL11A	0.854988	0	0	5	0.820642	0.553981	1.47246
DAB1	0.831234	0	0	5	0.968257	0.894633	3.05916
ELAVL2	0.817722	0	0	5	0.79098	0.522795	1.42357
SLC44A5	0.804903	0	0	5	0.899219	0.684216	1.9854
PACRG	0.803018	0	0	5	0.862272	0.682688	1.70707
CDH12	0.802963	0	0	5	0.782654	0.739009	2.50277
SNRPN	0.802066	0	0	5	0.906852	0.730085	1.83678
QKI	0.794671	0	0	5	0.891067	0.671484	1.71012
PITPNC1	0.784339	0	0	5	0.836253	0.610229	1.58324
LINC01122	0.777582	0	0	5	0.873547	0.641693	1.79857
GAD1	0.777555	0	0	5	0.739115	0.299852	1.15733
NETO2	0.777532	0	0	5	0.788205	0.557533	1.36201
RBFOX1	0.775397	0	0	5	1	0.985486	4.71169
KAZN	0.772819	0	0	5	0.993929	0.939302	3.48554
LRP8	0.766032	0	0	5	0.686557	0.346618	1.0257
GRIA1	0.765439	0	0	5	0.961665	0.860113	2.45783
RAB3C	0.761772	0	0	5	0.862619	0.679863	1.66669
SLC27A6	0.759934	0	0	5	0.446487	0.037236	0.800534
PIP5K1B	0.756791	0	0	5	0.797398	0.569476	1.42048
AUTS2	0.751285	0	0	5	0.986817	0.934876	3.14691
FARP1	0.748052	0	0	5	0.828101	0.634964	1.49773
DSCAML1	0.745467	0	0	5	0.896271	0.708769	1.81014
DNM3	0.739986	0	0	5	0.943799	0.847346	2.19853
LRP1B	0.7394	0	0	5	0.983521	0.955865	3.62054
GPC6	0.735587	0	0	5	0.798439	0.591011	1.89158
UBASH3B	0.728304	0	0	5	0.715178	0.372687	1.13256
ADCY8	0.725201	0	0	5	0.703209	0.348231	1.13646
PCLO	0.721311	0	0	5	0.969124	0.876009	2.44987
DMD	0.711818	0	0	5	0.968257	0.903533	2.84456
FRMD3	0.703543	0	0	5	0.659844	0.293389	0.954478
RBMS3	0.699411	0	0	5	0.648049	0.224216	0.950715
CDH8	0.697389	0	0	5	0.837814	0.64744	1.68735
MYO5B	0.694981	0	0	5	0.521769	0.100323	0.817278
TMTC2	0.694205	0	0	5	0.708066	0.469481	1.32638
MIR181A1HG	0.69372	0	0	5	0.751778	0.501782	1.21374
TNIK	0.689729	0	0	5	0.889506	0.752116	1.77544
PTCHD4	0.687518	0	0	5	0.737554	0.452773	1.32419
TOX2	0.685895	0	0	5	0.622723	0.244635	0.910305
DLGAP1	0.683699	0	0	5	0.998439	0.982491	4.08534
CRB1	0.680499	0	0	5	0.652212	0.308825	0.943951
FLT3	0.679453	0	0	5	0.563226	0.0683852	0.732184
SLC24A2	0.671638	0	0	5	0.890546	0.757536	1.9736
NETO1	0.668379	0	0	5	0.852732	0.697032	1.68997
MYRIP	0.666823	0	0	5	0.898352	0.75385	1.94593
TCF4	0.666023	0	0	5	0.974328	0.907353	2.65289
KIAA1211	0.663742	0	0	5	0.726973	0.365727	1.18187
NXPH2	0.661577	0	0	5	0.517953	0.121735	0.806791
DAPK1	0.65345	0	0	5	0.865742	0.712297	1.65228
MT-ATP6	0.651813	0	0	5	0.879098	0.839962	1.04786
MT-CO3	0.651781	0	0	5	0.918994	0.88794	1.10301
SLC8A1	0.650215	0	0	5	0.960798	0.831195	2.5868
COL19A1	0.6479	0	0	5	0.57294	0.335136	0.949136
FBN2	0.647569	0	0	5	0.420815	0.0358173	0.6855
KLHL5	0.645095	0	0	5	0.641457	0.298421	0.937695
FAM135B	0.64422	0	0	5	0.823591	0.643245	1.48559
SPARCL1	0.638113	0	0	5	0.821683	0.744441	1.31166
SLC6A1	0.636813	0	0	5	0.756808	0.338301	1.12425
SHTN1	0.635854	0	0	5	0.826366	0.664306	1.3745
TSHZ3	0.633038	0	0	5	0.634866	0.320598	0.897839
NAV2	0.632606	0	0	5	0.950564	0.872069	2.34654
ADCY2	0.630707	0	0	5	0.915178	0.843878	2.15626
NPAS3	0.629865	7.80611e-307	5.14988e-305	5	0.865048	0.831498	2.36482
AAK1	0.626818	0	0	5	0.918474	0.821665	1.9493
DOCK11	0.620262	0	0	5	0.600867	0.178274	0.790937
NCOA2	0.613678	0	0	5	0.84111	0.718869	1.51635
ANK1	0.611487	0	0	5	0.639549	0.248927	0.911866
GRIA3	0.609331	0	0	5	0.921769	0.789364	2.03394
ADAMTS19	0.600576	0	0	5	0.657242	0.452991	1.11043
FAM110B	0.598483	0	0	5	0.70477	0.487184	1.08888
PDE1C	0.593716	0	0	5	0.738942	0.522007	1.31165
[truncated: 9,542 more rows]

## Sheet: Supplementary Table 8
Supplementary Table 8. DEGs of Vascular Cells in snRNAseq Dataset
List of differentially expressed genes in Seurat clusters and subtypes depicted in Extended Data 7. Log2_FC = log-2 fold change. FDR = false discovery rate.
Gene	Log2_FC	Pvalue	FDR	Seurat_louvain_Resolution0.8	clusterExprPerc	ControlExprPerc	clusterAveExpr			Gene	Log2_FC	Pvalue	FDR	cellSubtype	clusterExprPerc	ControlExprPerc	clusterAveExpr
ARL15	3.65943	7.42e-95	2.49e-90	7	0.976879	0.45989	4.71119			FLT1	3.18653	0	0	Endothelial Cells	0.9563	0.107752	3.41431
ADAMTS9	3.08812	3.34e-66	2.8e-62	9	0.935484	0.287315	3.83767			ABCB1	2.79454	0	0	Endothelial Cells	0.929058	0.079961	2.95517
FLRT2	3.01339	4.21e-235	7.05e-231	3	0.942505	0.0757667	3.11848			ST6GALNAC3	2.74971	0	0	Endothelial Cells	0.946652	0.189176	3.21584
TSHZ2	2.99306	2.72e-82	9.13e-78	8	0.949367	0.13844	3.27246			MECOM	2.60397	0	0	Endothelial Cells	0.899546	0.0394929	2.68721
PRKG1	2.89699	4.75e-294	7.97e-290	0	0.995392	0.515497	4.43005			ATP10A	2.53686	0	0	Endothelial Cells	0.931896	0.221355	3.00414
KCNAB1	2.86721	3.69e-268	4.12e-264	0	0.90169	0.0847565	2.99323			ELOVL7	2.31736	0	0	Endothelial Cells	0.870602	0.0312043	2.37231
MECOM	2.85463	1e-81	1.68e-77	7	0.982659	0.410989	4.01165			VWF	2.09472	0	0	Endothelial Cells	0.832009	0.0385178	2.1628
PCBP3	2.85007	1.63e-83	5.46e-79	9	0.993548	0.253964	3.41299			THSD4	2.00793	5e-324	7.83e-321	Endothelial Cells	0.810443	0.123842	2.27027
CEMIP	2.84144	1.03e-169	4.93e-166	3	0.835729	0.132291	3.08403			MYRIP	1.97912	0	0	Endothelial Cells	0.821226	0.0843491	2.13395
MIR99AHG	2.81291	1.48e-237	4.95e-233	3	0.985626	0.43626	3.76134			PTPRB	1.96395	0	0	Endothelial Cells	0.842792	0.0429059	2.04177
PDE7B	2.72489	2.1e-76	3.52e-72	9	0.993548	0.45708	3.90707			CLDN5	1.9528	0	0	Endothelial Cells	0.799659	0.0502194	2.05598
RGS6	2.67389	7.49e-261	5.02e-257	0	0.935484	0.242884	3.16428			ABCG2	1.87442	0	0	Endothelial Cells	0.803632	0.0667967	2.00051
RCAN2	2.60428	2.09e-252	1.17e-248	0	0.906298	0.20525	2.97039			SLC7A5	1.78585	3.640944e-317	6.426841462e-314	Endothelial Cells	0.753121	0.0468064	1.86393
MYH11	2.60312	2.34e-263	1.96e-259	0	0.884793	0.0319418	2.64992			FLI1	1.78128	0	0	Endothelial Cells	0.807037	0.0858118	1.92989
LAMA2	2.59983	7.79e-187	4.36e-183	3	0.985626	0.52736	4.09743			DOCK9	1.75307	0	9.8e-322	Endothelial Cells	0.88479	0.309605	2.35991
RNF220	2.56033	6.15e-194	4.12e-190	3	0.903491	0.271497	3.03394			EPAS1	1.67798	0	0	Endothelial Cells	0.935301	0.465139	2.71312
BICC1	2.5482	7.84e-205	8.77e-201	3	0.880903	0.0342754	2.60283			ANO2	1.66559	6.40759e-276	7.95918e-273	Endothelial Cells	0.760499	0.111165	1.88909
PDE3A	2.48888	7.05e-240	2.96e-236	0	0.930876	0.311512	3.17917			ARL15	1.6551	1.67311e-231	1.24695e-228	Endothelial Cells	0.781498	0.227206	2.10807
SLIT3	2.4882	6.61e-241	3.17e-237	0	0.866359	0.056926	2.61064			RUNDC3B	1.65045	2.8528323493e-314	4.7839145668905e-311	Endothelial Cells	0.755959	0.0443686	1.73161
ATP1A2	2.48148	2.95e-213	4.94e-209	2	0.977625	0.502785	3.80481			ERG	1.64229	3.7386e-320	7.375807e-317	Endothelial Cells	0.767877	0.0497318	1.73517
ABCA9	2.47486	1.22e-196	1.02e-192	3	0.909651	0.214672	2.8607			HLA-E	1.64058	7.40632e-308	1.18282e-304	Endothelial Cells	0.790011	0.120917	1.85331
ZFHX3	2.42919	2.61e-301	8.76e-297	0	0.987711	0.632511	3.90834			LRMDA	1.593	1.61638e-251	1.54886e-248	Endothelial Cells	0.784904	0.180887	1.97955
GPC5	2.40949	4.96e-182	3.33e-178	2	0.903614	0.290223	3.1437			GPCPD1	1.5801	5.6918e-227	3.97691e-224	Endothelial Cells	0.775823	0.288152	2.11799
SGIP1	2.37784	4.84e-71	5.41e-67	9	0.987097	0.458994	3.46835			TBC1D4	1.57587	6.89186e-274	7.97031e-271	Endothelial Cells	0.782633	0.166748	1.88834
TRPC4	2.31654	1.49e-65	1e-61	9	0.903226	0.208311	2.71926			PODXL	1.56859	3.20965e-319	5.98028145e-316	Endothelial Cells	0.778093	0.0745978	1.69515
LINC01088	2.28298	3.06e-160	1.14e-156	3	0.802875	0.0625376	2.4139			SLC39A10	1.53331	1.49733e-244	1.32151e-241	Endothelial Cells	0.733258	0.156021	1.80712
FLT1	2.28276	1.42e-145	1.59e-141	1	0.956954	0.413836	3.62145			GALNT18	1.52579	3.44054e-236	2.68346e-233	Endothelial Cells	0.796254	0.270112	2.05906
ATP1A2	2.28024	1.79e-63	6.01e-59	6	0.988701	0.555006	3.87583			ST8SIA6	1.5197	8.77625e-288	1.22641e-284	Endothelial Cells	0.717367	0.0321794	1.57807
GRM3	2.26292	6.35e-185	5.33e-181	2	0.874355	0.235458	2.78074			ITGA6	1.51342	3.13463e-295	4.57084e-292	Endothelial Cells	0.727015	0.03608	1.57386
FLT1	2.254	2.7e-106	1.13e-102	4	0.983568	0.439032	3.70247			ADIPOR2	1.48248	1.97931e-267	2.14136e-264	Endothelial Cells	0.77185	0.165773	1.77399
PLPP1	2.24968	1.46e-55	1.23e-51	7	0.855491	0.425	3.07384			SLC7A1	1.45928	2.78276e-260	2.82813e-257	Endothelial Cells	0.695233	0.0497318	1.54755
VEGFC	2.20885	1.69e-56	1.89e-52	7	0.763006	0.114835	2.38481			SEC14L1	1.44593	2.86698e-262	3.00477e-259	Endothelial Cells	0.792849	0.214529	1.82326
ABCA10	2.20183	7.93e-155	2.66e-151	3	0.794661	0.121167	2.38868			CGNL1	1.43537	4.75714e-254	4.6925e-251	Endothelial Cells	0.729285	0.0960507	1.6201
SLC6A1	2.19403	8.47e-196	9.47e-192	2	0.92599	0.363861	3.01387			ST6GAL1	1.43269	4.88638e-228	3.4868e-225	Endothelial Cells	0.73042	0.150658	1.72711
ABCB1	2.17234	1.61e-48	1.08e-44	8	0.974684	0.450616	3.53432			PRKCH	1.42844	6.50815e-234	4.96069e-231	Endothelial Cells	0.787174	0.233545	1.88558
CLDN5	2.17092	2.04e-150	6.83e-146	4	0.948357	0.327133	2.93396			B2M	1.40451	2.14691e-197	1.12505e-194	Endothelial Cells	0.801362	0.325695	2.09175
DLC1	2.14248	2.62e-233	8.8e-229	2	0.981067	0.744431	4.28982			ADGRL4	1.4036	2.09977e-274	2.51507e-271	Endothelial Cells	0.69126	0.0195027	1.43711
DMD	2.14073	2.92e-218	8.92e-215	0	0.910906	0.399431	2.91601			LIMCH1	1.39843	6.67803e-244	5.74276e-241	Endothelial Cells	0.750284	0.153096	1.67077
ELL2	2.12879	4.16e-58	1.74e-54	9	0.916129	0.360306	2.87203			PECAM1	1.38751	7.24533e-278	9.34592e-275	Endothelial Cells	0.706016	0.032667	1.44233
ST6GALNAC3	2.09891	7.66e-51	5.14e-47	7	0.953757	0.519505	3.74045			MKL2	1.38207	1.43643e-222	9.26441e-220	Endothelial Cells	0.799659	0.277913	1.9097
ABCB1	2.08658	1.64e-148	2.74e-144	1	0.950331	0.382362	3.20805			SLC2A1	1.37754	1.79625e-251	1.6734e-248	Endothelial Cells	0.691827	0.0643588	1.48415
ELOVL7	2.08627	1.05e-52	8.84e-49	8	0.949367	0.39617	3.12564			PLEKHG1	1.36115	2.32427e-215	1.4173e-212	Endothelial Cells	0.764472	0.210629	1.77979
NTRK3	2.08293	2.33e-154	7.11e-151	3	0.909651	0.374023	2.90919			TMSB10	1.35884	2.82617e-184	1.26379e-181	Endothelial Cells	0.704881	0.204778	1.76227
ATP10A	2.07214	2.81e-166	9.43e-162	1	0.950331	0.474291	3.38347			RNF144B	1.32789	1.11432e-245	1.01005e-242	Endothelial Cells	0.655505	0.0195027	1.36086
AC026316.5	2.06829	1.48e-151	4.14e-148	3	0.7577	0.0225496	2.09999			CEMIP2	1.30732	1.35537e-238	1.0823e-235	Endothelial Cells	0.687855	0.0760605	1.43702
ST6GALNAC3	2.0666	7.24e-143	6.07e-139	1	0.948675	0.462138	3.47602			SYNE1	1.29062	4.78602e-217	2.97247e-214	Endothelial Cells	0.875709	0.505607	2.34563
AL138828.1	2.06492	6.45e-49	1.35e-45	9	0.896774	0.319574	2.81618			ABLIM1	1.28749	3.73262e-210	2.19622e-207	Endothelial Cells	0.785471	0.229644	1.74752
TMSB10	2.06007	1.89e-144	3.17e-140	4	0.929577	0.373782	2.86127			SAMD12	1.28199	1.12379e-210	6.73029e-208	Endothelial Cells	0.675369	0.105802	1.47239
PITPNC1	2.02842	1.18e-59	6.61e-56	9	0.96129	0.457354	3.00377			IGF1R	1.28005	1.11011e-175	4.43226e-173	Endothelial Cells	0.868331	0.427109	2.2468
PDE7B	2.013	1.12e-156	6.24e-153	2	0.913941	0.400681	2.99921			MT2A	1.27917	4.36536e-159	1.42141e-156	Endothelial Cells	0.660045	0.18235	1.6473
SORBS2	2.00013	5e-203	1.29e-199	0	0.943164	0.495572	3.18413			AFDN	1.27891	6.68423e-226	4.57502e-223	Endothelial Cells	0.761635	0.175037	1.61511
GRM8	1.99016	1.72e-151	7.19e-148	2	0.815835	0.215347	2.47994			CCNY	1.26598	4.94377e-198	2.63181e-195	Endothelial Cells	0.835414	0.425646	2.1131
RBPMS	1.97834	1.51e-218	5.07e-215	0	0.920123	0.551866	3.10571			PTPRM	1.23281	9.21518e-193	4.54498e-190	Endothelial Cells	0.860386	0.498294	2.3111
KAZN	1.97072	2.03e-128	4.25e-125	3	0.778234	0.241732	2.3144			SLCO2B1	1.22972	3.52047e-231	2.56673e-228	Endothelial Cells	0.664586	0.0502194	1.31995
IFI27	1.95342	4.04e-140	4.51e-136	4	0.901408	0.249779	2.46169			A2M	1.22553	1.48883e-170	5.54804e-168	Endothelial Cells	0.778093	0.341784	1.91757
COLEC12	1.94675	1.03e-138	3.44e-135	2	0.888124	0.371906	2.91713			IFI27	1.22088	1.60666e-171	6.1936e-169	Endothelial Cells	0.604427	0.0804486	1.38322
LTBP1	1.92351	5.08e-183	1.13e-179	0	0.806452	0.189437	2.25398			GALNT15	1.21767	1.14038e-207	6.59416e-205	Endothelial Cells	0.625426	0.0453437	1.29748
ABCC9	1.9178	2.8e-58	1.34e-54	9	0.890323	0.220612	2.33273			ADGRF5	1.213	3.02837e-205	1.66501e-202	Endothelial Cells	0.731555	0.187226	1.55558
MKL2	1.91705	2.94e-59	4.93e-55	8	0.943038	0.500684	3.0039			TFRC	1.205	2.87032e-205	1.60441e-202	Endothelial Cells	0.636209	0.0677718	1.31737
PDE4D	1.89207	4.22e-54	4.72e-50	8	0.968354	0.628728	3.45625			RAPGEF2	1.1965	2.44782e-186	1.10939e-183	Endothelial Cells	0.849603	0.448562	2.094
B2M	1.88919	5.16e-138	4.33e-134	4	0.964789	0.492766	3.01439			PDE10A	1.196	1.25912e-165	4.39877e-163	Endothelial Cells	0.696935	0.167235	1.59123
MT2A	1.88449	1.74e-113	9.72e-110	4	0.889671	0.341895	2.63319			HEG1	1.19214	5.02488e-221	3.17971e-218	Endothelial Cells	0.676504	0.0828864	1.33428
SDK1	1.8783	2.65e-166	4.44e-163	0	0.788018	0.177736	2.22111			ESYT2	1.18606	4.92433e-158	1.57288e-155	Endothelial Cells	0.885925	0.521209	2.44445
ABCA8	1.87368	1.6e-146	3.82e-143	3	0.790554	0.148827	2.10472			BMPR2	1.17041	5.22518e-188	2.40058e-185	Endothelial Cells	0.841657	0.408094	1.95993
RGS5	1.87236	1.79e-54	3e-50	6	0.960452	0.45132	3.03245			EGFL7	1.15831	2.84019e-224	1.90509e-221	Endothelial Cells	0.66118	0.0594832	1.25694
LAMA2	1.87133	4.2e-112	6.12e-109	2	0.932874	0.523515	3.41584			NEDD9	1.14538	1.95722e-190	9.24525e-188	Endothelial Cells	0.656073	0.11019	1.34206
VWF	1.8692	7.66e-46	3.67e-42	8	0.917722	0.383037	2.8278			NFIB	1.11902	8.09088e-151	2.42278e-148	Endothelial Cells	0.710556	0.247196	1.61828
FAM155A	1.85503	1.98e-39	4.15e-36	8	0.791139	0.316279	2.49158			GRB10	1.11899	3.2509e-182	1.3978e-179	Endothelial Cells	0.670261	0.138957	1.36943
ABCB1	1.85242	1.2e-87	1.91e-84	4	0.960094	0.410983	3.09746			MEF2A	1.11386	1.00046e-159	3.32212e-157	Endothelial Cells	0.80874	0.411507	1.92285
CARMN	1.84684	6.04e-165	9.21e-162	0	0.864823	0.361796	2.62074			LMBR1	1.10513	3.86833e-183	1.68488e-180	Endothelial Cells	0.723042	0.221355	1.49586
THSD4	1.83976	2.85e-139	1.91e-135	1	0.875828	0.359302	2.73855			THSD7A	1.10021	5.41908e-172	2.11331e-169	Endothelial Cells	0.587401	0.061921	1.20872
RNF152	1.82361	1.66e-47	2.94e-44	9	0.954839	0.413887	2.80704			SLC1A1	1.09685	5.90052e-177	2.41331e-174	Endothelial Cells	0.600454	0.0697221	1.21685
PDLIM5	1.82227	2.03e-186	4.86e-183	0	0.869432	0.437065	2.61632			BSG	1.08661	2.48663e-136	6.31792e-134	Endothelial Cells	0.699773	0.286689	1.6583
GRAMD2B	1.81352	4.77e-56	1.78e-52	9	0.948387	0.378896	2.55956			EMCN	1.08149	2.67679e-178	1.10832e-175	Endothelial Cells	0.62202	0.0848367	1.23702
CACNB2	1.80878	3.15e-174	6.61e-171	0	0.854071	0.314991	2.40256			STXBP6	1.08089	1.45792e-170	5.49389e-168	Endothelial Cells	0.574347	0.0463189	1.16723
CACNA1C	1.80479	6.3e-159	9.19e-156	0	0.947773	0.530044	3.17318			INPP5D	1.071	2.84536e-196	1.46812e-193	Endothelial Cells	0.589671	0.0199902	1.10522
COL4A1	1.77131	5.34e-45	8.53e-42	9	0.896774	0.405686	2.63825			ARHGAP31	1.06949	2.07407e-192	1.00812e-189	Endothelial Cells	0.674234	0.122379	1.28081
RYR2	1.76047	1.97e-170	3.88e-167	0	0.738863	0.100569	1.84538			IRAK3	1.06079	1.15011e-166	4.06025e-164	Endothelial Cells	0.635641	0.134569	1.29038
DLC1	1.75398	2.38e-47	3.99e-44	9	1	0.771186	4.15648			ANKS1A	1.05909	5.50509e-152	1.66333e-149	Endothelial Cells	0.716799	0.273525	1.56488
RORA	1.75322	2.03e-164	8.49e-161	3	0.989733	0.779014	3.99539			NEBL	1.05827	1.389e-126	3.10561e-124	Endothelial Cells	0.816118	0.403706	1.97032
PDGFRB	1.75255	7.64e-154	3.66e-150	2	0.929432	0.42698	2.74909			DNM3	1.05724	3.45204e-157	1.09221e-154	Endothelial Cells	0.723042	0.276938	1.55457
LPP	1.75088	6.03e-225	2.25e-221	0	0.938556	0.685642	3.26658			USP54	1.05657	2.69936e-179	1.13164e-176	Endothelial Cells	0.676504	0.154071	1.32189
GPC5	1.7347	5.51e-36	1.63e-32	6	0.864407	0.360286	2.75553			AGFG1	1.05498	1.25484e-164	4.25098e-162	Endothelial Cells	0.720204	0.256948	1.50946
AC092957.1	1.73246	1.62e-116	3.02e-113	3	0.903491	0.44528	2.8319			CDYL2	1.05425	3.29147e-191	1.57699e-188	Endothelial Cells	0.585131	0.0243784	1.09436
ST6GALNAC3	1.73206	2.77e-31	2.73e-28	8	0.962025	0.52093	3.39706			NXN	1.0528	7.9438e-141	2.16601e-138	Endothelial Cells	0.766175	0.320332	1.71173
DLG2	1.73163	8.51e-133	1.9e-129	3	0.921971	0.588094	2.99052			PPFIBP1	1.04434	5.51629e-133	1.33097e-130	Endothelial Cells	0.831442	0.500731	2.1389
COL4A3	1.71868	1.66e-55	5.58e-52	9	0.916129	0.25041	2.19881			ID1	1.03444	3.36204e-165	1.15057e-162	Endothelial Cells	0.560726	0.0385178	1.10724
C11orf96	1.71808	1.18e-42	1.79e-39	9	0.812903	0.223346	2.18391			BTNL9	1.02591	2.60904e-188	1.21531e-185	Endothelial Cells	0.574915	0.0170648	1.0538
GPC5	1.71384	5.92e-32	5.67e-29	9	0.877419	0.362767	2.74553			JCAD	1.01986	9.81624e-170	3.61777e-167	Endothelial Cells	0.633371	0.121404	1.22823
KCNE4	1.71152	2.98e-50	7.69e-47	9	0.825806	0.167578	2.01736			ITM2A	1.01273	1.82603e-154	5.56741e-152	Endothelial Cells	0.546538	0.0429059	1.09367
ANO2	1.70322	6.25e-42	1.91e-38	8	0.905063	0.389877	2.62582			MCF2L	1.00703	2.55798e-179	1.08594e-176	Endothelial Cells	0.577185	0.0336421	1.06384
HLA-E	1.69346	1.52e-122	1.02e-118	4	0.913146	0.369353	2.47511			CMTM8	1.00258	1.06433e-161	3.56954e-159	Endothelial Cells	0.583995	0.068747	1.12886
MECOM	1.69312	1.56e-107	4.75e-104	1	0.864238	0.356497	2.71146			TGM2	1.00201	2.2035e-168	7.86181e-166	Endothelial Cells	0.57832	0.0565578	1.09691
CEBPD	1.67959	2.27e-48	4.47e-45	9	0.870968	0.287042	2.22193			GNAQ	0.999997	4.1693e-142	1.14615e-139	Endothelial Cells	0.799659	0.387616	1.76209
AFF3	1.67786	5.69e-33	6.16e-30	8	0.765823	0.354856	2.41877			CPNE8	0.994483	3.1686e-147	9.00579e-145	Endothelial Cells	0.675936	0.214042	1.3819
PELI1	1.67771	4.44e-36	9.92e-33	7	0.693642	0.268132	2.13149			CADPS2	0.988052	1.49568e-131	3.50785e-129	Endothelial Cells	0.6958	0.272062	1.49638
FLI1	1.67464	7.55e-46	3.67e-42	8	0.917722	0.397538	2.57699			USP6NL	0.983324	2.37305e-159	7.80269e-157	Endothelial Cells	0.646425	0.152121	1.24372
SLC12A2	1.66937	4.9e-49	1.1e-45	9	0.974194	0.515856	2.78413			APOLD1	0.977604	3.89149e-123	8.31291e-121	Endothelial Cells	0.679342	0.257435	1.49737
MIR4435-2HG	1.66672	2.13e-39	2.74e-36	9	0.793548	0.287589	2.22345			LAMA3	0.976459	2.96695e-156	9.2996e-154	Endothelial Cells	0.519864	0.0102389	0.997107
CACNA1C	1.66641	9.69e-39	1.2e-35	9	0.974194	0.585566	3.2752			MTUS1	0.974077	8.91317e-124	1.92858e-121	Endothelial Cells	0.818388	0.476353	1.98483
PRKG1	1.65624	3.23e-75	2.05e-72	2	0.963855	0.531559	3.43154			NAMPT	0.972291	1.56721e-133	3.80878e-131	Endothelial Cells	0.6521	0.195027	1.3528
NKAIN2	1.65425	2.71e-38	8.26e-35	7	0.65896	0.13544	1.79548			CCDC85A	0.972207	3.00396e-138	7.87085e-136	Endothelial Cells	0.511918	0.0390054	1.0385
PLXDC2	1.6537	7.78e-120	1.54e-116	3	0.76386	0.183403	1.98508			TCF4	0.970204	4.96342e-137	1.28049e-134	Endothelial Cells	0.913734	0.656265	2.55401
ELOVL7	1.65012	1.59e-115	5.94e-112	1	0.85596	0.336865	2.51455			RASGRF2	0.961337	1.10531e-134	2.70583e-132	Endothelial Cells	0.714529	0.267674	1.47251
ATP10A	1.64501	4e-79	4.79e-76	4	0.948357	0.499557	3.10079			SPOCK3	0.956435	1.83257e-121	3.88991e-119	Endothelial Cells	0.528944	0.100439	1.12405
GRM3	1.63972	5.54e-39	2.32e-35	6	0.847458	0.307756	2.42624			ETS2	0.95393	7.11107e-150	2.07384e-147	Endothelial Cells	0.616913	0.134569	1.18754
FLT1	1.63738	3.58e-51	2.93e-48	5	0.990025	0.442263	3.16547			PRICKLE2	0.953921	1.26766e-118	2.57665e-116	Endothelial Cells	0.656073	0.262311	1.45081
PID1	1.62835	1.42e-110	2.51e-107	3	0.770021	0.239928	2.09915			LEF1	0.953206	3.63409e-116	7.08605e-114	Endothelial Cells	0.755392	0.357874	1.69486
PTN	1.62783	8.23e-47	9.2e-43	6	0.887006	0.413366	2.54974			SLC16A1	0.951166	2.89514e-115	5.5169e-113	Endothelial Cells	0.465948	0.0351048	1.01179
RGS5	1.6269	2.98e-90	9.99e-86	5	0.985037	0.415006	2.70281			WWTR1	0.946928	2.08344e-112	3.86047e-110	Endothelial Cells	0.749716	0.358849	1.67864
AL138828.1	1.61736	4.88e-113	7.43e-110	2	0.783133	0.263923	2.20612			TEK	0.945653	1.66225e-168	5.99445e-166	Endothelial Cells	0.550511	0.0229157	0.984191
CTNNA3	1.60987	1.3e-131	1.4e-128	0	0.700461	0.163504	1.87603			SRGN	0.944688	1.74892e-150	5.19073e-148	Endothelial Cells	0.576617	0.083374	1.09006
PCSK5	1.60575	1.81e-33	2.88e-30	7	0.635838	0.157418	1.87896			TSPAN5	0.94401	3.56626e-123	7.667e-121	Endothelial Cells	0.643587	0.20234	1.35189
COL4A4	1.60514	3.62e-48	6.75e-45	9	0.845161	0.246309	2.06622			NOSTRIN	0.94353	1.41765e-140	3.8036e-138	Endothelial Cells	0.609535	0.146758	1.19618
SLC7A5	1.58456	3.2e-96	8.26e-93	4	0.875587	0.310009	2.31085			GPR85	0.933543	1.95067e-128	4.42038e-126	Endothelial Cells	0.49319	0.0336421	0.998141
VWF	1.58263	1.44e-88	2.41e-85	4	0.875587	0.346029	2.44187			PALMD	0.931095	1.56073e-154	4.80219e-152	Endothelial Cells	0.54143	0.0370551	0.995044
PDE8A	1.58206	1.71e-50	4.79e-47	9	0.954839	0.536632	2.68673			HLA-B	0.923772	8.89704e-139	2.34952e-136	Endothelial Cells	0.560159	0.0941004	1.08097
TMEM132C	1.57942	5.34e-100	8.14e-97	3	0.774127	0.283524	2.15716			PDXK	0.92319	1.98632e-144	5.55144e-142	Endothelial Cells	0.613507	0.14627	1.16305
SLC38A11	1.57863	9.91e-111	1.33e-107	2	0.881239	0.381188	2.52482			KLHL5	0.918665	5.06745e-137	1.29734e-134	Endothelial Cells	0.654938	0.204291	1.28295
KCTD8	1.57215	1.69e-35	2.46e-32	8	0.702532	0.158413	1.87647			PTMA	0.898835	2.83206e-95	4.00767e-93	Endothelial Cells	0.749149	0.403218	1.7819
MECOM	1.56852	1.44e-28	1.18e-25	8	0.886076	0.41751	2.79007			TMEM123	0.897473	2.82386e-136	7.12081e-134	Endothelial Cells	0.574347	0.11214	1.08806
ABCG2	1.56696	1.8e-91	3.56e-88	4	0.884977	0.34721	2.38417			EEF1A1	0.896616	7.95128e-113	1.4815e-110	Endothelial Cells	0.677072	0.302779	1.4576
AKAP6	1.56437	1.67e-145	2.08e-142	0	0.691244	0.103732	1.66666			CNOT6L	0.892472	1.01293e-125	2.22038e-123	Endothelial Cells	0.633939	0.201853	1.24674
PDGFRB	1.56159	1.42e-38	1.64e-35	9	0.980645	0.483324	2.76169			UBC	0.89225	2.25754e-119	4.67366e-117	Endothelial Cells	0.671964	0.252072	1.35665
NR4A1	1.55914	1.83e-109	1.33e-106	0	0.705069	0.230867	2.02383			C22orf34	0.887403	6.9712e-133	1.67e-130	Endothelial Cells	0.473893	0.00633837	0.896136
MYRIP	1.55454	5.16e-35	6.92e-32	8	0.898734	0.404378	2.55952			ELMO1	0.881453	3.6837e-129	8.46192e-127	Endothelial Cells	0.622588	0.159922	1.18438
COLEC12	1.55048	2.31e-32	4.31e-29	6	0.920904	0.427668	2.74553			SGMS1	0.874985	5.65902e-109	9.98907e-107	Endothelial Cells	0.742338	0.387616	1.61867
BSG	1.54492	5.26e-104	1.96e-100	4	0.892019	0.42545	2.44614			EXOC6	0.873681	1.70844e-120	3.5811e-118	Endothelial Cells	0.640182	0.205266	1.24959
DLC1	1.54182	7.01e-42	4.7e-38	6	0.977401	0.770902	3.94405			SMAD6	0.873015	1.15505e-118	2.36207e-116	Endothelial Cells	0.486379	0.0477816	0.956211
KCNMA1	1.52855	2.7e-130	2.83e-127	0	0.666667	0.114801	1.66093			APP	0.866884	4.0329e-118	8.00328e-116	Endothelial Cells	0.786606	0.439785	1.69138
SGIP1	1.51773	5.65e-111	7.89e-108	2	0.86747	0.410891	2.47364			ACVR1	0.863341	2.88946e-126	6.37545e-124	Endothelial Cells	0.589103	0.14237	1.11353
ADAMTS1	1.51578	4.21e-95	2.31e-92	0	0.637481	0.167615	1.87915			CYYR1	0.857091	5.69912e-127	1.2828e-124	Endothelial Cells	0.470488	0.0136519	0.879416
CALD1	1.5155	9.12e-50	2.18e-46	9	1	0.692728	3.31575			CHSY1	0.856355	1.82607e-107	3.15683e-105	Endothelial Cells	0.53462	0.127743	1.08278
PDGFRB	1.51073	3.23e-41	1.81e-37	6	0.949153	0.481848	2.70418			ANXA3	0.855729	2.49383e-146	7.0284e-144	Endothelial Cells	0.508513	0.0165773	0.883433
PDE7B	1.5107	3.7e-33	7.75e-30	6	0.915254	0.457646	2.73352			SLCO1A2	0.85177	2.90646e-102	4.59796e-100	Endothelial Cells	0.452327	0.0458313	0.936055
ITM2A	1.51013	2.35e-111	1.13e-107	4	0.819249	0.207263	1.89034			CXorf36	0.850575	1.30928e-148	3.7854e-146	Endothelial Cells	0.509648	0.0131643	0.872933
MCAM	1.50369	2.69e-140	3.22e-137	0	0.700461	0.131562	1.69745			FOXO1	0.84814	1.26409e-111	2.3294e-109	Endothelial Cells	0.595914	0.173574	1.17045
GRM8	1.50192	7.92e-34	1.9e-30	6	0.79096	0.283278	2.22523			DUSP1	0.847312	4.87651e-108	8.51814e-106	Endothelial Cells	0.579455	0.16236	1.1613
SLC6A1	1.50142	3.22e-35	8.29e-32	6	0.875706	0.428768	2.58587			NR3C2	0.847231	5.00426e-91	6.74028e-89	Endothelial Cells	0.721907	0.403706	1.6708
SLC20A2	1.49431	2.49e-118	4.91e-115	2	0.846816	0.499691	2.52414			SPOCK2	0.846457	8.59148e-141	2.32372e-138	Endothelial Cells	0.53689	0.0575329	0.940497
IFITM3	1.49334	8.84e-97	2.69e-93	4	0.870892	0.354591	2.23866			RIN2	0.844982	1.01421e-124	2.20874e-122	Endothelial Cells	0.609535	0.159922	1.13342
SLC30A10	1.49238	3.22e-124	7.71e-121	2	0.772806	0.235458	1.94309			MFSD2A	0.843775	2.29093e-135	5.6495e-133	Endothelial Cells	0.486379	0.014627	0.866895
IL4R	1.49231	5.77e-41	1.38e-37	8	0.803797	0.275239	1.98812			TSC22D1	0.841178	2.22842e-101	3.49237e-99	Endothelial Cells	0.835982	0.565578	2.07294
COL4A2	1.48352	1.3e-37	1.36e-34	9	0.909677	0.468015	2.46437			STOM	0.840429	9.74041e-116	1.87744e-113	Endothelial Cells	0.627128	0.205753	1.20497
RORA	1.48285	1.03e-132	3.13e-129	2	0.979346	0.774752	3.723			RPS28	0.837234	3.14477e-96	4.52658e-94	Endothelial Cells	0.628831	0.272062	1.34689
LDB2	1.48264	2.46e-36	5.9e-33	7	0.763006	0.367857	2.21011			RBMS2	0.830311	1.59813e-118	3.20946e-116	Endothelial Cells	0.645289	0.228669	1.22984
ST6GALNAC3	1.48183	1.66e-52	6.25e-50	4	0.920188	0.49129	3.05305			ITGA1	0.827294	2.56705e-84	3.1421e-82	Endothelial Cells	0.709421	0.40078	1.63228
ADGRD1	1.48014	1.11e-38	1.32e-35	9	0.76129	0.201203	1.85189			TANC1	0.824506	5.60472e-107	9.59036e-105	Endothelial Cells	0.702043	0.313018	1.40596
SOX5	1.47857	2.44e-170	4.55e-167	0	0.950845	0.685642	3.15047			SHANK3	0.824413	6.63498e-156	2.06041e-153	Endothelial Cells	0.526674	0.0170648	0.853399
SLC6A17	1.47763	5.33e-52	1.62e-48	9	0.8	0.0997813	1.63825			MT-ATP6	0.823351	8.5087e-101	1.32113e-98	Endothelial Cells	0.870602	0.634325	2.17699
ACTA2	1.47633	2.52e-122	2.41e-119	0	0.654378	0.112271	1.64952			SGPP2	0.820973	4.74545e-130	1.10523e-127	Endothelial Cells	0.477866	0.0131643	0.845751
MAST4	1.47158	1.53e-38	5.15e-35	7	0.83815	0.53544	2.56475			CAVIN2	0.819169	8.23856e-115	1.56104e-112	Endothelial Cells	0.488082	0.0570453	0.915678
PRKCH	1.47108	3.07e-39	5.72e-36	8	0.898734	0.471683	2.52735			PPARD	0.817931	9.87524e-129	2.25303e-126	Endothelial Cells	0.561862	0.109215	0.995749
PLA2G4A	1.4654	3.34e-44	1.4e-40	8	0.734177	0.0911081	1.61958			PON2	0.817108	8.52084e-115	1.60546e-112	Endothelial Cells	0.573212	0.158459	1.07256
SLC7A5	1.46507	1.15e-106	3.22e-103	1	0.799669	0.292926	2.13632			ZNF366	0.810906	1.62954e-118	3.25308e-116	Endothelial Cells	0.452894	0.0107265	0.829156
CPM	1.45865	1.38e-40	2.01e-37	9	0.793548	0.197649	1.83927			XAF1	0.809594	4.56803e-113	8.5588e-111	Endothelial Cells	0.631101	0.201365	1.18178
SLC38A11	1.45689	2.43e-97	1.41e-94	0	0.786482	0.389627	2.39488			MYO10	0.808941	2.41417e-109	4.30672e-107	Endothelial Cells	0.58286	0.158459	1.10924
BTBD9	1.45682	1.93e-39	2.59e-36	9	0.896774	0.515856	2.56031			SPTBN1	0.807672	4.4038e-93	6.07797e-91	Endothelial Cells	0.877412	0.63335	2.30472
FRY	1.44794	2.31e-139	2.67e-136	0	0.860215	0.511385	2.4559			IFITM3	0.803725	2.2551e-78	2.53797e-76	Endothelial Cells	0.595914	0.25451	1.34448
PTPRB	1.444	2.28e-35	4.5e-32	7	0.83815	0.392308	2.36385			WWC2	0.80225	2.37459e-101	3.70413e-99	Endothelial Cells	0.671964	0.282789	1.3326
ATP1B3	1.44193	4.86e-28	3.2e-25	9	0.741935	0.331329	2.09			ENG	0.801296	7.17719e-120	1.49508e-117	Endothelial Cells	0.555051	0.116041	0.994604
CRISPLD2	1.44181	2.17e-30	1.78e-27	9	0.716129	0.199016	1.90279			SNED1	0.800444	1.58196e-104	2.58809e-102	Endothelial Cells	0.620885	0.205753	1.20601
IL1R1	1.43979	1.3e-35	1.98e-32	8	0.746835	0.245417	1.85412			HERPUD1	0.799351	2.7912e-105	4.58879e-103	Endothelial Cells	0.558456	0.156997	1.06304
TRPC3	1.43113	9.99e-117	1.76e-113	2	0.72117	0.180074	1.75445			EPB41L4A	0.798429	1.09366e-100	1.69029e-98	Endothelial Cells	0.644722	0.244271	1.26319
ABCB1	1.42443	1.82e-48	1.04e-45	5	0.965087	0.41442	2.72663			CFLAR	0.797945	4.4917e-103	7.17346e-101	Endothelial Cells	0.733825	0.377864	1.49047
DKK2	1.42346	1.02e-24	7.42e-22	7	0.473988	0.00631868	1.43309			SAT1	0.797734	2.85122e-88	3.74997e-86	Endothelial Cells	0.622588	0.235982	1.2953
PDE1A	1.41988	1.6e-119	1.41e-116	0	0.651306	0.114801	1.58689			CD34	0.795037	1.47884e-131	3.49277e-129	Endothelial Cells	0.490352	0.0243784	0.835566
EPS8	1.41867	1.43e-114	2.4e-111	2	0.919105	0.606745	2.92963			HERC2	0.791974	1.96903e-107	3.38652e-105	Endothelial Cells	0.700908	0.31058	1.33855
PPP1R12B	1.41497	3.16e-128	3.21e-125	0	0.777266	0.368438	2.03953			NLK	0.78507	4.01252e-95	5.65428e-93	Endothelial Cells	0.644722	0.276938	1.28243
DGKG	1.41364	1.71e-126	1.69e-123	0	0.651306	0.0907653	1.5405			ASAP1	0.781658	3.91093e-86	4.93101e-84	Endothelial Cells	0.782633	0.479766	1.78741
TRPM6	1.41222	7.39e-44	2.75e-40	8	0.740506	0.12093	1.59095			PKP4	0.778682	7.69688e-88	1.00053e-85	Endothelial Cells	0.682747	0.317894	1.40507
NDUFA4L2	1.40992	2e-45	1.68e-41	6	0.79096	0.241199	1.84541			SRGAP2	0.776393	1.97742e-105	3.31594e-103	Endothelial Cells	0.628831	0.226231	1.17497
RPS28	1.40885	3.08e-100	1.03e-96	4	0.875587	0.381754	2.148			NET1	0.776311	6.37726e-102	1.00413e-99	Endothelial Cells	0.547106	0.130668	1.04054
ELOVL7	1.40765	4.27e-67	3.05e-64	4	0.870892	0.362267	2.3762			PTPRG	0.776273	6.86634e-107	1.16895e-104	Endothelial Cells	0.966515	0.868844	3.40343
FLI1	1.40642	6.13e-111	2.06e-107	1	0.827815	0.342163	2.15538			SERPINB6	0.772909	1.70937e-109	3.08219e-107	Endothelial Cells	0.629398	0.226231	1.15301
ITGA8	1.4045	3.57e-109	2.55e-106	0	0.617512	0.0721063	1.55265			FAM155A	0.772205	1.91871e-58	1.55059e-56	Endothelial Cells	0.480704	0.211604	1.12878
FRMD3	1.40371	3.43e-104	3.6e-101	2	0.790017	0.345606	2.11551			CDK17	0.772203	2.68221e-105	4.43133e-103	Endothelial Cells	0.631669	0.230619	1.16929
MYRIP	1.40359	2.65e-93	4.23e-90	1	0.801325	0.354004	2.25064			RAPGEF1	0.768023	3.18168e-87	4.0884e-85	Endothelial Cells	0.703178	0.335934	1.41961
PIP5K1B	1.40311	3.72e-107	2.55e-104	0	0.688172	0.239722	1.81939			EPHA4	0.763487	5.09455e-116	9.87635e-114	Endothelial Cells	0.517594	0.0828864	0.901478
RALGAPA2	1.40252	2.86e-37	4.8e-34	8	0.78481	0.290561	1.91119			RNF19A	0.762531	2.12237e-100	3.26514e-98	Endothelial Cells	0.602157	0.206728	1.12728
MYOCD	1.40148	4.78e-113	3.65e-110	0	0.577573	0.00948767	1.41454			XPR1	0.761728	2.67366e-103	4.29039e-101	Endothelial Cells	0.609535	0.206241	1.12491
PTPRB	1.39917	6.58e-105	1.54e-101	1	0.822848	0.335307	2.1629			EXOC6B	0.753523	1.81235e-80	2.1032e-78	Endothelial Cells	0.81101	0.521697	1.84572
PTPRM	1.39895	2.41e-45	1.01e-41	7	0.895954	0.65467	2.98345			TIE1	0.748919	3.02693e-129	7.00119e-127	Endothelial Cells	0.472758	0.0107265	0.765436
PDE3A	1.3963	1.99e-24	9.83e-22	9	0.83871	0.399399	2.45476			HLA-A	0.748883	2.73496e-100	4.18835e-98	Endothelial Cells	0.515891	0.117991	0.949428
LRRC1	1.39481	3.67e-40	8.21e-37	8	0.708861	0.114637	1.57262			SORBS2	0.747091	7.40809e-46	4.67016e-44	Endothelial Cells	0.778093	0.394929	1.92734
SLC6A12	1.39477	2.84e-113	4.53e-110	2	0.746988	0.220297	1.81805			ACER2	0.746901	7.62509e-95	1.07e-92	Endothelial Cells	0.433598	0.0419308	0.81648
MSRB3	1.39467	4.27e-135	4.77e-132	0	0.795699	0.386781	2.07216			QKI	0.746439	1.94485e-87	2.5087e-85	Endothelial Cells	0.836549	0.580205	1.99006
ABCC4	1.39461	1.85e-43	6.21e-40	8	0.727848	0.0954856	1.55412			TSHZ2	0.746306	4.04868e-58	3.24068e-56	Endothelial Cells	0.335414	0.0316919	0.804861
ARHGAP10	1.39219	3.9e-117	3.35e-114	0	0.844854	0.414927	2.29276			TMSB4X	0.74175	8.86977e-84	1.07391e-81	Endothelial Cells	0.640182	0.301316	1.30483
PTPRK	1.39101	1.26e-150	4.71e-147	2	0.951807	0.719678	3.18117			SMARCA2	0.741521	2.18517e-97	3.21431e-95	Endothelial Cells	0.667991	0.282789	1.24391
VWF	1.3887	1.78e-91	2.29e-88	1	0.81457	0.32814	2.20478			ADGRL2	0.739137	1.08054e-96	1.56879e-94	Endothelial Cells	0.621453	0.234032	1.15339
ABCA6	1.3872	2.68e-92	3.46e-89	3	0.620123	0.0691521	1.48646			PTTG1IP	0.738969	1.26432e-109	2.29204e-107	Endothelial Cells	0.554484	0.137981	0.964416
SLC6A12	1.38552	1.39e-36	1.42e-33	9	0.83871	0.277747	1.96501			MT-CYB	0.738557	1.47059e-81	1.7245e-79	Endothelial Cells	0.76504	0.482691	1.66884
GPC5	1.38468	2.31e-63	6.45e-60	5	0.942643	0.317995	2.34041			RPGR	0.738521	1.95044e-86	2.46845e-84	Endothelial Cells	0.427355	0.0560702	0.832249
ATP1A2	1.37936	1.06e-49	6.99e-47	5	0.98005	0.52755	2.93574			PLXNA2	0.738512	2.45038e-99	3.73549e-97	Endothelial Cells	0.53916	0.137494	0.979776
LAMA2	1.37846	1.23e-21	7.79e-19	6	0.954802	0.567932	3.14413			PLPP1	0.735341	2.74218e-65	2.45246e-63	Endothelial Cells	0.61067	0.301804	1.32177
COLEC12	1.37594	2.28e-62	1.12e-59	3	0.825462	0.39567	2.46722			SEMA6A	0.734963	2.34818e-109	4.21141e-107	Endothelial Cells	0.468785	0.0443686	0.810041
CMIP	1.37593	3.15e-41	8.12e-38	8	0.759494	0.187141	1.67454			SORBS1	0.731804	1.76396e-58	1.42898e-56	Endothelial Cells	0.77185	0.460751	1.83124
THSD7A	1.37519	1.37e-32	1.99e-29	7	0.728324	0.284615	1.92972			FLNB	0.72715	2.63181e-105	4.36959e-103	Endothelial Cells	0.534052	0.104827	0.93636
AL138828.1	1.37266	1.83e-31	3.23e-28	6	0.80226	0.320682	2.14414			DOCK1	0.724789	1.60912e-79	1.84187e-77	Endothelial Cells	0.766742	0.460751	1.6256
FBLN1	1.37222	1.64e-84	1.57e-81	3	0.607803	0.094107	1.50297			CD46	0.724346	6.18014e-88	8.09646e-86	Endothelial Cells	0.657208	0.305705	1.26866
LINC02147	1.3717	5.31e-22	2.31e-19	8	0.670886	0.282353	2.04974			HSPA1A	0.721778	3.93369e-63	3.40021e-61	Endothelial Cells	0.461975	0.142857	1.04153
ADGRG6	1.36861	1.5e-41	4.18e-38	8	0.664557	0.0276334	1.41005			RPS6KA2	0.720331	5.08706e-85	6.34237e-83	Endothelial Cells	0.666856	0.300829	1.28208
PODXL	1.36788	1.79e-95	4.28e-92	4	0.882629	0.338943	2.06646			PCDH11Y	0.720212	1.01519e-74	1.07405e-72	Endothelial Cells	0.368899	0.0214529	0.756082
TGFBR3	1.35931	1.07e-99	1.56e-96	3	0.718686	0.230908	1.70288			SLC19A3	0.720112	2.24743e-115	4.3071e-113	Endothelial Cells	0.447219	0.0107265	0.73772
MECOM	1.35825	2.82e-54	1.1e-51	4	0.894366	0.379392	2.49304			NOTCH4	0.720014	9.59345e-121	2.02355e-118	Endothelial Cells	0.468785	0.0214529	0.756273
PAG1	1.35662	2.47e-38	2.75e-35	9	0.83871	0.261618	1.86403			NPIPB5	0.719856	3.09253e-98	4.63024e-96	Endothelial Cells	0.505108	0.113116	0.899885
RUNDC3B	1.35615	3.2e-81	4.67e-78	4	0.840376	0.314438	2.04848			PARVB	0.717768	4.57672e-98	6.82195e-96	Endothelial Cells	0.530647	0.133593	0.946565
MYO1B	1.35612	4.94e-110	6.37e-107	2	0.805508	0.38026	2.11026			RAPGEF4	0.708866	9.29288e-73	9.58968e-71	Endothelial Cells	0.689557	0.366163	1.44217
COLEC12	1.35558	9.28e-23	3.99e-20	9	0.903226	0.431383	2.56749			CYTH1	0.707085	2.09196e-105	3.49055e-103	Endothelial Cells	0.525539	0.109703	0.888777
GPCPD1	1.35519	8.65e-66	5.92e-63	4	0.85446	0.470623	2.47183			JAM2	0.699819	4.65461e-99	7.06363e-97	Endothelial Cells	0.476731	0.0721599	0.824622
SLC2A1	1.3536	7.59e-89	1.34e-85	4	0.812207	0.296723	1.94555			NRP1	0.698332	1.54246e-94	2.14652e-92	Endothelial Cells	0.484109	0.0843491	0.856509
FHL5	1.35038	2.15e-90	1.03e-87	0	0.589862	0.129349	1.56313			DOCK4	0.696758	1.92437e-81	2.24877e-79	Endothelial Cells	0.547673	0.193077	1.0431
SLC1A3	1.34959	2.22e-104	2.4e-101	2	0.827883	0.354579	2.09476			HLA-C	0.696715	7.44225e-94	1.0314e-91	Endothelial Cells	0.497162	0.112628	0.880764
A2M	1.34826	6.2e-80	8.31e-77	4	0.896714	0.498967	2.45599			SH3BP4	0.69644	2.47083e-109	4.38449e-107	Endothelial Cells	0.471056	0.0453437	0.772186
FLT1	1.34783	4.79e-16	1.14e-13	8	0.93038	0.481259	2.99227			PTPN14	0.696369	2.65678e-92	3.62208e-90	Endothelial Cells	0.567537	0.176012	1.01205
GABRE	1.34626	1.77e-39	2.48e-36	9	0.690323	0.0852925	1.47916			NFKBIA	0.694486	9.38627e-97	1.36868e-94	Endothelial Cells	0.488082	0.0916626	0.847343
ARHGAP42	1.34549	1.24e-105	1.38e-102	2	0.800344	0.357054	2.08055			PARP14	0.691443	9.87824e-90	1.31991e-87	Endothelial Cells	0.560726	0.183325	1.00732
KCNIP1	1.345	3.81e-74	2.9e-71	3	0.540041	0.0345761	1.39411			EML1	0.690653	1.10802e-103	1.78658e-101	Endothelial Cells	0.462543	0.0497318	0.772639
SLC7A11	1.34394	8.88e-80	7.84e-77	3	0.700205	0.298557	1.85838			LEPR	0.689848	7.66834e-85	9.49007e-83	Endothelial Cells	0.528377	0.152608	0.977747
CACNA1C	1.33909	1.68e-77	1.1e-74	2	0.903614	0.54703	2.81157			LIMS2	0.687515	1.19626e-105	2.01608e-103	Endothelial Cells	0.505108	0.0828864	0.831939
HLA-B	1.33779	2.93e-96	8.19e-93	4	0.784038	0.249779	1.7724			SLCO4A1	0.68648	5.36216e-86	6.73544e-84	Endothelial Cells	0.387628	0.0136519	0.706752
GPCPD1	1.33659	1.81e-83	1.84e-80	1	0.816225	0.456529	2.39292			PELI1	0.685483	2.46959e-78	2.77006e-76	Endothelial Cells	0.477866	0.123842	0.898614
CADPS2	1.33545	2.25e-35	3.14e-32	8	0.873418	0.450342	2.24502			NPAS2	0.684761	6.69995e-77	7.29555e-75	Endothelial Cells	0.557321	0.207216	1.06878
PRKCA	1.33526	1.22e-90	1.46e-87	3	0.784394	0.389357	2.02966			SYNE2	0.681186	8.78976e-70	8.67032e-68	Endothelial Cells	0.807037	0.548513	1.86016
B2M	1.33513	4.59e-71	7.7e-67	5	0.975062	0.495018	2.53099			AP3S1	0.680201	1.66158e-83	1.99735e-81	Endothelial Cells	0.560159	0.205266	1.03123
PTMA	1.33301	7.4e-86	1.13e-82	4	0.924883	0.517567	2.4825			SOS1	0.676541	3.60498e-72	3.67489e-70	Endothelial Cells	0.737798	0.423696	1.49651
TXNIP	1.33166	3.56e-40	1.71e-36	6	0.80226	0.328658	1.95712			LMO2	0.674634	8.88439e-104	1.43944e-101	Endothelial Cells	0.455732	0.0399805	0.744985
ELMO1	1.3315	7.13e-37	1.84e-33	7	0.763006	0.35522	1.98133			PPP3CA	0.673542	1.16736e-72	1.19727e-70	Endothelial Cells	0.689557	0.371526	1.37179
ATP10A	1.33005	8.53e-21	3.36e-18	8	0.93038	0.533242	2.91451			HIPK3	0.667761	2.09977e-70	2.08967e-68	Endothelial Cells	0.624858	0.305705	1.22988
GALNT18	1.32993	6.73e-92	9.81e-89	1	0.819536	0.455594	2.3576			PIK3C2A	0.667531	1.05426e-83	1.27187e-81	Endothelial Cells	0.629966	0.269625	1.14209
ERBB4	1.32673	1.28e-113	9.98e-111	0	0.663594	0.201455	1.50057			KLF2	0.667278	6.43293e-85	7.99065e-83	Endothelial Cells	0.485244	0.107752	0.871517
LRMDA	1.32419	5.28e-29	4.54e-26	8	0.873418	0.442134	2.392			FRYL	0.667265	1.19113e-68	1.13489e-66	Endothelial Cells	0.801362	0.509995	1.70667
BNC2	1.32394	4.04e-36	6.45e-33	8	0.664557	0.0752394	1.46927			MCC	0.665339	1.75247e-63	1.53458e-61	Endothelial Cells	0.626561	0.297903	1.29148
PLEKHA5	1.32033	3.75e-96	5.24e-93	3	0.794661	0.39537	2.03319			MYO1E	0.663277	1.14916e-71	1.16437e-69	Endothelial Cells	0.592509	0.229157	1.13548
MYRIP	1.31957	6.47e-27	6.2e-24	7	0.768786	0.408516	2.32908			GNAI2	0.66224	1.09379e-94	1.52849e-92	Endothelial Cells	0.515323	0.123354	0.863846
ANO2	1.31882	1.28e-86	1.48e-83	1	0.783113	0.341228	2.10309			SCARB1	0.660656	2.34577e-68	2.22868e-66	Endothelial Cells	0.580023	0.261824	1.14192
THSD4	1.31718	7.71e-24	3.92e-21	8	0.848101	0.423529	2.45281			MT-ND4	0.660573	1.45022e-70	1.44754e-68	Endothelial Cells	0.77639	0.537299	1.66607
NR4A1	1.31681	2.16e-25	1.73e-22	7	0.693642	0.293681	1.98795			CPD	0.660446	1.63758e-84	2.01917e-82	Endothelial Cells	0.534052	0.166748	0.944941
ROR1	1.31667	3.24e-26	2.71e-23	7	0.618497	0.226923	1.75491			GFOD1	0.659303	2.73079e-84	3.33038e-82	Endothelial Cells	0.464813	0.0906875	0.81891
EEF1A1	1.31614	1.14e-93	2.38e-90	4	0.870892	0.426041	2.1444			SDCBP	0.656105	6.82914e-96	9.7462e-94	Endothelial Cells	0.531215	0.134569	0.876475
DCN	1.31282	2.87e-36	9.62e-33	6	0.836158	0.381463	2.1165			STOX2	0.653879	5.85973e-75	6.2191e-73	Endothelial Cells	0.398978	0.0511945	0.74137
AL445250.1	1.31231	1.7e-78	1.46e-75	3	0.585216	0.0811786	1.43993			SLC39A8	0.653826	6.3706e-98	9.45386e-96	Endothelial Cells	0.4563	0.0531448	0.743924
INPP4B	1.31173	4.82e-99	2.89e-96	0	0.812596	0.380455	2.1475			EMP2	0.651758	9.44614e-80	1.08868e-77	Endothelial Cells	0.565267	0.205753	1.0183
ST6GAL1	1.30982	1.43e-91	1.92e-88	1	0.77649	0.3512	2.0588			CDH5	0.650588	3.48469e-106	5.9025e-104	Endothelial Cells	0.449489	0.0302292	0.699168
CASC15	1.30902	4.51e-101	4.58e-98	2	0.77969	0.323948	1.95752			CDH2	0.649287	3.31662e-83	3.95846e-81	Endothelial Cells	0.417707	0.0497318	0.731729
SLC6A13	1.30825	4.72e-97	4.53e-94	2	0.724613	0.243812	1.7911			SHROOM4	0.648773	3.43455e-97	5.03004e-95	Endothelial Cells	0.443246	0.0433935	0.719101
LIMCH1	1.30505	9.78e-31	1.17e-27	7	0.780347	0.412363	2.16439			PAM	0.648301	2.86355e-58	2.30307e-56	Endothelial Cells	0.754257	0.468552	1.63152
SYNPO2	1.3038	1.21e-97	7.15e-95	0	0.686636	0.255851	1.76991			HIF3A	0.647785	2.27004e-95	3.22596e-93	Endothelial Cells	0.501703	0.0960507	0.825973
FLT1	1.30264	7.96e-17	2.78e-14	7	0.83237	0.484066	2.94383			TPT1	0.645805	3.4512e-76	3.73375e-74	Endothelial Cells	0.605562	0.265724	1.11019
INPP4B	1.29815	1.61e-86	1.28e-83	2	0.783133	0.395111	2.16008			HMCN1	0.641325	1.06459e-78	1.20622e-76	Endothelial Cells	0.376844	0.0175524	0.672815
FOXP2	1.29434	8.89e-84	8.29e-81	3	0.677618	0.1816	1.62928			CD59	0.640939	2.78809e-80	3.22438e-78	Endothelial Cells	0.501135	0.143832	0.882502
PLD1	1.29366	3.14e-93	4.22e-90	3	0.650924	0.0907998	1.45352			KIAA0355	0.64029	9.09818e-87	1.15648e-84	Endothelial Cells	0.538025	0.162847	0.909581
FMNL2	1.291	3.01e-89	3.48e-86	3	0.728953	0.282622	1.76385			FAM107A	0.640129	4.5222e-92	6.1403e-90	Endothelial Cells	0.446084	0.0555826	0.734418
RNF152	1.28791	2.11e-82	7.68e-80	0	0.745008	0.372233	2.12559			RPS23	0.640055	9.75535e-72	9.9144e-70	Endothelial Cells	0.530079	0.198927	0.989899
PDE4D	1.2844	5.81e-31	7.42e-28	7	0.901734	0.630495	2.8687			NKTR	0.634222	1.20056e-67	1.12785e-65	Endothelial Cells	0.715664	0.413944	1.41097
CEMIP2	1.28425	7.77e-32	8.15e-29	8	0.816456	0.338988	1.96485			IFI44L	0.63375	5.8427e-77	6.38282e-75	Endothelial Cells	0.463678	0.111653	0.82507
SLC19A1	1.28375	7.61e-107	8.8e-104	2	0.702238	0.196473	1.62064			EFR3B	0.63146	2.15868e-92	2.95502e-90	Endothelial Cells	0.443814	0.0541199	0.717401
DOCK9	1.2835	2.31e-97	3.87e-94	1	0.870861	0.519788	2.49713			KCTD8	0.62933	1.19941e-53	8.78294e-52	Endothelial Cells	0.337117	0.0468064	0.707979
SOX6	1.28326	2.23e-104	1.47e-101	0	0.628264	0.129665	1.4866			MT-CO3	0.629238	7.9274e-68	7.48927e-66	Endothelial Cells	0.899546	0.721599	2.18053
ZBTB7C	1.2823	1.7e-94	9.03e-92	0	0.563748	0.0641999	1.39216			DACH1	0.625412	6.424e-54	4.72474e-52	Endothelial Cells	0.593644	0.276451	1.25812
APOLD1	1.28208	9.57e-80	1.23e-76	4	0.856808	0.401535	2.11037			MT-ND2	0.624321	2.71127e-67	2.51886e-65	Endothelial Cells	0.76958	0.512921	1.58181
FBLN5	1.2773	5.97e-31	7.42e-28	7	0.566474	0.0538462	1.36984			SLC2A3	0.624262	5.4505e-52	3.88108e-50	Endothelial Cells	0.530647	0.245246	1.13631
P2RY14	1.27676	9.31e-91	8.44e-88	2	0.669535	0.196163	1.64669			RPL3	0.624182	1.38571e-73	1.44779e-71	Endothelial Cells	0.566402	0.227206	1.02203
CRISPLD2	1.27604	1.49e-80	5.24e-78	0	0.591398	0.14358	1.57776			LRCH1	0.623852	1.5001e-61	1.27691e-59	Endothelial Cells	0.664586	0.349586	1.30802
SNTG2	1.27531	1.05e-26	7.35e-24	8	0.525316	0.0180575	1.30944			SORT1	0.623485	3.65519e-53	2.64768e-51	Endothelial Cells	0.688422	0.424183	1.49135
HES4	1.27471	1.1e-31	9.98e-29	9	0.819355	0.357572	1.98139			PLSCR1	0.623405	4.26785e-71	4.28548e-69	Endothelial Cells	0.548808	0.213067	1.00423
FRMD3	1.27468	4.27e-27	2.6e-24	9	0.8	0.396938	2.14855			ACSL5	0.622832	3.87238e-89	5.15364e-87	Endothelial Cells	0.400114	0.0175524	0.650857
P2RY14	1.27465	5.85e-36	1.63e-32	6	0.774011	0.243674	1.77995			CCDC50	0.620656	2.52748e-81	2.94328e-79	Endothelial Cells	0.547106	0.180887	0.929128
CYSLTR2	1.27291	9.19e-32	8.56e-29	9	0.690323	0.162657	1.56422			TMCC3	0.620515	3.36746e-85	4.2141e-83	Endothelial Cells	0.406356	0.0321794	0.673961
AC012409.2	1.26804	1.37e-87	1.18e-84	2	0.771084	0.351485	2.01211			CCSER2	0.620075	2.0053e-65	1.79823e-63	Endothelial Cells	0.673099	0.353486	1.28089
[truncated: 8,063 more rows]

## Sheet: Supplementary Table 9
Supplementary Table 9. DEGs of Microglia in snRNAseq Dataset
[truncated: 2,807 more rows]
[truncated: 12 more columns]

[truncated: 10 more sheets: Supplementary Table 10, Supplementary Table 11, Supplementary Table 12, Suplementary Table 13, Supplementary Table 14, Supplementary Table 15, Supplementary Table 16, Supplementary Table 17, Supplementary Table 18, Supplementary Table 19]
